# Supplementary material for: Histone H3 Lysine 56 Acetylation Is Required for Formation of Normal Levels of Meiotic DNA Breaks in S. cerevisiae
Source: Front Cell Dev Biol. 2020 Jan 10;7:364. doi: 10.3389/fcell.2019.00364 (PMC6970188; doi:10.3389/fcell.2019.00364)
Supplement: Supplementary file 2 [file Table_1.xlsx]

## Sheet: H3K56ac_peaks
SUPPLEMENTARY TABLE S1: ChIP binding sites and meiotic transcriptome changes identified in this study
chr	start	end	number of peak	concerned gene	inside in gene
I	3199	3599	H3K56ac_1	YAL067W-A	DOWNSTREAM
I	5874	6099	H3K56ac_2	SEO1	DOWNSTREAM
I	8299	8599	H3K56ac_3	SEO1	INSIDE
I	14599	15224	H3K56ac_4	YAL064C-A	PROMOTER
I	30349	30474	H3K56ac_5	GDH3	PROMOTER
I	30849	31624	H3K56ac_6	GDH3	PROMOTER
I	32049	33049	H3K56ac_7	GDH3	INSIDE
I	32049	33049	H3K56ac_7	YAL061W	PROMOTER
I	34499	34674	H3K56ac_8	YAL061W	INSIDE
I	35299	35774	H3K56ac_9	BDH1	INSIDE
I	39974	40124	H3K56ac_10	GPB2	INSIDE
I	56199	56324	H3K56ac_11	SPC72	INSIDE
I	57124	57349	H3K56ac_12	YAL046C	INSIDE
I	58649	59049	H3K56ac_13	GCV3	PROMOTER
I	58649	59049	H3K56ac_13	PTA1	INSIDE
I	59499	60099	H3K56ac_14	PTA1	INSIDE
I	69299	69449	H3K56ac_15	CYC3	INSIDE
I	117799	117974	H3K56ac_16	FUN30	INSIDE
I	133349	133524	H3K56ac_17	SWC1	INSIDE
I	133849	134024	H3K56ac_18	SWC1	INSIDE
I	134649	134949	H3K56ac_19	MDM10	INSIDE
I	136074	136324	H3K56ac_20	SPO7	INSIDE
I	142624	142724	H3K56ac_21	EFB1	INSIDE
I	144099	144224	H3K56ac_22	VPS8	INSIDE
I	146424	147174	H3K56ac_23	VPS8	INSIDE
I	154299	154774	H3K56ac_24	ERP1	INSIDE
I	157424	157549	H3K56ac_25	RFA1	INSIDE
I	168174	168274	H3K56ac_26	BUD14	INSIDE
I	170699	170899	H3K56ac_27	KIN3	INSIDE
I	181899	182199	H3K56ac_28	UIP3	PROMOTER
I	201799	201974	H3K56ac_29	FLO1	PROMOTER
I	228449	228924	H3K56ac_30	YAR075W	INSIDE
II	12349	12574	H3K56ac_31	SRO77	INSIDE
II	37374	37574	H3K56ac_32	ATP1	INSIDE
II	47899	48149	H3K56ac_33	MAP2	INSIDE
II	59524	59824	H3K56ac_34	TEL1	PROMOTER
II	90649	90824	H3K56ac_35	AST1	INSIDE
II	91074	91349	H3K56ac_36	AST1	INSIDE
II	109274	109799	H3K56ac_37	YBL060W	INSIDE
II	124024	124474	H3K56ac_38	PIN4	INSIDE
II	134424	134674	H3K56ac_39	COR1	INSIDE
II	147649	147874	H3K56ac_40	APL3	INSIDE
II	148199	148999	H3K56ac_41	APL3	INSIDE
II	149949	150599	H3K56ac_42	APL3	INSIDE
II	149949	150599	H3K56ac_42	YBL036C	INSIDE
II	150874	151799	H3K56ac_43	YBL036C	INSIDE
II	150874	151799	H3K56ac_43	POL12	INSIDE
II	152124	152424	H3K56ac_44	POL12	INSIDE
II	152574	152824	H3K56ac_45	POL12	INSIDE
II	171049	171274	H3K56ac_46	RRN10	PROMOTER
II	175849	175949	H3K56ac_47	MCM2	INSIDE
II	182649	182924	H3K56ac_49	RFT1	INSIDE
II	217274	217674	H3K56ac_50	LDB7-PDR3	DIVERGENT_PROMOTER
II	217274	217674	H3K56ac_50	PDR3	INSIDE
II	218049	219949	H3K56ac_51	PDR3	INSIDE
II	231849	232099	H3K56ac_52	UTP20	INSIDE
II	239849	241124	H3K56ac_53	NTH2	INSIDE
II	256849	257149	H3K56ac_54	HHT1	DOWNSTREAM
II	256849	257149	H3K56ac_54	IPP1	DOWNSTREAM
II	272749	272849	H3K56ac_55	KAP104	INSIDE
II	290524	290799	H3K56ac_56	YBR025C	INSIDE
II	297674	297824	H3K56ac_57	CDS1-YBR030W	DIVERGENT_PROMOTER
II	298174	298374	H3K56ac_58	YBR030W	INSIDE
II	317649	317899	H3K56ac_59	FIG1	INSIDE
II	328049	328199	H3K56ac_60	GIP1	DOWNSTREAM
II	335524	335799	H3K56ac_61	REB1	INSIDE
II	353249	353574	H3K56ac_62	MUM2	PROMOTER
II	354924	355074	H3K56ac_63	UBP14	INSIDE
II	355499	356274	H3K56ac_64	UBP14	INSIDE
II	355499	356274	H3K56ac_64	UBP14	PROMOTER
II	356849	357599	H3K56ac_65	AKL1	INSIDE
II	361074	361449	H3K56ac_66	ORC2	INSIDE
II	362024	362299	H3K56ac_67	ORC2	INSIDE
II	371499	371699	H3K56ac_68	NRG2	PROMOTER
II	375274	375524	H3K56ac_69	BAP2	INSIDE
II	379449	379649	H3K56ac_70	YBR070C	INSIDE
II	394449	394599	H3K56ac_71	ECM33	INSIDE
II	399749	399899	H3K56ac_72	SEC18	INSIDE
II	402524	402799	H3K56ac_73	SPT7	INSIDE
II	403124	403274	H3K56ac_74	SPT7	INSIDE
II	403974	404299	H3K56ac_75	SPT7	INSIDE
II	412174	412349	H3K56ac_76	MIS1	INSIDE
II	420949	421174	H3K56ac_77	IST2	INSIDE
II	448724	448874	H3K56ac_79	SIF2	INSIDE
II	451199	451499	H3K56ac_80	VID24	INSIDE
II	482299	482824	H3K56ac_81	GRS1	INSIDE
II	495974	496099	H3K56ac_82	SHE3	INSIDE
II	502499	502899	H3K56ac_83	HSL7	INSIDE
II	514824	515049	H3K56ac_84	YBR138C	INSIDE
II	534299	534449	H3K56ac_85	ADH5	INSIDE
II	562349	562449	H3K56ac_86	YBR161W	INSIDE
II	563649	564299	H3K56ac_87	TOS1	INSIDE
II	570799	570999	H3K56ac_88	TYR1	INSIDE
II	579699	579974	H3K56ac_89	SMY2	INSIDE
II	599474	599774	H3K56ac_90	MBA1	INSIDE
II	626474	626724	H3K56ac_91	CDC47	INSIDE
II	663024	663199	H3K56ac_92	YBR219C	INSIDE
II	663874	664199	H3K56ac_93	YBR219C	PROMOTER
II	664849	665574	H3K56ac_94	YBR220C	PROMOTER
II	664849	665574	H3K56ac_94	PDB1	INSIDE
II	684824	684974	H3K56ac_95	DAD3	INSIDE
II	703699	703899	H3K56ac_96	YBR241C	INSIDE
II	712749	713249	H3K56ac_97	ENP1	DOWNSTREAM
II	712749	713249	H3K56ac_97	ENP1	INSIDE
II	713749	714574	H3K56ac_98	ENP1	INSIDE
II	713749	714574	H3K56ac_98	ENP1	PROMOTER
II	749649	749749	H3K56ac_99	CHK1	INSIDE
II	755324	755699	H3K56ac_100	RIF1	INSIDE
II	756974	757274	H3K56ac_101	RIF1	PROMOTER
II	758774	759049	H3K56ac_102	PPS1	INSIDE
II	783749	784049	H3K56ac_104	CTP1	INSIDE
III	50024	50124	H3K56ac_105	PDI1	INSIDE
III	55099	55324	H3K56ac_106	ATG22	INSIDE
III	61774	61899	H3K56ac_107	LSB5	INSIDE
III	107099	110599	H3K56ac_108	CWH36	INSIDE
III	107099	110599	H3K56ac_108	CWH36-YCL005W	DIVERGENT_PROMOTER
III	107099	110599	H3K56ac_108	YCL005W	INSIDE
III	107099	110599	H3K56ac_108	PGS1	PROMOTER
III	107099	110599	H3K56ac_108	PGS1	INSIDE
III	113199	113349	H3K56ac_109	YCL001W-A	INSIDE
III	115699	117549	H3K56ac_110	CDC10	DOWNSTREAM
III	115699	117549	H3K56ac_110	CDC10	INSIDE
III	125649	125874	H3K56ac_111	YCR007C	DOWNSTREAM
III	127549	127674	H3K56ac_112	YCR007C-SAT4	DIVERGENT_PROMOTER
III	132449	132674	H3K56ac_113	ADY2	INSIDE
III	134424	134549	H3K56ac_114	ADP1	INSIDE
III	145349	145999	H3K56ac_115	CWH43	INSIDE
III	146324	146574	H3K56ac_116	CWH43	INSIDE
III	146849	147049	H3K56ac_117	CWH43	INSIDE
III	161174	161674	H3K56ac_118	YCR024C	INSIDE
III	172124	172449	H3K56ac_119	FEN2	INSIDE
III	185674	185999	H3K56ac_120	BPH1	INSIDE
III	198574	198699	H3K56ac_121	BUD5	INSIDE
III	205824	206049	H3K56ac_122	TAF2	PROMOTER
III	229649	229824	H3K56ac_123	HCM1	INSIDE
III	235524	235874	H3K56ac_124	SED4	INSIDE
III	241974	242274	H3K56ac_125	YCR072C	INSIDE
III	257549	257674	H3K56ac_126	SRB8	INSIDE
III	274499	274724	H3K56ac_127	KIN82	INSIDE
III	274874	275249	H3K56ac_128	KIN82	INSIDE
III	277774	277899	H3K56ac_129	MSH3	INSIDE
III	299674	299824	H3K56ac_131	GIT1	PROMOTER
III	300199	300449	H3K56ac_132	GIT1	PROMOTER
III	302224	302474	H3K56ac_133	YCR100C	PROMOTER
III	304424	304749	H3K56ac_134	YCR102C	INSIDE
III	306974	307149	H3K56ac_135	YCR102C-PAU3	DIVERGENT_PROMOTER
III	309099	309224	H3K56ac_136	ADH7	INSIDE
III	309774	309949	H3K56ac_137	ADH7	INSIDE
III	311799	311999	H3K56ac_138	RDS1	INSIDE
IV	35749	36224	H3K56ac_139	GYP7	INSIDE
IV	37224	37374	H3K56ac_140	YDL233W	INSIDE
IV	41449	41724	H3K56ac_141	BRE4	INSIDE
IV	47874	48024	H3K56ac_142	HO	INSIDE
IV	51574	51699	H3K56ac_143	GCS1	INSIDE
IV	63424	63524	H3K56ac_144	CDC13	INSIDE
IV	72724	72949	H3K56ac_145	GDH2	INSIDE
IV	85674	85824	H3K56ac_146	UGA4	INSIDE
IV	88024	88224	H3K56ac_147	GLE1	PROMOTER
IV	88824	89249	H3K56ac_148	GLE1	INSIDE
IV	94299	94724	H3K56ac_149	RTN2	INSIDE
IV	96599	96724	H3K56ac_150	YDL203C	INSIDE
IV	120649	121249	H3K56ac_151	UFD2	INSIDE
IV	124024	124299	H3K56ac_152	PPH22	INSIDE
IV	136299	136624	H3K56ac_153	YDL180W	INSIDE
IV	143499	143674	H3K56ac_154	YDL176W	INSIDE
IV	163874	164124	H3K56ac_155	FAP7	INSIDE
IV	164599	164724	H3K56ac_156	CDC36	INSIDE
IV	165399	165724	H3K56ac_157	CDC9	INSIDE
IV	183749	184024	H3K56ac_158	RPC53	INSIDE
IV	185399	186099	H3K56ac_159	ATG9	INSIDE
IV	189499	190324	H3K56ac_160	NOP14	INSIDE
IV	193574	193949	H3K56ac_161	YDL146W	INSIDE
IV	201624	202224	H3K56ac_162	CRD1	INSIDE
IV	251449	251624	H3K56ac_163	NUP84	PROMOTER
IV	265099	265249	H3K56ac_164	YDL110C	PROMOTER
IV	298049	298199	H3K56ac_165	YDL089W	INSIDE
IV	304049	304374	H3K56ac_166	NDE2	INSIDE
IV	305674	305824	H3K56ac_167	SUB2	INSIDE
IV	306199	306474	H3K56ac_168	SUB2	INSIDE
IV	306774	306974	H3K56ac_169	RPS16B	DOWNSTREAM
IV	320199	321474	H3K56ac_170	VAM6	PROMOTER
IV	320199	321474	H3K56ac_170	RXT3	INSIDE
IV	325624	325724	H3K56ac_171	BRE1	INSIDE
IV	337374	338799	H3K56ac_172	PEX19-UBC9	DIVERGENT_PROMOTER
IV	337374	338799	H3K56ac_172	UBC9	INSIDE
IV	337374	338799	H3K56ac_172	YDL063C	INSIDE
IV	341299	341499	H3K56ac_173	RPS29B-TSR1	DIVERGENT_PROMOTER
IV	359024	359574	H3K56ac_174	MCH1	DOWNSTREAM
IV	384224	384499	H3K56ac_175	YDL038C	PROMOTER
IV	387749	387899	H3K56ac_176	YDL036C	INSIDE
IV	390449	390649	H3K56ac_177	GPR1	INSIDE
IV	406599	406824	H3K56ac_178	YDL025C	INSIDE
IV	415949	416424	H3K56ac_179	RPN4	INSIDE
IV	417649	419049	H3K56ac_180	OSH2	INSIDE
IV	421999	423074	H3K56ac_181	OSH2	PROMOTER
IV	421999	423074	H3K56ac_181	ERP3	INSIDE
IV	423249	424424	H3K56ac_182	ERP3	INSIDE
IV	423249	424424	H3K56ac_182	ERP3-CDC7	DIVERGENT_PROMOTER
IV	423249	424424	H3K56ac_182	CDC7	INSIDE
IV	425699	425924	H3K56ac_183	CDC7	DOWNSTREAM
IV	426174	426599	H3K56ac_184	TSC13	INSIDE
IV	437974	438399	H3K56ac_185	RPT2	PROMOTER
IV	437974	438399	H3K56ac_185	RPT2	INSIDE
IV	445174	445799	H3K56ac_186	MCD1	INSIDE
IV	446349	446599	H3K56ac_187	MCD1	DOWNSTREAM
IV	459774	460149	H3K56ac_188	SOK1	INSIDE
IV	478049	478399	H3K56ac_189	DAD1	DOWNSTREAM
IV	478724	479524	H3K56ac_190	DAD1	PROMOTER
IV	478724	479524	H3K56ac_190	KCS1	INSIDE
IV	479899	480949	H3K56ac_191	KCS1	INSIDE
IV	482899	483199	H3K56ac_192	YDR018C	INSIDE
IV	483424	483899	H3K56ac_193	YDR018C	INSIDE
IV	483424	483899	H3K56ac_193	YDR018C	PROMOTER
IV	493224	493499	H3K56ac_195	YDR026C	INSIDE
IV	494374	494524	H3K56ac_196	YDR026C	PROMOTER
IV	494974	496974	H3K56ac_197	VPS54	INSIDE
IV	498824	498949	H3K56ac_198	REG1	INSIDE
IV	499399	499899	H3K56ac_199	REG1	INSIDE
IV	500149	500599	H3K56ac_200	REG1	INSIDE
IV	522299	522699	H3K56ac_201	ARO3	INSIDE
IV	558949	559349	H3K56ac_202	DBF4	INSIDE
IV	560999	561099	H3K56ac_203	DBF4	PROMOTER
IV	564824	564974	H3K56ac_204	PST1	INSIDE
IV	565424	565574	H3K56ac_205	YDR056C	INSIDE
IV	568749	569124	H3K56ac_206	TGL2	PROMOTER
IV	569674	569899	H3K56ac_207	UBC5	INSIDE
IV	600699	601349	H3K56ac_208	SED1	INSIDE
IV	601574	601849	H3K56ac_209	SED1	INSIDE
IV	618524	618774	H3K56ac_210	SLU7	INSIDE
IV	619274	619624	H3K56ac_211	SLU7	INSIDE
IV	634624	634799	H3K56ac_212	DNF2	INSIDE
IV	661499	661699	H3K56ac_213	SPO71	INSIDE
IV	662174	662724	H3K56ac_214	SPO71	INSIDE
IV	689949	690149	H3K56ac_215	YDR119W	INSIDE
IV	690824	691374	H3K56ac_216	YDR119W	DOWNSTREAM
IV	690824	691374	H3K56ac_216	TRM1	DOWNSTREAM
IV	691699	692149	H3K56ac_217	TRM1	INSIDE
IV	725124	725399	H3K56ac_218	YCF1	INSIDE
IV	726574	726799	H3K56ac_219	YCF1	INSIDE
IV	738699	739024	H3K56ac_220	DOP1	INSIDE
IV	742149	742274	H3K56ac_221	SAN1	INSIDE
IV	745849	746499	H3K56ac_222	MKC7	INSIDE
IV	745849	746499	H3K56ac_222	MKC7-TAF12	DIVERGENT_PROMOTER
IV	767049	767199	H3K56ac_223	ENT5	INSIDE
IV	793574	793774	H3K56ac_224	STB3	INSIDE
IV	844324	844599	H3K56ac_225	NUP42	INSIDE
IV	849224	850549	H3K56ac_226	REF2	INSIDE
IV	849224	850549	H3K56ac_226	YDR196C	INSIDE
IV	851374	851624	H3K56ac_227	CBS2	INSIDE
IV	851999	852124	H3K56ac_228	CBS2	INSIDE
IV	854949	855124	H3K56ac_229	VPS64	INSIDE
IV	855499	855949	H3K56ac_230	VPS64	INSIDE
IV	866974	867149	H3K56ac_231	UME6	INSIDE
IV	871849	877824	H3K56ac_232	chr4:000877748-000877807	Unknown
IV	888874	888974	H3K56ac_233	UPC2	PROMOTER
IV	891649	891799	H3K56ac_234	UPC2	INSIDE
IV	905274	905424	H3K56ac_235	SPR28	PROMOTER
IV	914024	914949	H3K56ac_236	HTB1	DOWNSTREAM
IV	914024	914949	H3K56ac_236	HTB1-HTA1	DIVERGENT_PROMOTER
IV	915424	915974	H3K56ac_237	HTA1	INSIDE
IV	915424	915974	H3K56ac_237	ADK1	PROMOTER
IV	930099	930199	H3K56ac_238	RTN1	INSIDE
IV	945874	945974	H3K56ac_239	SNU56-AMD2	DIVERGENT_PROMOTER
IV	946799	946924	H3K56ac_240	AMD2	INSIDE
IV	979824	980749	H3K56ac_241	EXG2	PROMOTER
IV	993049	993349	H3K56ac_242	YDR262W	INSIDE
IV	997474	997599	H3K56ac_243	AKR1	INSIDE
IV	1000099	1000349	H3K56ac_244	YDR266C	INSIDE
IV	1012749	1012849	H3K56ac_245	BSC2	INSIDE
IV	1046549	1046674	H3K56ac_246	SSD1	INSIDE
IV	1053974	1054149	H3K56ac_247	PLO2	INSIDE
IV	1059849	1060224	H3K56ac_248	BFR2	INSIDE
IV	1064749	1064924	H3K56ac_249	CFT1	INSIDE
IV	1070874	1071099	H3K56ac_250	RSC3	INSIDE
IV	1082149	1082524	H3K56ac_251	SUM1	INSIDE
IV	1115149	1115349	H3K56ac_252	UTP4	INSIDE
IV	1115699	1115899	H3K56ac_253	UTP4	INSIDE
IV	1117349	1117549	H3K56ac_254	YCG1	INSIDE
IV	1119224	1119499	H3K56ac_255	YCG1	INSIDE
IV	1162799	1163499	H3K56ac_256	HXT6	PROMOTER
IV	1162799	1163499	H3K56ac_256	HXT3	INSIDE
IV	1163749	1164099	H3K56ac_257	HXT3	INSIDE
IV	1172624	1172849	H3K56ac_258	YPS7	INSIDE
IV	1192824	1193149	H3K56ac_259	VID21	INSIDE
IV	1205824	1206449	H3K56ac_260	YDR365C	INSIDE
IV	1212799	1213349	H3K56ac_261	YDR367W	INSIDE
IV	1213824	1214024	H3K56ac_262	YPR1	PROMOTER
IV	1215374	1215674	H3K56ac_263	XRS2	INSIDE
IV	1216249	1216624	H3K56ac_264	XRS2	INSIDE
IV	1230824	1231224	H3K56ac_265	RGA2	INSIDE
IV	1239599	1239724	H3K56ac_266	RPP2B	INSIDE
IV	1294324	1294524	H3K56ac_267	YDR411C-YDR412W	DIVERGENT_PROMOTER
IV	1296324	1296499	H3K56ac_268	ERD1	INSIDE
IV	1303949	1304424	H3K56ac_269	RAD30	INSIDE
IV	1326799	1327499	H3K56ac_270	CYM1	INSIDE
IV	1327849	1328149	H3K56ac_271	CYM1	INSIDE
IV	1361624	1362149	H3K56ac_272	YHP1	INSIDE
IV	1364224	1364349	H3K56ac_273	PPN1	INSIDE
IV	1368624	1368774	H3K56ac_274	NHX1	INSIDE
IV	1397599	1397749	H3K56ac_275	YDR466W	INSIDE
IV	1427299	1427899	H3K56ac_276	VPS60	INSIDE
IV	1435724	1435924	H3K56ac_277	YDR492W	INSIDE
IV	1462199	1462399	H3K56ac_278	YDR506C	PROMOTER
IV	1462649	1462849	H3K56ac_279	GIN4	INSIDE
IV	1463199	1463949	H3K56ac_280	GIN4	INSIDE
IV	1464449	1464799	H3K56ac_281	GIN4	INSIDE
IV	1467549	1468024	H3K56ac_282	GNP1	INSIDE
IV	1478224	1478449	H3K56ac_283	GRH1	INSIDE
IV	1479749	1480049	H3K56ac_284	EUG1	INSIDE
IV	1481324	1481699	H3K56ac_285	YDR520C	INSIDE
IV	1484124	1484774	H3K56ac_286	SPS2	INSIDE
IV	1488224	1488449	H3K56ac_287	AGE1	INSIDE
IV	1496999	1497149	H3K56ac_288	APA2	INSIDE
IV	1501024	1501749	H3K56ac_289	YDR532C	PROMOTER
IV	1501024	1501749	H3K56ac_289	YDR533C	INSIDE
IV	1502049	1502249	H3K56ac_290	YDR533C	INSIDE
IV	1513699	1513899	H3K56ac_291	YDR539W	DOWNSTREAM
IV	1516824	1517174	H3K56ac_292	YDR540C	DOWNSTREAM
IX	24999	25174	H3K56ac_293	YIL169C	INSIDE
IX	29574	29849	H3K56ac_294	YIL166C	DOWNSTREAM
IX	40199	40324	H3K56ac_295	POT1	INSIDE
IX	47049	47224	H3K56ac_296	YIL157C	INSIDE
IX	48249	48399	H3K56ac_297	UBP7	INSIDE
IX	61074	61349	H3K56ac_298	MCM10	INSIDE
IX	69274	69599	H3K56ac_299	RPL40A	DOWNSTREAM
IX	75674	75824	H3K56ac_300	ECM37	PROMOTER
IX	76299	76474	H3K56ac_301	PAN6	INSIDE
IX	76874	77049	H3K56ac_302	PAN6	INSIDE
IX	98649	98949	H3K56ac_303	RPL16A	INSIDE
IX	99524	99824	H3K56ac_304	RPL16A	PROMOTER
IX	101424	101899	H3K56ac_305	FKH1	INSIDE
IX	103349	103549	H3K56ac_306	YIL130W	INSIDE
IX	113424	114049	H3K56ac_307	TAO3-MET18	DIVERGENT_PROMOTER
IX	113424	114049	H3K56ac_307	MET18	INSIDE
IX	146699	147099	H3K56ac_308	NUP159	INSIDE
IX	168024	168224	H3K56ac_309	LIT2	INSIDE
IX	168399	169174	H3K56ac_310	LIT2	INSIDE
IX	170149	170374	H3K56ac_311	SHQ1	INSIDE
IX	171274	171599	H3K56ac_312	SHQ1	INSIDE
IX	221899	222049	H3K56ac_313	SER33	INSIDE
IX	222399	222974	H3K56ac_314	SER33	INSIDE
IX	222399	222974	H3K56ac_314	SER33	PROMOTER
IX	223274	224124	H3K56ac_315	SPO22	INSIDE
IX	274299	274524	H3K56ac_316	CBR1	INSIDE
IX	276974	277574	H3K56ac_317	GVP36	INSIDE
IX	281299	281649	H3K56ac_318	NOT3	INSIDE
IX	284024	284199	H3K56ac_319	PRM2	INSIDE
IX	288974	289574	H3K56ac_320	CAP2	INSIDE
IX	290524	291024	H3K56ac_321	BCY1	INSIDE
IX	293449	293649	H3K56ac_322	ULP2	INSIDE
IX	293799	294049	H3K56ac_323	ULP2	INSIDE
IX	294174	294499	H3K56ac_324	ULP2	INSIDE
IX	296899	297049	H3K56ac_325	SSM4	INSIDE
IX	297924	298224	H3K56ac_326	SSM4	INSIDE
IX	300674	300924	H3K56ac_327	YIL029C	INSIDE
IX	301799	302099	H3K56ac_328	YIL029C	PROMOTER
IX	315599	315899	H3K56ac_329	YIL019W	INSIDE
IX	318824	319074	H3K56ac_330	VID28	INSIDE
IX	319274	320349	H3K56ac_331	VID28	INSIDE
IX	320999	321299	H3K56ac_332	VID28-SNL1	DIVERGENT_PROMOTER
IX	321524	322924	H3K56ac_333	SNL1	INSIDE
IX	321524	322924	H3K56ac_333	BAR1	PROMOTER
IX	321524	322924	H3K56ac_333	BAR1	INSIDE
IX	357124	358274	H3K56ac_334	SGN1	PROMOTER
IX	357124	358274	H3K56ac_334	MPH1	INSIDE
IX	396099	396249	H3K56ac_335	MRS1	PROMOTER
IX	401224	401399	H3K56ac_336	DAL81	INSIDE
IX	401824	402224	H3K56ac_337	DAL81	INSIDE
IX	404449	404599	H3K56ac_338	MND2	INSIDE
V	8724	8824	H3K56ac_339	YEL073C	PROMOTER
V	10324	10499	H3K56ac_340	chr5:000010429-000010488	Unknown
V	11599	12474	H3K56ac_341	chr5:000011541-000011600	Unknown
V	11599	12474	H3K56ac_341	RMD6	PROMOTER
V	13599	13924	H3K56ac_342	RMD6	PROMOTER
V	16474	16724	H3K56ac_343	DLD3	INSIDE
V	24824	24949	H3K56ac_344	HXT13-HPA3	DIVERGENT_PROMOTER
V	48124	48274	H3K56ac_345	HAT2	INSIDE
V	86049	86224	H3K56ac_346	MCM3	PROMOTER
V	89324	89449	H3K56ac_347	MCM3	INSIDE
V	101774	101924	H3K56ac_348	SNU13	PROMOTER
V	104649	105324	H3K56ac_349	YEL025C	INSIDE
V	105574	106424	H3K56ac_350	YEL025C	INSIDE
V	105574	106424	H3K56ac_350	YEL025C-RIP1	DIVERGENT_PROMOTER
V	109499	109699	H3K56ac_351	YEL023C	INSIDE
V	113699	113899	H3K56ac_352	GEA2	INSIDE
V	115524	115899	H3K56ac_353	GEA2	INSIDE
V	116574	116699	H3K56ac_354	URA3	INSIDE
V	117124	117624	H3K56ac_355	TIM9	PROMOTER
V	117124	117624	H3K56ac_355	TIM9	INSIDE
V	117124	117624	H3K56ac_355	TIM9	DOWNSTREAM
V	118849	118974	H3K56ac_356	YEL020C	INSIDE
V	120174	120324	H3K56ac_357	YEL020C	INSIDE
V	121474	121824	H3K56ac_358	EAF5	INSIDE
V	122299	122624	H3K56ac_359	EAF5	DOWNSTREAM
V	138099	138399	H3K56ac_360	GCN4	DOWNSTREAM
V	144849	145049	H3K56ac_361	YEL006W	INSIDE
V	155399	155549	H3K56ac_362	MNN1	INSIDE
V	161899	162049	H3K56ac_363	YND1	INSIDE
V	163924	164124	H3K56ac_364	NUG1	INSIDE
V	178299	178499	H3K56ac_365	PRE1	INSIDE
V	178924	179224	H3K56ac_366	PRP22	INSIDE
V	203199	203649	H3K56ac_367	YAT2	INSIDE
V	203799	204374	H3K56ac_368	YAT2	INSIDE
V	205099	205349	H3K56ac_369	GCD11	INSIDE
V	221324	221474	H3K56ac_370	ZRG8-YER034W	DIVERGENT_PROMOTER
V	222099	223074	H3K56ac_371	YER034W	INSIDE
V	222099	223074	H3K56ac_371	EDC2	INSIDE
V	226274	226574	H3K56ac_372	PHM8	INSIDE
V	229174	229424	H3K56ac_373	HVG1	PROMOTER
V	246849	246974	H3K56ac_374	SAP1	PROMOTER
V	260299	260874	H3K56ac_375	YER053C	PROMOTER
V	262824	262949	H3K56ac_376	GIP2	INSIDE
V	301599	301724	H3K56ac_377	RNR1	INSIDE
V	318574	319024	H3K56ac_379	YER078W-A	INSIDE
V	318574	319024	H3K56ac_379	YER079W	INSIDE
V	319824	320099	H3K56ac_380	YER080W	PROMOTER
V	330099	330299	H3K56ac_381	YER087W	PROMOTER
V	337324	337424	H3K56ac_382	PTC2-TRP2	DIVERGENT_PROMOTER
V	338199	338424	H3K56ac_383	TRP2	INSIDE
V	338724	338974	H3K56ac_384	TRP2	INSIDE
V	346524	346749	H3K56ac_385	TSC11	INSIDE
V	350324	350824	H3K56ac_386	RAD51	INSIDE
V	366799	367049	H3K56ac_387	RTT105	INSIDE
V	398824	399199	H3K56ac_388	SHO1	INSIDE
V	399324	400124	H3K56ac_389	AVT6	INSIDE
V	402999	403199	H3K56ac_390	GLO3	INSIDE
V	404649	404824	H3K56ac_391	GLO3-YCK3	DIVERGENT_PROMOTER
V	408124	408249	H3K56ac_392	DSE1	INSIDE
V	408749	408924	H3K56ac_393	DSE1	INSIDE
V	450674	451399	H3K56ac_394	YER139C	INSIDE
V	450674	451399	H3K56ac_394	YER139C-YER140W	DIVERGENT_PROMOTER
V	451899	452074	H3K56ac_395	YER140W	INSIDE
V	492549	492724	H3K56ac_396	BUR6	PROMOTER
V	518249	518499	H3K56ac_397	BCK2	INSIDE
V	553799	553924	H3K56ac_398	FAU1	INSIDE
V	555224	555399	H3K56ac_399	FAU1	PROMOTER
V	558949	559399	H3K56ac_400	YER184C-YER185W	DIVERGENT_PROMOTER
V	560949	561199	H3K56ac_401	YER186C	DOWNSTREAM
VI	15474	15599	H3K56ac_402	AAD6-AGP3	DIVERGENT_PROMOTER
VI	26099	26274	H3K56ac_403	DAK2	DOWNSTREAM
VI	44624	44799	H3K56ac_404	SEC53	PROMOTER
VI	44974	45224	H3K56ac_405	YFL044C	INSIDE
VI	77449	77749	H3K56ac_406	AGX1	INSIDE
VI	83649	84024	H3K56ac_407	STE2	INSIDE
VI	83649	84024	H3K56ac_407	STE2	DOWNSTREAM
VI	92274	92399	H3K56ac_409	BUD27	INSIDE
VI	97824	98049	H3K56ac_410	GAT1	DOWNSTREAM
VI	113324	113749	H3K56ac_411	HXT10	INSIDE
VI	117224	117474	H3K56ac_412	CDC4	INSIDE
VI	176999	177224	H3K56ac_413	YFR016C	INSIDE
VI	178049	178374	H3K56ac_414	YFR016C	INSIDE
VI	218699	218874	H3K56ac_415	SMC2	INSIDE
VI	228424	228949	H3K56ac_416	RSC8	INSIDE
VI	229174	229324	H3K56ac_417	RSC8-YFR038W	DIVERGENT_PROMOTER
VI	249449	249824	H3K56ac_418	PRE4	INSIDE
VI	250824	251674	H3K56ac_419	RET2	INSIDE
VI	253649	254574	H3K56ac_420	HXK1	INSIDE
VI	257199	257774	H3K56ac_421	chr6:000257387-000257445	Unknown
VI	257199	257774	H3K56ac_421	chr6:000257652-000257711	Unknown
VI	258474	258649	H3K56ac_422	chr6:000258495-000258553	Unknown
VI	259924	260149	H3K56ac_423	chr6:000260120-000260179	Unknown
VI	269249	269774	H3K56ac_424	YFR057W	INSIDE
VI	269249	269774	H3K56ac_424	YFR057W	DOWNSTREAM
VII	15174	15399	H3K56ac_425	ADH4	INSIDE
VII	34349	34599	H3K56ac_426	ZIP2	INSIDE
VII	36424	36524	H3K56ac_427	PDE1	INSIDE
VII	42574	42899	H3K56ac_428	RTF1	INSIDE
VII	47999	48224	H3K56ac_429	KAP114	INSIDE
VII	51299	51674	H3K56ac_430	CSE1	INSIDE
VII	82624	82824	H3K56ac_431	YGL220W	DOWNSTREAM
VII	105699	105849	H3K56ac_432	CHC1	INSIDE
VII	134374	134524	H3K56ac_433	GCN1	INSIDE
VII	150924	151149	H3K56ac_434	COX4	PROMOTER
VII	151699	152224	H3K56ac_435	TPN1	INSIDE
VII	153599	153799	H3K56ac_436	YGL185C	INSIDE
VII	154499	154774	H3K56ac_437	STR3	INSIDE
VII	155424	155849	H3K56ac_438	STR3	INSIDE
VII	174049	174349	H3K56ac_439	SAE2	INSIDE
VII	175699	176199	H3K56ac_440	KEM1	INSIDE
VII	189749	189874	H3K56ac_441	PMR1	INSIDE
VII	193274	193524	H3K56ac_442	YRB30	PROMOTER
VII	218699	218799	H3K56ac_443	NUT1	INSIDE
VII	236699	236824	H3K56ac_444	GPI10	INSIDE
VII	265924	266074	H3K56ac_445	SNT2-CEG1	DIVERGENT_PROMOTER
VII	268399	270224	H3K56ac_446	RSM23	INSIDE
VII	268399	270224	H3K56ac_446	CWC23	INSIDE
VII	277349	277599	H3K56ac_447	MON1-RPS2	DIVERGENT_PROMOTER
VII	278149	278474	H3K56ac_448	RPS2	INSIDE
VII	279074	279299	H3K56ac_449	NAB2	INSIDE
VII	279974	280249	H3K56ac_450	NAB2	INSIDE
VII	291324	291724	H3K56ac_451	CDC20	INSIDE
VII	291324	291724	H3K56ac_451	SNF4	PROMOTER
VII	292074	293549	H3K56ac_452	SNF4	INSIDE
VII	292074	293549	H3K56ac_452	YGL114W	INSIDE
VII	302574	302724	H3K56ac_453	CUE3	INSIDE
VII	309224	309599	H3K56ac_454	VPS73	INSIDE
VII	312224	312324	H3K56ac_455	YGL101W	INSIDE
VII	312774	312899	H3K56ac_456	YGL101W	INSIDE
VII	345224	345624	H3K56ac_457	MF(ALPHA)2	PROMOTER
VII	348199	348749	H3K56ac_458	MAD1	INSIDE
VII	354649	354799	H3K56ac_459	SCY1	INSIDE
VII	368324	368449	H3K56ac_460	MPS2-HSF1	DIVERGENT_PROMOTER
VII	369349	369799	H3K56ac_461	HSF1	INSIDE
VII	372074	372399	H3K56ac_462	RCS1	INSIDE
VII	376974	377124	H3K56ac_463	NPY1	INSIDE
VII	380599	380724	H3K56ac_464	ALG2	INSIDE
VII	382099	383024	H3K56ac_465	MRH4	INSIDE
VII	395374	395624	H3K56ac_466	YGL057C	INSIDE
VII	398599	398724	H3K56ac_467	OLE1	INSIDE
VII	424724	426099	H3K56ac_468	YGL039W	INSIDE
VII	424724	426099	H3K56ac_468	OCH1	DOWNSTREAM
VII	424724	426099	H3K56ac_468	OCH1	INSIDE
VII	426874	427524	H3K56ac_469	OCH1	PROMOTER
VII	426874	427524	H3K56ac_469	PNC1	INSIDE
VII	432974	433124	H3K56ac_470	MIG1	INSIDE
VII	433849	434024	H3K56ac_471	MIG1-HOP2	DIVERGENT_PROMOTER
VII	435474	436424	H3K56ac_472	HOP2	PROMOTER
VII	435474	436424	H3K56ac_472	HOP2	INSIDE
VII	435474	436424	H3K56ac_472	HOP2	DOWNSTREAM
VII	480199	481024	H3K56ac_473	PMA1	INSIDE
VII	484624	484824	H3K56ac_474	YGL007C-A-YGL006W-A	DIVERGENT_PROMOTER
VII	487849	487974	H3K56ac_475	PMC1	INSIDE
VII	490349	490624	H3K56ac_476	COG7	INSIDE
VII	494199	494499	H3K56ac_477	CDH1-ERP6	DIVERGENT_PROMOTER
VII	504549	504649	H3K56ac_478	TFG2	INSIDE
VII	506749	507124	H3K56ac_479	MUQ1	PROMOTER
VII	532124	533174	H3K56ac_480	THG1	INSIDE
VII	532124	533174	H3K56ac_480	YGR026W	INSIDE
VII	533374	534024	H3K56ac_481	YGR026W	INSIDE
VII	533374	534024	H3K56ac_481	YGR026W	DOWNSTREAM
VII	533374	534024	H3K56ac_481	RPS25A	DOWNSTREAM
VII	535424	535799	H3K56ac_482	RPS25A	PROMOTER
VII	556124	556474	H3K56ac_483	RPL26B	INSIDE
VII	561874	567924	H3K56ac_484	chr7:000567725-000567784	Unknown
VII	578374	578874	H3K56ac_485	BUD9	INSIDE
VII	591249	591574	H3K56ac_486	SCM4	PROMOTER
VII	591249	591574	H3K56ac_486	SCM4	INSIDE
VII	593674	594024	H3K56ac_487	YGR052W	INSIDE
VII	594324	594699	H3K56ac_488	YGR052W	INSIDE
VII	621049	621549	H3K56ac_489	YGR066C	INSIDE
VII	654174	654424	H3K56ac_490	PDC6-CTT1	DIVERGENT_PROMOTER
VII	656174	656449	H3K56ac_491	CTT1	INSIDE
VII	662749	663149	H3K56ac_492	UTP22	INSIDE
VII	672724	673049	H3K56ac_493	VAS1	INSIDE
VII	680749	680949	H3K56ac_494	ASK10	INSIDE
VII	699099	699574	H3K56ac_495	YGR106C	INSIDE
VII	725449	725549	H3K56ac_496	YGR117C	INSIDE
VII	743324	743449	H3K56ac_497	YGR125W	INSIDE
VII	743874	744124	H3K56ac_498	YGR125W	INSIDE
VII	747324	747624	H3K56ac_499	YGR127W	INSIDE
VII	761124	761449	H3K56ac_500	PRE9	PROMOTER
VII	761124	761449	H3K56ac_500	PRE9	INSIDE
VII	763674	763824	H3K56ac_501	TPO2	INSIDE
VII	783924	784024	H3K56ac_502	ENP2	DOWNSTREAM
VII	789099	791174	H3K56ac_503	YGR149W	INSIDE
VII	789099	791174	H3K56ac_503	YGR150C	INSIDE
VII	793899	794274	H3K56ac_504	YGR150C	PROMOTER
VII	817424	823499	H3K56ac_505	TIF4631	PROMOTER
VII	832874	833049	H3K56ac_506	CLC1	INSIDE
VII	843824	844099	H3K56ac_507	GIR1	INSIDE
VII	883149	883399	H3K56ac_508	TDH3	INSIDE
VII	883724	883899	H3K56ac_509	TDH3	PROMOTER
VII	893749	893899	H3K56ac_510	SNG1	INSIDE
VII	907874	907999	H3K56ac_511	ADE3	INSIDE
VII	908374	908524	H3K56ac_512	ADE3	INSIDE
VII	919124	919424	H3K56ac_513	RTA1	INSIDE
VII	923374	923799	H3K56ac_514	GPI1	INSIDE
VII	931249	931774	H3K56ac_515	CRM1	PROMOTER
VII	932199	932924	H3K56ac_516	CRM1	PROMOTER
VII	932199	932924	H3K56ac_516	CRM1	INSIDE
VII	934324	935674	H3K56ac_517	CRM1	INSIDE
VII	937899	938049	H3K56ac_518	TOS2	INSIDE
VII	941174	941274	H3K56ac_519	YGR223C	INSIDE
VII	943149	943749	H3K56ac_520	AZR1	INSIDE
VII	953899	954099	H3K56ac_521	NAS6	INSIDE
VII	956999	957274	H3K56ac_522	PHO81	INSIDE
VII	964074	964199	H3K56ac_523	YGR237C	INSIDE
VII	966574	966799	H3K56ac_524	KEL2	INSIDE
VII	997249	997374	H3K56ac_525	GCN5	INSIDE
VII	1056674	1057224	H3K56ac_526	YOR1	INSIDE
VII	1067524	1067774	H3K56ac_527	YGR287C	INSIDE
VII	1080899	1082824	H3K56ac_528	YGR294W	DOWNSTREAM
VII	1080899	1082824	H3K56ac_528	COS6	DOWNSTREAM
VII	1080899	1082824	H3K56ac_528	COS6	INSIDE
VII	1084049	1084199	H3K56ac_529	COS6-YRF1-3	DIVERGENT_PROMOTER
VIII	5399	6149	H3K56ac_530	YHL048C-A-COS8	DIVERGENT_PROMOTER
VIII	22549	22724	H3K56ac_531	YHL039W	INSIDE
VIII	39274	39449	H3K56ac_532	GOS1	INSIDE
VIII	54624	54724	H3K56ac_533	YHL026C-SNF6	DIVERGENT_PROMOTER
VIII	58699	59199	H3K56ac_534	RIM4	DOWNSTREAM
VIII	58699	59199	H3K56ac_534	RMD11	DOWNSTREAM
VIII	61799	61949	H3K56ac_535	RMD11	INSIDE
VIII	65099	65224	H3K56ac_536	FMP12	INSIDE
VIII	79524	79849	H3K56ac_537	YHL012W	INSIDE
VIII	83749	83949	H3K56ac_538	YHL010C	PROMOTER
VIII	112699	112874	H3K56ac_539	NEM1	INSIDE
VIII	114699	114924	H3K56ac_540	GPA1	INSIDE
VIII	117149	117249	H3K56ac_541	MRS11-STP2	DIVERGENT_PROMOTER
VIII	168799	168899	H3K56ac_542	YHR029C	PROMOTER
VIII	169424	169624	H3K56ac_543	SLT2	INSIDE
VIII	170024	170224	H3K56ac_544	SLT2	INSIDE
VIII	216774	216874	H3K56ac_545	RSC30	INSIDE
VIII	225874	226174	H3K56ac_546	SSZ1	INSIDE
VIII	229124	230124	H3K56ac_547	RRP3-SSF1	DIVERGENT_PROMOTER
VIII	229124	230124	H3K56ac_547	SSF1	INSIDE
VIII	261124	261349	H3K56ac_548	IRE1	INSIDE
VIII	265074	265249	H3K56ac_549	YHR080C	INSIDE
VIII	266699	267324	H3K56ac_550	YHR080C	INSIDE
VIII	266699	267324	H3K56ac_550	YHR080C-LRP1	DIVERGENT_PROMOTER
VIII	291599	291924	H3K56ac_551	HXT1	INSIDE
VIII	316749	317249	H3K56ac_552	KIC1	INSIDE
VIII	317649	317949	H3K56ac_553	KIC1	INSIDE
VIII	319024	319174	H3K56ac_554	KIC1	INSIDE
VIII	321024	321149	H3K56ac_555	SBE22	INSIDE
VIII	322099	322249	H3K56ac_556	SBE22	INSIDE
VIII	323974	324724	H3K56ac_557	GRE3	INSIDE
VIII	323974	324724	H3K56ac_557	YPT35	PROMOTER
VIII	328449	328699	H3K56ac_558	GGA2	INSIDE
VIII	331824	332149	H3K56ac_559	ERP5	PROMOTER
VIII	334974	335574	H3K56ac_560	YHR112C	INSIDE
VIII	338249	338849	H3K56ac_561	BZZ1	INSIDE
VIII	340699	340849	H3K56ac_562	YHR115C	INSIDE
VIII	342049	342249	H3K56ac_563	TOM71	PROMOTER
VIII	342749	343074	H3K56ac_564	TOM71	INSIDE
VIII	344624	345049	H3K56ac_565	ORC6	INSIDE
VIII	346874	347149	H3K56ac_566	SET1	INSIDE
VIII	362999	363099	H3K56ac_567	ARP1	INSIDE
VIII	385749	386249	H3K56ac_568	DSE2	INSIDE
VIII	392924	393449	H3K56ac_569	MRPL6	INSIDE
VIII	392924	393449	H3K56ac_569	MRPL6-IMP3	DIVERGENT_PROMOTER
VIII	411399	411924	H3K56ac_570	LIN1	INSIDE
VIII	412174	412449	H3K56ac_571	LIN1	INSIDE
VIII	413399	413549	H3K56ac_572	REC104	INSIDE
VIII	463799	463924	H3K56ac_573	OYE2	DOWNSTREAM
VIII	472874	474974	H3K56ac_574	SSP1	INSIDE
VIII	472874	474974	H3K56ac_574	SSP1	DOWNSTREAM
VIII	472874	474974	H3K56ac_574	PFS1	INSIDE
VIII	480624	480774	H3K56ac_575	KOG1-IKI1	DIVERGENT_PROMOTER
VIII	482174	482299	H3K56ac_576	GPI16	INSIDE
VIII	492774	493249	H3K56ac_577	UTP9	INSIDE
VIII	506449	506549	H3K56ac_578	MNL1	INSIDE
VIII	517899	518349	H3K56ac_579	BAT1	INSIDE
VIII	543649	549674	H3K56ac_580	YHR214C-D	DOWNSTREAM
VIII	555724	555949	H3K56ac_581	IMD2	INSIDE
X	38199	38374	H3K56ac_582	CBP1	INSIDE
X	44024	44274	H3K56ac_583	YJL207C	INSIDE
X	52899	53724	H3K56ac_584	RCY1	INSIDE
X	52899	53724	H3K56ac_584	PRP21	INSIDE
X	56249	56499	H3K56ac_585	YJL200C	DOWNSTREAM
X	56949	57174	H3K56ac_586	YJL200C	INSIDE
X	64474	64649	H3K56ac_587	UBP12	INSIDE
X	65474	65874	H3K56ac_588	UBP12	INSIDE
X	72024	72224	H3K56ac_589	YJL193W	INSIDE
X	72449	72574	H3K56ac_590	YJL193W	INSIDE
X	76224	76424	H3K56ac_591	RPL39	INSIDE
X	89399	89549	H3K56ac_592	ATG27	INSIDE
X	93699	93999	H3K56ac_593	SWI3	INSIDE
X	96524	96749	H3K56ac_594	RFA3-CPS1	DIVERGENT_PROMOTER
X	121474	121724	H3K56ac_595	HSP150	DOWNSTREAM
X	135399	135499	H3K56ac_596	INO1	INSIDE
X	142624	142974	H3K56ac_597	YJL147C-IDS2	DIVERGENT_PROMOTER
X	148399	148549	H3K56ac_598	YAK1	INSIDE
X	153074	154399	H3K56ac_599	TIF2	INSIDE
X	160924	161049	H3K56ac_600	MRS3	INSIDE
X	191549	193049	H3K56ac_601	YJL118W	INSIDE
X	191549	193049	H3K56ac_601	PHO86	PROMOTER
X	191549	193049	H3K56ac_601	PHO86	INSIDE
X	193174	194149	H3K56ac_602	PHO86	DOWNSTREAM
X	193174	194149	H3K56ac_602	NCA3	INSIDE
X	194499	195149	H3K56ac_603	NCA3-ASF1	DIVERGENT_PROMOTER
X	196199	197074	H3K56ac_604	ASF1	INSIDE
X	196199	197074	H3K56ac_604	ASF1	DOWNSTREAM
X	303774	303899	H3K56ac_605	JEM1	INSIDE
X	321074	321399	H3K56ac_607	NUP82	INSIDE
X	322974	323274	H3K56ac_608	BNA3	INSIDE
X	344124	344699	H3K56ac_609	MTR4	INSIDE
X	352749	353124	H3K56ac_610	YJL046W	INSIDE
X	354224	354399	H3K56ac_611	YJL045W	PROMOTER
X	362249	362474	H3K56ac_612	MHP1	INSIDE
X	365374	365524	H3K56ac_613	NSP1	PROMOTER
X	365924	366324	H3K56ac_614	NSP1	INSIDE
X	381874	382699	H3K56ac_615	KAR2	INSIDE
X	383249	383349	H3K56ac_616	HCA4	PROMOTER
X	441374	441774	H3K56ac_617	YJR003C	INSIDE
X	462124	462424	H3K56ac_618	YJR015W	PROMOTER
X	504499	505024	H3K56ac_619	YJR039W	INSIDE
X	510224	510324	H3K56ac_620	YJR041C	INSIDE
X	511949	512674	H3K56ac_621	YJR041C	INSIDE
X	526749	527124	H3K56ac_622	UTR1	INSIDE
X	527349	527499	H3K56ac_623	UTR1	INSIDE
X	528749	529199	H3K56ac_624	ISY1	INSIDE
X	529349	529724	H3K56ac_625	OSM1	PROMOTER
X	529949	530224	H3K56ac_626	OSM1	INSIDE
X	530524	531549	H3K56ac_627	OSM1	INSIDE
X	530524	531549	H3K56ac_627	RAD7	PROMOTER
X	532999	533724	H3K56ac_628	RAD7	INSIDE
X	532999	533724	H3K56ac_628	BFA1	PROMOTER
X	534099	534224	H3K56ac_629	BFA1	INSIDE
X	545999	546149	H3K56ac_630	PTK2	INSIDE
X	562074	562449	H3K56ac_631	TOR1	INSIDE
X	562999	563824	H3K56ac_632	TOR1	INSIDE
X	565499	565624	H3K56ac_633	TOR1	INSIDE
X	566349	566574	H3K56ac_634	TOR1	INSIDE
X	566849	567099	H3K56ac_635	YAE1	INSIDE
X	569824	570174	H3K56ac_636	YJR070C	INSIDE
X	570474	570899	H3K56ac_637	YJR070C	PROMOTER
X	570474	570899	H3K56ac_637	YJR072C	INSIDE
X	571199	571674	H3K56ac_638	YJR072C	INSIDE
X	588649	589124	H3K56ac_639	BIR1	INSIDE
X	609624	609924	H3K56ac_640	SFC1	INSIDE
X	629174	629324	H3K56ac_641	CPA2	INSIDE
X	647174	647424	H3K56ac_642	ATP2	INSIDE
X	659174	659324	H3K56ac_643	ZMS1	INSIDE
X	666699	666974	H3K56ac_644	STR2	INSIDE
X	680574	681024	H3K56ac_645	ECM17	INSIDE
X	696799	697224	H3K56ac_646	YJR142W	INSIDE
X	704424	704624	H3K56ac_647	HMS2	INSIDE
X	707774	707999	H3K56ac_648	YJR149W	INSIDE
X	708599	708849	H3K56ac_649	DAN1	INSIDE
X	725799	726449	H3K56ac_650	YJR154W	INSIDE
XI	3024	3224	H3K56ac_651	YKL224C	PROMOTER
XI	10374	10624	H3K56ac_652	FRE2	INSIDE
XI	14924	15224	H3K56ac_653	COS9	INSIDE
XI	17699	18174	H3K56ac_654	YKL218C	INSIDE
XI	28049	28349	H3K56ac_655	YKL215C	INSIDE
XI	43549	43699	H3K56ac_656	STE6	INSIDE
XI	54099	54399	H3K56ac_657	EAP1	INSIDE
XI	58674	58924	H3K56ac_658	TOR2	INSIDE
XI	66599	66824	H3K56ac_659	MNN4	INSIDE
XI	73149	73299	H3K56ac_660	PEX1	INSIDE
XI	94649	94949	H3K56ac_661	ASH1	INSIDE
XI	95149	95424	H3K56ac_662	ASH1	INSIDE
XI	119199	119399	H3K56ac_663	ZRT3	INSIDE
XI	123924	124199	H3K56ac_664	SNU114	INSIDE
XI	131199	131424	H3K56ac_665	KKQ8	INSIDE
XI	133599	133949	H3K56ac_666	MRP49	INSIDE
XI	149699	150374	H3K56ac_667	YKL161C	INSIDE
XI	150624	151149	H3K56ac_668	YKL161C	PROMOTER
XI	151499	151799	H3K56ac_669	YKL161C-ELF1	DIVERGENT_PROMOTER
XI	152274	152449	H3K56ac_670	YKL161C-ELF1	DIVERGENT_PROMOTER
XI	166949	167299	H3K56ac_671	MCR1	INSIDE
XI	167724	168549	H3K56ac_672	DBR1	INSIDE
XI	171749	171899	H3K56ac_673	SDH1-AVT3	DIVERGENT_PROMOTER
XI	179449	180099	H3K56ac_674	SDH3	PROMOTER
XI	179449	180099	H3K56ac_674	SDH3	INSIDE
XI	206974	207074	H3K56ac_675	YPK1	INSIDE
XI	213024	213224	H3K56ac_676	SRP21-YKL121W	DIVERGENT_PROMOTER
XI	232349	232724	H3K56ac_677	HAP4	INSIDE
XI	245724	245924	H3K56ac_678	LAP4	INSIDE
XI	246499	247324	H3K56ac_679	LAP4	INSIDE
XI	249199	249424	H3K56ac_680	HSL1	INSIDE
XI	257524	258024	H3K56ac_681	YKL098W	DOWNSTREAM
XI	267949	268424	H3K56ac_682	BUD2	INSIDE
XI	268574	268899	H3K56ac_683	BUD2	INSIDE
XI	269299	269649	H3K56ac_684	YKL091C	INSIDE
XI	270449	270649	H3K56ac_685	YKL091C-CUE2	DIVERGENT_PROMOTER
XI	273649	273899	H3K56ac_686	MIF2	INSIDE
XI	274149	274424	H3K56ac_687	MIF2	INSIDE
XI	275474	275599	H3K56ac_688	YKL088W	INSIDE
XI	280924	281824	H3K56ac_689	RRP14	INSIDE
XI	282074	282399	H3K56ac_690	RRP14-TEF4	DIVERGENT_PROMOTER
XI	293624	293749	H3K56ac_691	YKL075C	INSIDE
XI	297524	297774	H3K56ac_692	LHS1	INSIDE
XI	305074	305274	H3K56ac_693	YKL071W	INSIDE
XI	306699	307174	H3K56ac_694	YKL069W	PROMOTER
XI	306699	307174	H3K56ac_694	YKL069W	INSIDE
XI	308799	308924	H3K56ac_695	YKL068W-A	PROMOTER
XI	310649	310774	H3K56ac_696	NUP100	INSIDE
XI	332549	332674	H3K56ac_697	NUP120	INSIDE
XI	334724	334999	H3K56ac_698	YKL056C	PROMOTER
XI	350699	351099	H3K56ac_699	YKL047W	DOWNSTREAM
XI	351349	352099	H3K56ac_700	DCW1	INSIDE
XI	353624	354649	H3K56ac_701	PRI2	INSIDE
XI	356299	356499	H3K56ac_702	PHD1	INSIDE
XI	362249	362924	H3K56ac_703	PTM1	INSIDE
XI	363374	363749	H3K56ac_704	PTM1	INSIDE
XI	366849	366949	H3K56ac_705	RGT1	INSIDE
XI	374999	375149	H3K56ac_706	YKL033W	PROMOTER
XI	379774	380774	H3K56ac_707	IXR1	INSIDE
XI	383974	384074	H3K56ac_708	MAE1	INSIDE
XI	390124	390224	H3K56ac_709	PAN3	INSIDE
XI	390949	391224	H3K56ac_710	PAN3	INSIDE
XI	434999	435299	H3K56ac_711	BYE1-AUR1	DIVERGENT_PROMOTER
XI	435499	435874	H3K56ac_712	AUR1	INSIDE
XI	438049	438549	H3K56ac_713	DID4	DOWNSTREAM
XI	438049	438549	H3K56ac_713	MET14	INSIDE
XI	470574	470774	H3K56ac_714	FMP13	INSIDE
XI	483649	483799	H3K56ac_715	YKR023W	INSIDE
XI	498699	499049	H3K56ac_716	SET3	INSIDE
XI	515849	515999	H3K56ac_717	GAP1	INSIDE
XI	539699	540024	H3K56ac_718	DYN1	INSIDE
XI	540624	540974	H3K56ac_719	DYN1	INSIDE
XI	541449	541749	H3K56ac_720	DYN1	INSIDE
XI	543474	543699	H3K56ac_721	DYN1	INSIDE
XI	568774	569374	H3K56ac_722	GPT2	INSIDE
XI	583699	584049	H3K56ac_723	YKR077W	INSIDE
XI	587924	588249	H3K56ac_724	YKR079C	INSIDE
XI	589924	590099	H3K56ac_725	YKR079C-MTD1	DIVERGENT_PROMOTER
XI	598274	598424	H3K56ac_726	HBS1	INSIDE
XI	615424	615999	H3K56ac_727	PTR2	INSIDE
XI	624949	625149	H3K56ac_728	MLP1	INSIDE
XI	636799	636999	H3K56ac_729	BAS1	INSIDE
XI	645949	646399	H3K56ac_730	FLO10	INSIDE
XI	648524	648724	H3K56ac_731	FLO10	INSIDE
XII	28974	29274	H3K56ac_732	YLL056C-YLL055W	DIVERGENT_PROMOTER
XII	37074	37774	H3K56ac_733	AQY2	PROMOTER
XII	37074	37774	H3K56ac_733	FRE6	INSIDE
XII	38599	38774	H3K56ac_734	FRE6	INSIDE
XII	50924	51199	H3K56ac_735	FPS1	INSIDE
XII	66974	67224	H3K56ac_736	PRP19	INSIDE
XII	87524	87624	H3K56ac_737	ISA1	INSIDE
XII	98949	99299	H3K56ac_738	HIF1	INSIDE
XII	102599	102949	H3K56ac_739	SPA2	INSIDE
XII	110149	110399	H3K56ac_740	DPS1	INSIDE
XII	132299	132549	H3K56ac_741	DRS1	INSIDE
XII	152349	152574	H3K56ac_742	YLR001C	INSIDE
XII	153099	153724	H3K56ac_743	YLR001C	INSIDE
XII	155749	155899	H3K56ac_744	NOC3	INSIDE
XII	156074	156424	H3K56ac_745	NOC3	INSIDE
XII	156824	157199	H3K56ac_746	YLR003C	INSIDE
XII	157949	158424	H3K56ac_747	YLR004C	INSIDE
XII	195699	195849	H3K56ac_748	SED5	INSIDE
XII	210624	211174	H3K56ac_749	SMF3	INSIDE
XII	226649	226774	H3K56ac_750	RIC1	INSIDE
XII	244274	244399	H3K56ac_751	YLR049C	INSIDE
XII	248474	248749	H3K56ac_752	YLR053C	PROMOTER
XII	264999	265099	H3K56ac_753	YLR063W	INSIDE
XII	286524	286624	H3K56ac_754	BOS1-SIC1	DIVERGENT_PROMOTER
XII	289124	289399	H3K56ac_755	EMP46	INSIDE
XII	290824	291149	H3K56ac_756	GAL2	INSIDE
XII	293024	293224	H3K56ac_757	SRL2	INSIDE
XII	324749	325099	H3K56ac_758	SUL2	INSIDE
XII	325649	325924	H3K56ac_759	SUL2	INSIDE
XII	338474	338624	H3K56ac_760	CHA4	INSIDE
XII	346049	346349	H3K56ac_761	CDC45-YLR104W	DIVERGENT_PROMOTER
XII	346699	346924	H3K56ac_762	YLR104W	INSIDE
XII	357549	357799	H3K56ac_763	MDN1	INSIDE
XII	360399	360624	H3K56ac_764	MDN1	INSIDE
XII	364949	365774	H3K56ac_765	REX3	INSIDE
XII	364949	365774	H3K56ac_765	REX3	DOWNSTREAM
XII	367849	368449	H3K56ac_766	YLR108C	INSIDE
XII	367849	368449	H3K56ac_766	YLR108C-AHP1	DIVERGENT_PROMOTER
XII	368949	370274	H3K56ac_767	AHP1	INSIDE
XII	368949	370274	H3K56ac_767	CCW12	DOWNSTREAM
XII	368949	370274	H3K56ac_767	CCW12	INSIDE
XII	368949	370274	H3K56ac_767	CCW12-HOG1	DIVERGENT_PROMOTER
XII	375399	375899	H3K56ac_768	YLR114C	INSIDE
XII	384324	384449	H3K56ac_769	CLF1	INSIDE
XII	385024	385624	H3K56ac_770	YLR118C	INSIDE
XII	385024	385624	H3K56ac_770	SRN2	INSIDE
XII	386074	386224	H3K56ac_771	SRN2	INSIDE
XII	386449	387424	H3K56ac_772	YPS1	INSIDE
XII	404449	404774	H3K56ac_773	ACE2	INSIDE
XII	409249	409424	H3K56ac_774	CKI1	INSIDE
XII	414724	414899	H3K56ac_775	SLX4	INSIDE
XII	419299	419524	H3K56ac_776	NHA1	INSIDE
XII	420299	420424	H3K56ac_777	NHA1	INSIDE
XII	426299	426499	H3K56ac_778	PUT1	INSIDE
XII	510449	510599	H3K56ac_779	RFX1-YLR177W	DIVERGENT_PROMOTER
XII	544474	544699	H3K56ac_780	PWP1	INSIDE
XII	546674	546849	H3K56ac_781	SIK1	INSIDE
XII	551949	552149	H3K56ac_782	MSS51-QRI5	DIVERGENT_PROMOTER
XII	553299	553399	H3K56ac_783	HMX1	INSIDE
XII	562299	563124	H3K56ac_784	CLB4	INSIDE
XII	566274	566424	H3K56ac_785	TUB4	PROMOTER
XII	599824	600499	H3K56ac_786	ECM22	DOWNSTREAM
XII	599824	600499	H3K56ac_786	ECM22	INSIDE
XII	601324	601424	H3K56ac_787	ECM22	INSIDE
XII	608474	608749	H3K56ac_788	EST1	INSIDE
XII	609324	609524	H3K56ac_789	EST1	INSIDE
XII	637274	637674	H3K56ac_790	YEF3	INSIDE
XII	638624	638974	H3K56ac_791	YEF3	INSIDE
XII	657124	657699	H3K56ac_792	YLR257W	PROMOTER
XII	658624	659324	H3K56ac_793	YLR257W	PROMOTER
XII	658624	659324	H3K56ac_793	YLR257W	INSIDE
XII	669649	669849	H3K56ac_794	YLR262C-A-RED1	DIVERGENT_PROMOTER
XII	670424	670649	H3K56ac_795	RED1	INSIDE
XII	671199	671324	H3K56ac_796	RED1	INSIDE
XII	672499	672749	H3K56ac_797	RED1	INSIDE
XII	681824	682074	H3K56ac_798	DCS1	INSIDE
XII	700149	700249	H3K56ac_799	YLR278C	INSIDE
XII	705724	706349	H3K56ac_800	YLR283W	INSIDE
XII	707374	708699	H3K56ac_801	NNT1	INSIDE
XII	707374	708699	H3K56ac_801	CTS1	INSIDE
XII	716824	716974	H3K56ac_802	GUF1	INSIDE
XII	727424	727599	H3K56ac_803	ECM38	INSIDE
XII	729524	729949	H3K56ac_804	EXG1	INSIDE
XII	738974	739124	H3K56ac_805	STT4	INSIDE
XII	746399	746549	H3K56ac_806	CDA1	INSIDE
XII	750474	750574	H3K56ac_807	IMH1	INSIDE
XII	782624	782824	H3K56ac_808	YLR326W	INSIDE
XII	808424	808724	H3K56ac_809	SPO77	INSIDE
XII	820974	821099	H3K56ac_810	YLR345W	INSIDE
XII	824874	824999	H3K56ac_811	KAP95	INSIDE
XII	892799	893124	H3K56ac_812	IKI3	INSIDE
XII	892799	893124	H3K56ac_812	YLR385C	INSIDE
XII	893699	893849	H3K56ac_813	VAC14	INSIDE
XII	894249	894424	H3K56ac_814	VAC14	INSIDE
XII	905699	905799	H3K56ac_815	YLR392C	INSIDE
XII	908249	908349	H3K56ac_816	CST9	INSIDE
XII	909424	909774	H3K56ac_817	COX8	INSIDE
XII	921024	921399	H3K56ac_818	BDF1	INSIDE
XII	925224	925349	H3K56ac_819	DUS3-SFP1	DIVERGENT_PROMOTER
XII	935949	936149	H3K56ac_820	UTP21	INSIDE
XII	941224	947199	H3K56ac_821	CTR3	PROMOTER
XII	951724	952349	H3K56ac_822	YLR413W	INSIDE
XII	966024	966224	H3K56ac_823	YLR422W	INSIDE
XII	969524	969774	H3K56ac_824	YLR422W	INSIDE
XII	976374	976824	H3K56ac_825	YLR424W	DOWNSTREAM
XII	981724	982124	H3K56ac_826	TUS1	PROMOTER
XII	983024	983349	H3K56ac_827	TUS1	INSIDE
XII	984124	984374	H3K56ac_828	TUS1	INSIDE
XII	994949	995124	H3K56ac_829	SEN1	INSIDE
XII	1013524	1013649	H3K56ac_830	CAR2	INSIDE
XII	1015999	1016424	H3K56ac_831	YLR440C	INSIDE
XII	1017099	1018199	H3K56ac_832	YLR440C	INSIDE
XII	1017099	1018199	H3K56ac_832	YLR440C	PROMOTER
XII	1020824	1020999	H3K56ac_833	SIR3	INSIDE
XII	1022674	1023324	H3K56ac_834	ECM7	INSIDE
XII	1027149	1027449	H3K56ac_835	VMA6	INSIDE
XII	1027699	1028149	H3K56ac_836	VMA6	INSIDE
XII	1030949	1031099	H3K56ac_837	FPR4	INSIDE
XII	1033524	1033924	H3K56ac_838	HMG2	INSIDE
XII	1039724	1039924	H3K56ac_839	SST2	INSIDE
XII	1046399	1046624	H3K56ac_840	YLR454W	INSIDE
XII	1048249	1048374	H3K56ac_841	YLR454W	INSIDE
XII	1053374	1053599	H3K56ac_842	YLR455W	PROMOTER
XIII	13099	13224	H3K56ac_843	ERO1	PROMOTER
XIII	17324	17524	H3K56ac_844	RSC9	INSIDE
XIII	19349	19549	H3K56ac_845	ERG13	INSIDE
XIII	29149	29274	H3K56ac_846	NDI1	INSIDE
XIII	42899	43024	H3K56ac_848	TAF8	INSIDE
XIII	54174	54324	H3K56ac_849	ZDS2	INSIDE
XIII	69274	69549	H3K56ac_850	CAC2	INSIDE
XIII	82249	82374	H3K56ac_851	GIM5	INSIDE
XIII	92874	92999	H3K56ac_852	UFO1	INSIDE
XIII	103749	104074	H3K56ac_853	YML082W	INSIDE
XIII	103749	104074	H3K56ac_853	ATP18	DOWNSTREAM
XIII	136874	137024	H3K56ac_854	POB3	INSIDE
XIII	138249	138449	H3K56ac_855	ITT1	INSIDE
XIII	152474	152599	H3K56ac_856	OGG1	INSIDE
XIII	155249	155524	H3K56ac_857	YML059C	INSIDE
XIII	166174	166674	H3K56ac_858	CYB2	INSIDE
XIII	167124	167324	H3K56ac_859	CYB2	INSIDE
XIII	167624	168224	H3K56ac_860	CYB2	PROMOTER
XIII	167624	168224	H3K56ac_860	YML054C-A	INSIDE
XIII	167624	168224	H3K56ac_860	YML054C-A	PROMOTER
XIII	168624	168874	H3K56ac_861	YML054C-A	PROMOTER
XIII	174249	174674	H3K56ac_862	RSE1	INSIDE
XIII	175124	175324	H3K56ac_863	RSE1	INSIDE
XIII	176949	177349	H3K56ac_864	RSE1	INSIDE
XIII	194324	195724	H3K56ac_865	CAT2	INSIDE
XIII	194324	195724	H3K56ac_865	VPS71	DOWNSTREAM
XIII	194324	195724	H3K56ac_865	VPS71	INSIDE
XIII	205924	206674	H3K56ac_866	YML036W	INSIDE
XIII	205924	206674	H3K56ac_866	AMD1	INSIDE
XIII	207674	207774	H3K56ac_867	AMD1	INSIDE
XIII	210099	210299	H3K56ac_868	SRC1	INSIDE
XIII	210649	211074	H3K56ac_869	SRC1	INSIDE
XIII	213399	213549	H3K56ac_870	RAD52	INSIDE
XIII	221699	221899	H3K56ac_871	YOX1	INSIDE
XIII	244649	244899	H3K56ac_872	SEL1	INSIDE
XIII	270424	271074	H3K56ac_873	CDC5	INSIDE
XIII	274524	274649	H3K56ac_874	MVP1	INSIDE
XIII	276674	276849	H3K56ac_875	TAF4	INSIDE
XIII	297449	297624	H3K56ac_876	SEC59-YMR013W-A	DIVERGENT_PROMOTER
XIII	299399	299574	H3K56ac_877	BUD22	INSIDE
XIII	303749	304124	H3K56ac_878	SOK2	INSIDE
XIII	304424	304549	H3K56ac_879	SOK2	INSIDE
XIII	315074	315274	H3K56ac_880	FMS1	PROMOTER
XIII	322749	323174	H3K56ac_881	MRPL3	INSIDE
XIII	323499	323874	H3K56ac_882	CSI1	INSIDE
XIII	324324	324749	H3K56ac_883	PEX12	INSIDE
XIII	329924	330524	H3K56ac_884	FAR8	INSIDE
XIII	329924	330524	H3K56ac_884	FAR8-YMR030W	DIVERGENT_PROMOTER
XIII	338274	338524	H3K56ac_885	ARP9	INSIDE
XIII	338749	338949	H3K56ac_886	ARP9	INSIDE
XIII	339199	339974	H3K56ac_887	ARP9	DOWNSTREAM
XIII	339199	339974	H3K56ac_887	YMR034C	INSIDE
XIII	340274	340924	H3K56ac_888	YMR034C	INSIDE
XIII	340274	340924	H3K56ac_888	YMR034C-IMP2	DIVERGENT_PROMOTER
XIII	341174	341324	H3K56ac_889	IMP2	INSIDE
XIII	341574	342099	H3K56ac_890	IMP2	INSIDE
XIII	341574	342099	H3K56ac_890	MIH1	INSIDE
XIII	344849	345024	H3K56ac_891	MSN2	INSIDE
XIII	348949	349399	H3K56ac_892	SUB1	INSIDE
XIII	351274	351574	H3K56ac_893	YMR041C	INSIDE
XIII	385499	385749	H3K56ac_894	STV1	INSIDE
XIII	386249	386599	H3K56ac_895	BUB2	INSIDE
XIII	393124	393224	H3K56ac_896	RNA14	INSIDE
XIII	396774	396924	H3K56ac_897	ECM40-RIM9	DIVERGENT_PROMOTER
XIII	398624	399624	H3K56ac_898	AEP1	INSIDE
XIII	402724	402874	H3K56ac_899	SOV1	INSIDE
XIII	418324	418524	H3K56ac_900	PDS5	INSIDE
XIII	423974	424099	H3K56ac_901	CTF18	INSIDE
XIII	442474	442649	H3K56ac_902	YMR087W	INSIDE
XIII	450924	451149	H3K56ac_903	NPL6	INSIDE
XIII	452449	452824	H3K56ac_904	AIP1	INSIDE
XIII	469724	470224	H3K56ac_905	SRT1	PROMOTER
XIII	469724	470224	H3K56ac_905	YMR102C	INSIDE
XIII	470674	470874	H3K56ac_906	YMR102C	INSIDE
XIII	471349	471724	H3K56ac_907	YMR102C	INSIDE
XIII	492649	492774	H3K56ac_908	YMR111C	INSIDE
XIII	541374	541574	H3K56ac_909	GAT2	INSIDE
XIII	545374	545524	H3K56ac_910	CIN4	INSIDE
XIII	563549	563849	H3K56ac_911	YIM1	INSIDE
XIII	564049	564249	H3K56ac_912	YIM1	INSIDE
XIII	582374	582924	H3K56ac_913	DNF3	INSIDE
XIII	606499	606699	H3K56ac_914	HOT1	INSIDE
XIII	609324	609649	H3K56ac_915	DDR48	INSIDE
XIII	631174	631499	H3K56ac_916	YMR185W	INSIDE
XIII	655299	655424	H3K56ac_917	YMR196W	INSIDE
XIII	675999	676099	H3K56ac_918	YMR206W	INSIDE
XIII	677624	677999	H3K56ac_919	HFA1	INSIDE
XIII	692749	694174	H3K56ac_920	EFR3-CEF1	DIVERGENT_PROMOTER
XIII	692749	694174	H3K56ac_920	CEF1	INSIDE
XIII	715974	716149	H3K56ac_921	YMR222C	INSIDE
XIII	725649	725949	H3K56ac_922	MTF1	DOWNSTREAM
XIII	725649	725949	H3K56ac_922	RRP5	INSIDE
XIII	775599	775824	H3K56ac_923	YMR252C	PROMOTER
XIII	784999	785274	H3K56ac_924	YMR259C	INSIDE
XIII	792774	792899	H3K56ac_925	TPS3	INSIDE
XIII	793249	793424	H3K56ac_926	TPS3	INSIDE
XIII	796524	796649	H3K56ac_927	YMR265C	INSIDE
XIII	800574	800799	H3K56ac_928	RSN1	INSIDE
XIII	805649	806049	H3K56ac_929	RRN9	INSIDE
XIII	812474	812774	H3K56ac_930	ZDS1	INSIDE
XIII	824874	825049	H3K56ac_931	YMR279C	INSIDE
XIII	828599	828874	H3K56ac_932	CAT8	INSIDE
XIII	829274	829399	H3K56ac_933	CAT8	INSIDE
XIII	834924	835049	H3K56ac_934	AEP2	INSIDE
XIII	901174	901399	H3K56ac_935	TGL3-PRE5	DIVERGENT_PROMOTER
XIII	908049	908299	H3K56ac_936	YMR317W	INSIDE
XIII	910374	910549	H3K56ac_937	YMR317W	INSIDE
XIII	911299	911524	H3K56ac_938	ADH6	INSIDE
XIII	912949	913049	H3K56ac_939	FET4	INSIDE
XIII	914024	914174	H3K56ac_940	FET4	INSIDE
XIII	915449	916124	H3K56ac_941	FET4	PROMOTER
XIV	19924	20074	H3K56ac_942	PEX6	INSIDE
XIV	49974	50174	H3K56ac_943	YNL311C	INSIDE
XIV	51074	51224	H3K56ac_944	YNL311C	INSIDE
XIV	52974	53399	H3K56ac_945	STB1	INSIDE
XIV	56424	56824	H3K56ac_946	MCK1	INSIDE
XIV	96549	96649	H3K56ac_947	CUS2	DOWNSTREAM
XIV	127674	128124	H3K56ac_948	SEC2	INSIDE
XIV	184999	185149	H3K56ac_949	YNL247W	INSIDE
XIV	192474	192674	H3K56ac_950	ATG2	INSIDE
XIV	193349	193674	H3K56ac_951	ATG2	INSIDE
XIV	199424	199649	H3K56ac_952	NAR1	INSIDE
XIV	210049	210174	H3K56ac_953	YNL234W	PROMOTER
XIV	213999	215699	H3K56ac_954	BNI4	INSIDE
XIV	213999	215699	H3K56ac_954	CSL4	PROMOTER
XIV	213999	215699	H3K56ac_954	CSL4	INSIDE
XIV	233024	233649	H3K56ac_955	POP1	INSIDE
XIV	237024	237224	H3K56ac_956	ALG9	INSIDE
XIV	238774	238999	H3K56ac_957	MGS1	INSIDE
XIV	249299	250199	H3K56ac_958	VID27	INSIDE
XIV	249299	250199	H3K56ac_958	YNL211C	INSIDE
XIV	257399	257549	H3K56ac_959	RTT106	INSIDE
XIV	267874	268974	H3K56ac_960	WHI3	INSIDE
XIV	269199	269824	H3K56ac_961	WHI3	INSIDE
XIV	269199	269824	H3K56ac_961	WHI3	PROMOTER
XIV	272049	272149	H3K56ac_962	YNL195C	INSIDE
XIV	281249	281424	H3K56ac_963	YNL191W	INSIDE
XIV	319349	319524	H3K56ac_964	SKO1	INSIDE
XIV	319749	320149	H3K56ac_965	SKO1	INSIDE
XIV	327099	327574	H3K56ac_966	RIA1	INSIDE
XIV	331449	332099	H3K56ac_967	RPL42A	INSIDE
XIV	344749	345299	H3K56ac_968	YCK2	INSIDE
XIV	371199	371524	H3K56ac_969	YNL136W	INSIDE
XIV	377624	378374	H3K56ac_970	KRE33	INSIDE
XIV	411174	411774	H3K56ac_971	YNL115C	INSIDE
XIV	464824	465749	H3K56ac_972	YNL087W	INSIDE
XIV	472174	472949	H3K56ac_973	YNL083W	INSIDE
XIV	477624	478049	H3K56ac_974	YNL080C	INSIDE
XIV	500174	500924	H3K56ac_975	SUN4	PROMOTER
XIV	527774	527999	H3K56ac_976	VAC7	INSIDE
XIV	528324	528549	H3K56ac_977	VAC7	INSIDE
XIV	529399	529899	H3K56ac_978	VAC7	INSIDE
XIV	529399	529899	H3K56ac_978	MSG5	PROMOTER
XIV	530224	531849	H3K56ac_979	MSG5	INSIDE
XIV	530224	531849	H3K56ac_979	COX5A	PROMOTER
XIV	532299	532949	H3K56ac_980	COG5	PROMOTER
XIV	532299	532949	H3K56ac_980	COG5	INSIDE
XIV	543774	544224	H3K56ac_981	YNL045W	INSIDE
XIV	544599	544899	H3K56ac_982	YNL045W	INSIDE
XIV	552124	552549	H3K56ac_983	COG6-YNL040W	DIVERGENT_PROMOTER
XIV	553574	554199	H3K56ac_984	YNL040W	INSIDE
XIV	556024	556324	H3K56ac_985	BDP1	INSIDE
XIV	557474	557649	H3K56ac_986	GPI15	INSIDE
XIV	562074	568174	H3K56ac_987	YNL035C	DOWNSTREAM
XIV	569299	569474	H3K56ac_988	YNL035C	INSIDE
XIV	575049	575574	H3K56ac_989	SIW14	INSIDE
XIV	632749	632949	H3K56ac_990	CIT1	PROMOTER
XIV	635424	635724	H3K56ac_991	RPC34-YNR004W	DIVERGENT_PROMOTER
XIV	677799	678099	H3K56ac_992	YNR029C	INSIDE
XIV	684624	685099	H3K56ac_993	SSK2	INSIDE
XIV	699974	700324	H3K56ac_994	YNR040W	INSIDE
XIV	709124	709349	H3K56ac_995	YNR047W	INSIDE
XIV	709874	710149	H3K56ac_996	YNR047W	INSIDE
XIV	720649	720749	H3K56ac_997	POP2	PROMOTER
XIV	721249	721624	H3K56ac_998	NOG2	INSIDE
XIV	731024	731449	H3K56ac_999	HOL1	PROMOTER
XIV	732124	732224	H3K56ac_1000	BIO5	INSIDE
XIV	736099	736199	H3K56ac_1001	MNT4	PROMOTER
XV	2699	3224	H3K56ac_1002	AAD15-YOL164W-A	DIVERGENT_PROMOTER
XV	60399	60649	H3K56ac_1003	CDC33	INSIDE
XV	67399	67549	H3K56ac_1004	PFK27	DOWNSTREAM
XV	86549	86799	H3K56ac_1006	YOL124C	INSIDE
XV	89124	89274	H3K56ac_1007	HRP1	INSIDE
XV	98774	98974	H3K56ac_1008	RRI2	INSIDE
XV	104149	104374	H3K56ac_1009	YOL114C-SKM1	DIVERGENT_PROMOTER
XV	104749	104874	H3K56ac_1010	SKM1	INSIDE
XV	107574	107949	H3K56ac_1011	MSB4	INSIDE
XV	153899	154499	H3K56ac_1012	MPD2	INSIDE
XV	209499	209774	H3K56ac_1013	MOR1	INSIDE
XV	219524	219724	H3K56ac_1014	ARG1	INSIDE
XV	222174	223324	H3K56ac_1015	YOL057W	INSIDE
XV	222174	223324	H3K56ac_1015	GPM3	PROMOTER
XV	228974	229424	H3K56ac_1016	PSH1	INSIDE
XV	230074	230749	H3K56ac_1017	YOL053W	INSIDE
XV	231074	231324	H3K56ac_1018	YOL053W	INSIDE
XV	241999	242849	H3K56ac_1019	YOL047C	INSIDE
XV	263799	263924	H3K56ac_1020	MSE1	INSIDE
XV	267024	267724	H3K56ac_1021	SIL1	INSIDE
XV	267024	267724	H3K56ac_1021	SIL1-GAS5	DIVERGENT_PROMOTER
XV	268824	269099	H3K56ac_1022	GAS5	INSIDE
XV	280024	280349	H3K56ac_1023	YOL022C	INSIDE
XV	280774	280874	H3K56ac_1024	YOL022C	INSIDE
XV	281674	281924	H3K56ac_1025	YOL022C	PROMOTER
XV	325249	325724	H3K56ac_1026	PHO80	INSIDE
XV	336724	336874	H3K56ac_1027	DNL4	INSIDE
XV	337874	338074	H3K56ac_1028	YOR006C	INSIDE
XV	353974	354099	H3K56ac_1029	YOR011W-A	PROMOTER
XV	357724	357849	H3K56ac_1030	RTS1	INSIDE
XV	369399	369599	H3K56ac_1031	YOR019W	INSIDE
XV	390274	390424	H3K56ac_1032	HMS1	INSIDE
XV	396074	396474	H3K56ac_1033	AKR2	INSIDE
XV	402899	403299	H3K56ac_1034	HIR2	INSIDE
XV	407574	407949	H3K56ac_1035	GLO4	INSIDE
XV	409574	409874	H3K56ac_1036	WHI2	PROMOTER
XV	410449	410824	H3K56ac_1037	WHI2	PROMOTER
XV	411174	411449	H3K56ac_1038	WHI2	INSIDE
XV	414799	414924	H3K56ac_1039	DBP5	INSIDE
XV	415574	415674	H3K56ac_1040	DBP5	INSIDE
XV	430699	430849	H3K56ac_1041	NOB1	INSIDE
XV	460574	460699	H3K56ac_1042	YOR071C	INSIDE
XV	470624	471549	H3K56ac_1043	SKI7	INSIDE
XV	518274	518499	H3K56ac_1044	PIN2	INSIDE
XV	552374	552549	H3K56ac_1045	PFY1	INSIDE
XV	554774	554999	H3K56ac_1046	UBP2	INSIDE
XV	558499	559349	H3K56ac_1047	UBP2	PROMOTER
XV	558499	559349	H3K56ac_1047	CAT5	INSIDE
XV	568524	568699	H3K56ac_1048	YOR129C	INSIDE
XV	571374	571599	H3K56ac_1049	ORT1	PROMOTER
XV	601474	601774	H3K56ac_1050	THI80	INSIDE
XV	605174	605824	H3K56ac_1051	PNO1	INSIDE
XV	631374	631699	H3K56ac_1052	PUP1	INSIDE
XV	655224	655349	H3K56ac_1053	YRM1	INSIDE
XV	669624	669924	H3K56ac_1054	GAC1	INSIDE
XV	687499	687649	H3K56ac_1055	MSB1	INSIDE
XV	688224	688649	H3K56ac_1056	MSB1	INSIDE
XV	689849	690049	H3K56ac_1057	IES4	INSIDE
XV	690499	690624	H3K56ac_1058	SPR1	PROMOTER
XV	693449	693674	H3K56ac_1059	RIS1	INSIDE
XV	699299	699399	H3K56ac_1060	YOR192C	INSIDE
XV	703749	703899	H3K56ac_1061	YOR192C-C	DOWNSTREAM
XV	720224	720824	H3K56ac_1062	PET56	INSIDE
XV	721199	721324	H3K56ac_1063	PET56	INSIDE
XV	725974	726274	H3K56ac_1064	YOR205C	INSIDE
XV	747699	748099	H3K56ac_1065	RUD3	INSIDE
XV	748624	748724	H3K56ac_1066	RUD3	INSIDE
XV	765799	766049	H3K56ac_1067	YOR227W	INSIDE
XV	767624	767849	H3K56ac_1068	YOR228C	INSIDE
XV	767624	767849	H3K56ac_1068	YOR228C-WTM2	DIVERGENT_PROMOTER
XV	768424	768699	H3K56ac_1069	WTM2	INSIDE
XV	774874	774999	H3K56ac_1070	MGE1	INSIDE
XV	781899	782349	H3K56ac_1071	HES1	PROMOTER
XV	781899	782349	H3K56ac_1071	HES1	INSIDE
XV	790524	790724	H3K56ac_1072	PUS7	INSIDE
XV	797299	797499	H3K56ac_1073	YOR246C-SRL1	DIVERGENT_PROMOTER
XV	800049	800674	H3K56ac_1074	APC5	INSIDE
XV	802649	803074	H3K56ac_1075	YOR251C	INSIDE
XV	820399	820849	H3K56ac_1076	RBL2	INSIDE
XV	859124	859774	H3K56ac_1077	SNF2	INSIDE
XV	860249	860399	H3K56ac_1078	SNF2-YOR291W	DIVERGENT_PROMOTER
XV	865624	866699	H3K56ac_1079	YOR292C	INSIDE
XV	865624	866699	H3K56ac_1079	YOR292C-RPS10A	DIVERGENT_PROMOTER
XV	867224	867574	H3K56ac_1080	RPS10A	INSIDE
XV	868874	869124	H3K56ac_1081	UAF30	PROMOTER
XV	876499	876999	H3K56ac_1082	YOR298W	INSIDE
XV	927699	927949	H3K56ac_1083	MYO2	INSIDE
XV	932849	933124	H3K56ac_1084	PDR10	INSIDE
XV	959449	959549	H3K56ac_1085	RPA43	INSIDE
XV	995924	996074	H3K56ac_1086	MEK1	INSIDE
XV	998724	999074	H3K56ac_1087	SOG2	INSIDE
XV	1002999	1003199	H3K56ac_1088	MSC6	INSIDE
XV	1004799	1004924	H3K56ac_1089	MSC6-GDS1	DIVERGENT_PROMOTER
XV	1006024	1006199	H3K56ac_1090	GDS1	INSIDE
XV	1024049	1024474	H3K56ac_1092	YOR365C	INSIDE
XV	1029524	1029749	H3K56ac_1093	MRS6	INSIDE
XV	1029974	1030524	H3K56ac_1094	MRS6	INSIDE
XV	1034824	1035049	H3K56ac_1095	NDD1	INSIDE
XV	1041149	1041499	H3K56ac_1096	ALD4	INSIDE
XV	1051799	1052299	H3K56ac_1097	RDR1	INSIDE
XV	1054574	1054674	H3K56ac_1098	FRE3	PROMOTER
XV	1057149	1057274	H3K56ac_1099	FRE3	INSIDE
XV	1059474	1059874	H3K56ac_1100	FIT2	INSIDE
XV	1070174	1070699	H3K56ac_1101	YOR387C	INSIDE
XVI	26674	27024	H3K56ac_1102	YPL272C	INSIDE
XVI	28899	29224	H3K56ac_1103	YPL272C-ATP15	DIVERGENT_PROMOTER
XVI	30849	30999	H3K56ac_1104	MDL2	INSIDE
XVI	31624	32074	H3K56ac_1105	MDL2	INSIDE
XVI	32724	33149	H3K56ac_1106	KAR9	PROMOTER
XVI	33724	33874	H3K56ac_1107	KAR9	INSIDE
XVI	40149	40449	H3K56ac_1108	DIP5	PROMOTER
XVI	43649	44574	H3K56ac_1109	YPL264C	INSIDE
XVI	43649	44574	H3K56ac_1109	YPL264C	PROMOTER
XVI	45324	45499	H3K56ac_1110	KEL3	INSIDE
XVI	52624	53049	H3K56ac_1111	APM1	INSIDE
XVI	52624	53049	H3K56ac_1111	APM1	PROMOTER
XVI	55149	55274	H3K56ac_1112	THI21	PROMOTER
XVI	84249	86724	H3K56ac_1113	YPL245W	INSIDE
XVI	101849	102249	H3K56ac_1114	YPL236C	INSIDE
XVI	104674	104849	H3K56ac_1115	RVB2	DOWNSTREAM
XVI	127249	127474	H3K56ac_1116	MMT2	INSIDE
XVI	130074	130324	H3K56ac_1117	GRE1-YPL222W	DIVERGENT_PROMOTER
XVI	148524	148849	H3K56ac_1118	THI6	INSIDE
XVI	161949	162124	H3K56ac_1119	YPL207W	INSIDE
XVI	168474	168649	H3K56ac_1120	AFT2	INSIDE
XVI	183999	184374	H3K56ac_1121	YPL191C	INSIDE
XVI	189974	190349	H3K56ac_1122	GUP2	INSIDE
XVI	190849	190999	H3K56ac_1123	GUP2	INSIDE
XVI	218774	218999	H3K56ac_1124	SPT14	INSIDE
XVI	220574	220824	H3K56ac_1125	NIP100	INSIDE
XVI	230024	230224	H3K56ac_1126	MEX67	INSIDE
XVI	262324	262599	H3K56ac_1127	RAD53	INSIDE
XVI	274949	275149	H3K56ac_1128	PXA1	INSIDE
XVI	286199	286374	H3K56ac_1129	YPL141C	PROMOTER
XVI	291599	292024	H3K56ac_1130	SPP1	INSIDE
XVI	295474	295674	H3K56ac_1131	YPL137C	INSIDE
XVI	322974	323399	H3K56ac_1132	VPS30	INSIDE
XVI	336774	337174	H3K56ac_1133	YPL113C	INSIDE
XVI	337549	337699	H3K56ac_1134	PEX25	INSIDE
XVI	338274	338899	H3K56ac_1135	PEX25	INSIDE
XVI	338274	338899	H3K56ac_1135	PEX25-CAR1	DIVERGENT_PROMOTER
XVI	341199	341324	H3K56ac_1136	YPL110C	INSIDE
XVI	344224	344499	H3K56ac_1137	YPL110C	INSIDE
XVI	403099	403349	H3K56ac_1138	MOT1	INSIDE
XVI	403574	403824	H3K56ac_1139	MOT1	INSIDE
XVI	409424	409724	H3K56ac_1140	YPL077C	INSIDE
XVI	410824	411049	H3K56ac_1141	GPI2	INSIDE
XVI	423624	423774	H3K56ac_1142	BTS1	INSIDE
XVI	430874	430974	H3K56ac_1143	TIM50	INSIDE
XVI	433124	433399	H3K56ac_1144	ALD6	INSIDE
XVI	436874	444049	H3K56ac_1145	GRX5	PROMOTER
XVI	446149	447074	H3K56ac_1146	PDR12	INSIDE
XVI	448074	448174	H3K56ac_1147	PDR12	INSIDE
XVI	454649	454849	H3K56ac_1148	LGE1	INSIDE
XVI	457699	458049	H3K56ac_1149	KTR6	INSIDE
XVI	459049	459224	H3K56ac_1150	YPL052W	INSIDE
XVI	459474	460424	H3K56ac_1151	YPL052W	INSIDE
XVI	459474	460424	H3K56ac_1151	ARL3	PROMOTER
XVI	459474	460424	H3K56ac_1151	ARL3	INSIDE
XVI	465499	465724	H3K56ac_1152	YPL047W	PROMOTER
XVI	466049	466574	H3K56ac_1153	YPL047W	INSIDE
XVI	466049	466574	H3K56ac_1153	ELC1	DOWNSTREAM
XVI	469399	470949	H3K56ac_1154	NOP4	PROMOTER
XVI	469399	470949	H3K56ac_1154	NOP4	INSIDE
XVI	471199	471599	H3K56ac_1155	NOP4	INSIDE
XVI	471949	472649	H3K56ac_1156	NOP4	DOWNSTREAM
XVI	473774	473924	H3K56ac_1157	SSN3	INSIDE
XVI	474399	474549	H3K56ac_1158	SSN3	INSIDE
XVI	489599	489999	H3K56ac_1159	SVL3	INSIDE
XVI	495674	495824	H3K56ac_1160	SUV3	INSIDE
XVI	501549	501824	H3K56ac_1161	SKS1	INSIDE
XVI	508299	508449	H3K56ac_1162	RAD1	INSIDE
XVI	523524	524549	H3K56ac_1163	SWI1	INSIDE
XVI	526274	527049	H3K56ac_1164	HST2	INSIDE
XVI	526274	527049	H3K56ac_1164	HST2-YPL014W	DIVERGENT_PROMOTER
XVI	527949	528349	H3K56ac_1165	YPL014W	INSIDE
XVI	532924	533124	H3K56ac_1166	RRP12	INSIDE
XVI	562099	563174	H3K56ac_1167	YPR003C	INSIDE
XVI	584049	584174	H3K56ac_1168	YPR011C	PROMOTER
XVI	607949	608099	H3K56ac_1169	YPR022C	PROMOTER
XVI	629624	629799	H3K56ac_1170	CSR2	INSIDE
XVI	655749	656374	H3K56ac_1171	YPR045C	INSIDE
XVI	657274	657374	H3K56ac_1172	MCM16	INSIDE
XVI	657899	658174	H3K56ac_1173	MSF1	INSIDE
XVI	661249	661649	H3K56ac_1174	ATG11	INSIDE
XVI	693049	693199	H3K56ac_1175	TKL1	INSIDE
XVI	707049	707224	H3K56ac_1176	YPR084W	INSIDE
XVI	707949	708124	H3K56ac_1177	YPR084W	INSIDE
XVI	713424	713999	H3K56ac_1178	YPR089W	INSIDE
XVI	714149	715774	H3K56ac_1179	YPR089W	INSIDE
XVI	723899	724249	H3K56ac_1180	SYT1	INSIDE
XVI	735824	735999	H3K56ac_1182	FHL1	INSIDE
XVI	750549	750749	H3K56ac_1184	MRD1	INSIDE
XVI	751249	751374	H3K56ac_1185	MRD1	INSIDE
XVI	755499	755824	H3K56ac_1186	YPR115W	INSIDE
XVI	784349	784499	H3K56ac_1188	AXL1	INSIDE
XVI	790574	790874	H3K56ac_1189	YPR127W	INSIDE
XVI	791549	791774	H3K56ac_1190	ANT1	INSIDE
XVI	795899	796749	H3K56ac_1191	IWS1	INSIDE
XVI	797999	798524	H3K56ac_1192	MSS18	INSIDE
XVI	811749	811949	H3K56ac_1193	MEP3	INSIDE
XVI	866724	868724	H3K56ac_1194	TIF3	INSIDE
XVI	902249	904449	H3K56ac_1195	GDB1	INSIDE
XVI	906524	910974	H3K56ac_1196	ATG13	PROMOTER
XVI	906524	910974	H3K56ac_1196	PZF1	INSIDE

## Sheet: H3K56ac_peaks_summary
SUPPLEMENTARY TABLE S1: ChIP binding sites and meiotic transcriptome changes identified in this study
concerned regions	n	percent
DIVERGENT_PROMOTER	78	0.0599078
PROMOTER	150	0.115207
INSIDE	1011	0.776498
DOWNSTREAM	63	0.0483871
total	1302	1

## Sheet: RPA_H3K56A_peaks
SUPPLEMENTARY TABLE S1: ChIP binding sites and meiotic transcriptome changes identified in this study
chr	start	end	number of peak	concerned gene	inside in gene
I	73497	74556	rpa_h3k56a_1	YAL037C-A-YAL037W	DIVERGENT_PROMOTER
I	73497	74556	rpa_h3k56a_1	YAL037W	INSIDE
I	76365	77424	rpa_h3k56a_2	FUN12	INSIDE
I	77386	78445	rpa_h3k56a_3	FUN12	INSIDE
I	77923	78982	rpa_h3k56a_4	FUN12	INSIDE
I	80562	81621	rpa_h3k56a_5	FUN19	INSIDE
I	82407	83466	rpa_h3k56a_6	FUN19-POP5	DIVERGENT_PROMOTER
I	82407	83466	rpa_h3k56a_6	POP5	INSIDE
I	82407	83466	rpa_h3k56a_6	PRP45	DOWNSTREAM
I	82407	83466	rpa_h3k56a_6	PRP45	INSIDE
I	110150	111209	rpa_h3k56a_7	FUN26	INSIDE
I	110150	111209	rpa_h3k56a_7	FUN26	PROMOTER
I	110150	111209	rpa_h3k56a_7	CCR4	INSIDE
I	114697	115756	rpa_h3k56a_8	ATS1-FUN30	DIVERGENT_PROMOTER
I	114697	115756	rpa_h3k56a_8	FUN30	INSIDE
I	115496	116555	rpa_h3k56a_9	FUN30	INSIDE
I	129023	130071	rpa_h3k56a_10	SYN8-DEP1	DIVERGENT_PROMOTER
I	129023	130071	rpa_h3k56a_10	DEP1	INSIDE
I	137218	138277	rpa_h3k56a_11	FUN14	INSIDE
I	137218	138277	rpa_h3k56a_11	ERP2	INSIDE
I	138306	139365	rpa_h3k56a_12	ERP2	INSIDE
I	138306	139365	rpa_h3k56a_12	ERP2	PROMOTER
I	170820	171879	rpa_h3k56a_13	KIN3	INSIDE
I	170820	171879	rpa_h3k56a_13	KIN3	PROMOTER
I	177750	178808	rpa_h3k56a_14	PAU7	PROMOTER
I	178268	179327	rpa_h3k56a_15	PAU7	PROMOTER
I	178268	179327	rpa_h3k56a_15	YAR023C	DOWNSTREAM
I	180174	181233	rpa_h3k56a_16	YAR023C	PROMOTER
I	192046	193105	rpa_h3k56a_17	YAT1	DOWNSTREAM
I	192046	193105	rpa_h3k56a_17	YAR035C-A-SWH1	DIVERGENT_PROMOTER
I	192046	193105	rpa_h3k56a_17	SWH1	INSIDE
I	194507	195564	rpa_h3k56a_18	SWH1	INSIDE
I	196063	197120	rpa_h3k56a_19	SWH1	INSIDE
I	196063	197120	rpa_h3k56a_19	SWH1	DOWNSTREAM
I	196754	197813	rpa_h3k56a_20	SWH1	DOWNSTREAM
II	73099	74158	rpa_h3k56a_21	PET112	INSIDE
II	123378	124436	rpa_h3k56a_22	PIN4	INSIDE
II	151965	153023	rpa_h3k56a_23	POL12	INSIDE
II	161170	162227	rpa_h3k56a_24	SHE1	PROMOTER
II	161170	162227	rpa_h3k56a_24	SHE1	INSIDE
II	191345	192402	rpa_h3k56a_25	PEP1	INSIDE
II	191345	192402	rpa_h3k56a_25	PEP1-FUS3	DIVERGENT_PROMOTER
II	195081	196137	rpa_h3k56a_26	ACH1	INSIDE
II	195081	196137	rpa_h3k56a_26	ACH1	DOWNSTREAM
II	218373	219432	rpa_h3k56a_27	PDR3	INSIDE
II	249198	250257	rpa_h3k56a_28	YBR007C	INSIDE
II	289814	290873	rpa_h3k56a_29	SCO2	INSIDE
II	289814	290873	rpa_h3k56a_29	SCO2	DOWNSTREAM
II	289814	290873	rpa_h3k56a_29	YBR025C	INSIDE
II	292580	293639	rpa_h3k56a_30	YBR025C	PROMOTER
II	292580	293639	rpa_h3k56a_30	ETR1	INSIDE
II	340190	341249	rpa_h3k56a_31	YBR053C	INSIDE
II	340190	341249	rpa_h3k56a_31	YBR053C	PROMOTER
II	340190	341249	rpa_h3k56a_31	YBR053C-YRO2	DIVERGENT_PROMOTER
II	349832	350891	rpa_h3k56a_32	YBR056W-A	PROMOTER
II	355384	356443	rpa_h3k56a_33	UBP14	INSIDE
II	355384	356443	rpa_h3k56a_33	UBP14	PROMOTER
II	355384	356443	rpa_h3k56a_33	TSC3	INSIDE
II	450074	451133	rpa_h3k56a_34	YMC2	INSIDE
II	450074	451133	rpa_h3k56a_34	VID24	INSIDE
II	454423	455482	rpa_h3k56a_35	IML3	INSIDE
II	454423	455482	rpa_h3k56a_35	IML3-YBR108W	DIVERGENT_PROMOTER
II	454423	455482	rpa_h3k56a_35	YBR108W	INSIDE
II	463548	464592	rpa_h3k56a_36	CYC8	INSIDE
II	469710	470768	rpa_h3k56a_37	LYS2	INSIDE
II	471515	472574	rpa_h3k56a_38	LYS2	INSIDE
II	475396	476450	rpa_h3k56a_39	TKL2	INSIDE
II	475396	476450	rpa_h3k56a_39	TKL2-TEF2	DIVERGENT_PROMOTER
II	488706	489764	rpa_h3k56a_40	TPS1	INSIDE
II	499500	500559	rpa_h3k56a_41	AGP2	DOWNSTREAM
II	499500	500559	rpa_h3k56a_41	AGP2	INSIDE
II	502988	504045	rpa_h3k56a_42	HSL7	INSIDE
II	514638	515697	rpa_h3k56a_43	YBR138C	INSIDE
II	514638	515697	rpa_h3k56a_43	YBR138C-YBR139W	DIVERGENT_PROMOTER
II	626362	627417	rpa_h3k56a_44	CDC47	INSIDE
II	640653	641709	rpa_h3k56a_45	DUR1,2	INSIDE
II	648722	649780	rpa_h3k56a_46	NGR1	INSIDE
II	649929	650985	rpa_h3k56a_47	MET8	PROMOTER
II	649929	650985	rpa_h3k56a_47	MET8	INSIDE
II	696065	697124	rpa_h3k56a_48	YBR238C	INSIDE
II	698702	699759	rpa_h3k56a_49	YBR239C	INSIDE
II	719652	720711	rpa_h3k56a_50	YBR250W	INSIDE
II	733274	734333	rpa_h3k56a_51	RGD1	INSIDE
II	737073	738132	rpa_h3k56a_52	SHM1	INSIDE
II	737073	738132	rpa_h3k56a_52	YPT10	INSIDE
III	59526	60584	rpa_h3k56a_53	GFD2	INSIDE
III	80477	81536	rpa_h3k56a_54	KCC4	INSIDE
III	82738	83793	rpa_h3k56a_55	YCL021W-A	PROMOTER
III	82738	83793	rpa_h3k56a_55	YCL021W-A	INSIDE
III	92637	93695	rpa_h3k56a_56	NFS1	DOWNSTREAM
III	92637	93695	rpa_h3k56a_56	NFS1	INSIDE
III	168399	169458	rpa_h3k56a_57	RHB1	PROMOTER
III	188334	189393	rpa_h3k56a_58	SNT1	INSIDE
III	203819	204878	rpa_h3k56a_59	TAF2	INSIDE
III	210435	211488	rpa_h3k56a_60	IMG1	PROMOTER
III	210435	211488	rpa_h3k56a_60	BUD23	INSIDE
III	217658	218717	rpa_h3k56a_61	THR4	INSIDE
III	217658	218717	rpa_h3k56a_61	CTR86	INSIDE
III	225289	226343	rpa_h3k56a_62	YCR061W	PROMOTER
III	225289	226343	rpa_h3k56a_62	YCR061W	INSIDE
III	227346	228404	rpa_h3k56a_63	YCR061W	INSIDE
III	227346	228404	rpa_h3k56a_63	BUD31	PROMOTER
III	230419	231478	rpa_h3k56a_64	HCM1	INSIDE
III	230419	231478	rpa_h3k56a_64	RAD18	PROMOTER
III	239315	240367	rpa_h3k56a_65	CPR4	INSIDE
III	239315	240367	rpa_h3k56a_65	IMG2	INSIDE
III	250207	251266	rpa_h3k56a_66	PAT1	INSIDE
IV	1047539	1048596	rpa_h3k56a_67	SSD1	INSIDE
IV	53535	54594	rpa_h3k56a_68	SHS1	INSIDE
IV	53535	54594	rpa_h3k56a_68	WHI4	INSIDE
IV	59744	60802	rpa_h3k56a_69	HBT1	INSIDE
IV	59744	60802	rpa_h3k56a_69	HBT1	PROMOTER
IV	158406	159465	rpa_h3k56a_70	UGX2	INSIDE
IV	158406	159465	rpa_h3k56a_70	UGX2-SFA1	DIVERGENT_PROMOTER
IV	161203	162261	rpa_h3k56a_71	NRP1	INSIDE
IV	173252	174307	rpa_h3k56a_72	STE7	INSIDE
IV	173252	174307	rpa_h3k56a_72	YDL157C	DOWNSTREAM
IV	200676	201732	rpa_h3k56a_73	CCT4	INSIDE
IV	262692	263751	rpa_h3k56a_74	TRM3	INSIDE
IV	262692	263751	rpa_h3k56a_74	RRP42	INSIDE
IV	269982	271039	rpa_h3k56a_75	MSS2	DOWNSTREAM
IV	269982	271039	rpa_h3k56a_75	PHO2	INSIDE
IV	271168	272226	rpa_h3k56a_76	PHO2	INSIDE
IV	271168	272226	rpa_h3k56a_76	PHO2-QRI2	DIVERGENT_PROMOTER
IV	314203	315262	rpa_h3k56a_77	MRK1	INSIDE
IV	314203	315262	rpa_h3k56a_77	MRK1	PROMOTER
IV	336385	337442	rpa_h3k56a_78	PEX19	INSIDE
IV	336385	337442	rpa_h3k56a_78	PEX19-UBC9	DIVERGENT_PROMOTER
IV	383775	384834	rpa_h3k56a_79	YDL038C	PROMOTER
IV	383775	384834	rpa_h3k56a_79	BSC1	INSIDE
IV	388598	389657	rpa_h3k56a_80	YDL036C	PROMOTER
IV	388598	389657	rpa_h3k56a_80	GPR1	INSIDE
IV	441068	442127	rpa_h3k56a_81	MED2	INSIDE
IV	549563	550622	rpa_h3k56a_82	BAP3	INSIDE
IV	549563	550622	rpa_h3k56a_82	BAP3-HEM12	DIVERGENT_PROMOTER
IV	552267	553326	rpa_h3k56a_83	HEM12	INSIDE
IV	552267	553326	rpa_h3k56a_83	YDR049W	PROMOTER
IV	592701	593760	rpa_h3k56a_84	SNF11	INSIDE
IV	592701	593760	rpa_h3k56a_84	TPS2	PROMOTER
IV	600911	601963	rpa_h3k56a_85	SED1	INSIDE
IV	600911	601963	rpa_h3k56a_85	SED1	DOWNSTREAM
IV	617782	618841	rpa_h3k56a_86	RRP1	INSIDE
IV	617782	618841	rpa_h3k56a_86	RRP1	PROMOTER
IV	617782	618841	rpa_h3k56a_86	SLU7	INSIDE
IV	698194	699252	rpa_h3k56a_87	INO2	DOWNSTREAM
IV	698194	699252	rpa_h3k56a_87	INO2	INSIDE
IV	700441	701500	rpa_h3k56a_88	YDR124W	INSIDE
IV	700441	701500	rpa_h3k56a_88	ECM18	INSIDE
IV	714025	715083	rpa_h3k56a_89	SAC6	INSIDE
IV	766387	767445	rpa_h3k56a_90	GIR2	INSIDE
IV	766387	767445	rpa_h3k56a_90	ENT5	DOWNSTREAM
IV	766387	767445	rpa_h3k56a_90	ENT5	INSIDE
IV	767101	768160	rpa_h3k56a_91	ENT5	INSIDE
IV	767101	768160	rpa_h3k56a_91	ENT5	PROMOTER
IV	779992	781051	rpa_h3k56a_92	YDR161W	INSIDE
IV	779992	781051	rpa_h3k56a_92	NBP2	DOWNSTREAM
IV	779992	781051	rpa_h3k56a_92	NBP2	INSIDE
IV	783398	784457	rpa_h3k56a_93	SEC1	INSIDE
IV	783398	784457	rpa_h3k56a_93	SEC1-TRM82	DIVERGENT_PROMOTER
IV	792245	793303	rpa_h3k56a_94	STB3	INSIDE
IV	829965	831024	rpa_h3k56a_95	PLP1	INSIDE
IV	829965	831024	rpa_h3k56a_95	PLP1	DOWNSTREAM
IV	829965	831024	rpa_h3k56a_95	ATC1	DOWNSTREAM
IV	829965	831024	rpa_h3k56a_95	ATC1	INSIDE
IV	834105	835163	rpa_h3k56a_96	YDR186C	INSIDE
IV	839956	841015	rpa_h3k56a_97	SLY1	INSIDE
IV	839956	841015	rpa_h3k56a_97	SLY1	DOWNSTREAM
IV	839956	841015	rpa_h3k56a_97	RVB1	INSIDE
IV	848245	849302	rpa_h3k56a_98	REF2	PROMOTER
IV	848245	849302	rpa_h3k56a_98	REF2	INSIDE
IV	856501	857560	rpa_h3k56a_99	SPC19	INSIDE
IV	856501	857560	rpa_h3k56a_99	RAV2	INSIDE
IV	859709	860768	rpa_h3k56a_100	MSC2	INSIDE
IV	928744	929803	rpa_h3k56a_101	HEM1	INSIDE
IV	928744	929803	rpa_h3k56a_101	HEM1	DOWNSTREAM
IV	928744	929803	rpa_h3k56a_101	RTN1	INSIDE
IV	953026	954085	rpa_h3k56a_102	MNN10	INSIDE
IV	956463	957522	rpa_h3k56a_103	VHS1	INSIDE
IV	956463	957522	rpa_h3k56a_103	VHS1	DOWNSTREAM
IV	958249	959307	rpa_h3k56a_104	YDR248C	INSIDE
IV	958249	959307	rpa_h3k56a_104	YDR248C	PROMOTER
IV	958249	959307	rpa_h3k56a_104	YDR249C	INSIDE
IV	1006086	1007144	rpa_h3k56a_105	CCC2	INSIDE
IV	1012886	1013945	rpa_h3k56a_106	BSC2	INSIDE
IV	1012886	1013945	rpa_h3k56a_106	BSC2	DOWNSTREAM
IV	1012886	1013945	rpa_h3k56a_106	PMP3	DOWNSTREAM
IV	1012886	1013945	rpa_h3k56a_106	PMP3	INSIDE
IV	1012886	1013945	rpa_h3k56a_106	PMP3	PROMOTER
IV	1053359	1054418	rpa_h3k56a_107	PLO2	INSIDE
IV	1057448	1058507	rpa_h3k56a_108	SUR2	INSIDE
IV	1057448	1058507	rpa_h3k56a_108	SUR2	DOWNSTREAM
IV	1057448	1058507	rpa_h3k56a_108	ATP5	DOWNSTREAM
IV	1057448	1058507	rpa_h3k56a_108	ATP5	INSIDE
IV	1081971	1083029	rpa_h3k56a_109	SUM1	INSIDE
IV	1126370	1127429	rpa_h3k56a_110	PEX3	INSIDE
IV	1147759	1148818	rpa_h3k56a_111	YDR338C	INSIDE
IV	1150839	1151898	rpa_h3k56a_112	YDR339C	PROMOTER
IV	1163509	1164568	rpa_h3k56a_113	HXT3	INSIDE
IV	1166867	1167926	rpa_h3k56a_114	SVF1	DOWNSTREAM
IV	1166867	1167926	rpa_h3k56a_114	SVF1	INSIDE
IV	1270830	1271888	rpa_h3k56a_115	URH1	PROMOTER
IV	1270830	1271888	rpa_h3k56a_115	URH1	INSIDE
IV	1277140	1278197	rpa_h3k56a_116	RPB7	INSIDE
IV	1277140	1278197	rpa_h3k56a_116	RPB7-MRP20	DIVERGENT_PROMOTER
IV	1277140	1278197	rpa_h3k56a_116	MRP20	INSIDE
IV	1335250	1336309	rpa_h3k56a_117	PPZ2	INSIDE
IV	1342989	1344046	rpa_h3k56a_118	DOT1	INSIDE
IV	1409235	1410291	rpa_h3k56a_119	JIP4	INSIDE
IV	1413730	1414789	rpa_h3k56a_120	SNF1	INSIDE
IV	1413730	1414789	rpa_h3k56a_120	SNM1	PROMOTER
IV	1413730	1414789	rpa_h3k56a_120	SNM1	INSIDE
IV	1418013	1419072	rpa_h3k56a_121	DIG2	INSIDE
IV	1418013	1419072	rpa_h3k56a_121	PHO8	INSIDE
IV	1422052	1423111	rpa_h3k56a_122	KRE2	INSIDE
IV	1422052	1423111	rpa_h3k56a_122	VPS52	PROMOTER
IV	1422052	1423111	rpa_h3k56a_122	VPS52	INSIDE
IV	1448610	1449669	rpa_h3k56a_123	LCD1	INSIDE
V	67796	68855	rpa_h3k56a_124	GLY1	INSIDE
V	75505	76564	rpa_h3k56a_125	YEL041W	PROMOTER
V	75505	76564	rpa_h3k56a_125	YEL041W	INSIDE
V	78475	79533	rpa_h3k56a_126	UTR2	INSIDE
V	78475	79533	rpa_h3k56a_126	UTR2	DOWNSTREAM
V	131456	132515	rpa_h3k56a_127	UBC8	PROMOTER
V	131456	132515	rpa_h3k56a_127	UBC8	INSIDE
V	133958	135017	rpa_h3k56a_128	GLC3	INSIDE
V	157530	158588	rpa_h3k56a_129	PMI40	INSIDE
V	182177	183235	rpa_h3k56a_130	PRP22	INSIDE
V	182177	183235	rpa_h3k56a_130	HEM14	PROMOTER
V	182177	183235	rpa_h3k56a_130	HEM14	INSIDE
V	199305	200364	rpa_h3k56a_131	SRB4	INSIDE
V	202628	203687	rpa_h3k56a_132	YAT2	INSIDE
V	204970	206024	rpa_h3k56a_133	GCD11	INSIDE
V	205861	206920	rpa_h3k56a_134	GCD11	INSIDE
V	205861	206920	rpa_h3k56a_134	GCD11	DOWNSTREAM
V	212955	214014	rpa_h3k56a_135	SMB1	INSIDE
V	212955	214014	rpa_h3k56a_135	SMB1-YER030W	DIVERGENT_PROMOTER
V	212955	214014	rpa_h3k56a_135	YER030W	INSIDE
V	212955	214014	rpa_h3k56a_135	YPT31	DOWNSTREAM
V	235231	236290	rpa_h3k56a_136	MXR1	INSIDE
V	235231	236290	rpa_h3k56a_136	SAH1	DOWNSTREAM
V	235231	236290	rpa_h3k56a_136	SAH1	INSIDE
V	316499	317558	rpa_h3k56a_137	YER077C	INSIDE
V	316499	317558	rpa_h3k56a_137	YER077C	PROMOTER
V	316499	317558	rpa_h3k56a_137	YER078C	INSIDE
V	316499	317558	rpa_h3k56a_137	YER077C	INSIDE
V	316499	317558	rpa_h3k56a_137	YER077C	PROMOTER
V	316499	317558	rpa_h3k56a_137	YER078C	INSIDE
V	333349	334407	rpa_h3k56a_138	DOT6	INSIDE
V	337255	338314	rpa_h3k56a_139	PTC2-TRP2	DIVERGENT_PROMOTER
V	337255	338314	rpa_h3k56a_139	TRP2	INSIDE
V	376057	377116	rpa_h3k56a_140	FLO8	INSIDE
V	377066	378125	rpa_h3k56a_141	FLO8	INSIDE
V	377066	378125	rpa_h3k56a_141	FLO8	PROMOTER
V	407570	408629	rpa_h3k56a_142	DSE1	INSIDE
V	411665	412724	rpa_h3k56a_143	RSP5	INSIDE
V	460891	461950	rpa_h3k56a_144	FTR1	INSIDE
V	460891	461950	rpa_h3k56a_144	FTR1-LSM5	DIVERGENT_PROMOTER
V	481367	482425	rpa_h3k56a_145	BEM2	INSIDE
V	484692	485751	rpa_h3k56a_146	YER156C-COG3	DIVERGENT_PROMOTER
V	484692	485751	rpa_h3k56a_146	COG3	INSIDE
VI	29639	30698	rpa_h3k56a_147	YFL052W	INSIDE
VI	29639	30698	rpa_h3k56a_147	YFL051C	DOWNSTREAM
VI	29639	30698	rpa_h3k56a_147	YFL051C	INSIDE
VI	29639	30698	rpa_h3k56a_147	YFL051C	PROMOTER
VI	29639	30698	rpa_h3k56a_147	YFL052W	INSIDE
VI	29639	30698	rpa_h3k56a_147	YFL051C	DOWNSTREAM
VI	29639	30698	rpa_h3k56a_147	YFL051C	INSIDE
VI	29639	30698	rpa_h3k56a_147	YFL051C	PROMOTER
VI	34352	35409	rpa_h3k56a_148	ALR2	INSIDE
VI	42747	43806	rpa_h3k56a_149	YFL046W	PROMOTER
VI	42747	43806	rpa_h3k56a_149	YFL046W	INSIDE
VI	42747	43806	rpa_h3k56a_149	SEC53	DOWNSTREAM
VI	42747	43806	rpa_h3k56a_149	SEC53	INSIDE
VI	70676	71735	rpa_h3k56a_150	RIM15	INSIDE
VI	72689	73747	rpa_h3k56a_151	RIM15	INSIDE
VI	75459	76518	rpa_h3k56a_152	HAC1	INSIDE
VI	75459	76518	rpa_h3k56a_152	AGX1	PROMOTER
VI	78570	79629	rpa_h3k56a_153	CAK1	INSIDE
VI	78570	79629	rpa_h3k56a_153	CAK1	PROMOTER
VI	78570	79629	rpa_h3k56a_153	CAF16	INSIDE
VI	93313	94368	rpa_h3k56a_154	FRS2	DOWNSTREAM
VI	93313	94368	rpa_h3k56a_154	FRS2	INSIDE
VI	96505	97563	rpa_h3k56a_155	GAT1	INSIDE
VI	113122	114180	rpa_h3k56a_156	HXT10	INSIDE
VI	167271	168330	rpa_h3k56a_157	YFR011C-YFR012W	DIVERGENT_PROMOTER
VI	167271	168330	rpa_h3k56a_157	YFR012W	INSIDE
VI	168604	169662	rpa_h3k56a_158	YFR012W-A	PROMOTER
VI	168604	169662	rpa_h3k56a_158	IOC3	PROMOTER
VI	171151	172210	rpa_h3k56a_159	IOC3	INSIDE
VI	175406	176464	rpa_h3k56a_160	GSY1	INSIDE
VI	193749	194808	rpa_h3k56a_161	ATG18	PROMOTER
VI	193749	194808	rpa_h3k56a_161	ATG18	INSIDE
VI	197449	198508	rpa_h3k56a_162	YFR022W	INSIDE
VI	201336	202393	rpa_h3k56a_163	PES4	INSIDE
VI	201336	202393	rpa_h3k56a_163	LSB3	DOWNSTREAM
VI	201336	202393	rpa_h3k56a_163	LSB3	INSIDE
VI	211526	212584	rpa_h3k56a_164	PTR3	INSIDE
VI	227722	228781	rpa_h3k56a_165	RSC8	INSIDE
VII	1048151	1049210	rpa_h3k56a_166	CWC22	INSIDE
VII	1048151	1049210	rpa_h3k56a_166	CWC22	DOWNSTREAM
VII	1048151	1049210	rpa_h3k56a_166	SCW4	DOWNSTREAM
VII	1048151	1049210	rpa_h3k56a_166	SCW4	INSIDE
VII	392361	393420	rpa_h3k56a_167	YGL059W	INSIDE
VII	916460	917519	rpa_h3k56a_168	ZPR1	INSIDE
VII	916460	917519	rpa_h3k56a_168	YGR212W	PROMOTER
VII	916460	917519	rpa_h3k56a_168	YGR212W	INSIDE
VII	54075	55127	rpa_h3k56a_169	MTO1	INSIDE
VII	55329	56387	rpa_h3k56a_170	MTO1	INSIDE
VII	55329	56387	rpa_h3k56a_170	MTO1-ADE5,7	DIVERGENT_PROMOTER
VII	77115	78174	rpa_h3k56a_171	VRG4	INSIDE
VII	77115	78174	rpa_h3k56a_171	SDT1	INSIDE
VII	98213	99270	rpa_h3k56a_172	SIP2	INSIDE
VII	98213	99270	rpa_h3k56a_172	SPT16	PROMOTER
VII	98213	99270	rpa_h3k56a_172	SPT16	INSIDE
VII	113270	114328	rpa_h3k56a_173	KEX1	INSIDE
VII	115510	116569	rpa_h3k56a_174	KEX1-ARO8	DIVERGENT_PROMOTER
VII	115510	116569	rpa_h3k56a_174	ARO8	INSIDE
VII	167382	168440	rpa_h3k56a_175	MPT5	INSIDE
VII	195928	196987	rpa_h3k56a_176	RAD54	INSIDE
VII	195928	196987	rpa_h3k56a_176	RAD54-SUT1	DIVERGENT_PROMOTER
VII	197590	198649	rpa_h3k56a_177	RAD54-SUT1	DIVERGENT_PROMOTER
VII	197590	198649	rpa_h3k56a_177	SUT1	INSIDE
VII	201352	202411	rpa_h3k56a_178	YGL160W	INSIDE
VII	225097	226156	rpa_h3k56a_179	INO80	INSIDE
VII	225097	226156	rpa_h3k56a_179	INO80-ARO2	DIVERGENT_PROMOTER
VII	227250	228309	rpa_h3k56a_180	ARO2	INSIDE
VII	227250	228309	rpa_h3k56a_180	ARO2	DOWNSTREAM
VII	227250	228309	rpa_h3k56a_180	RPL9A	INSIDE
VII	270022	271080	rpa_h3k56a_181	CWC23	INSIDE
VII	270022	271080	rpa_h3k56a_181	SOH1	INSIDE
VII	270022	271080	rpa_h3k56a_181	SOH1-SCS3	DIVERGENT_PROMOTER
VII	365739	366798	rpa_h3k56a_182	RPL7A	INSIDE
VII	365739	366798	rpa_h3k56a_182	RPL7A	PROMOTER
VII	369434	370493	rpa_h3k56a_183	HSF1	INSIDE
VII	391560	392619	rpa_h3k56a_184	YBP2	INSIDE
VII	391560	392619	rpa_h3k56a_184	YGL059W	PROMOTER
VII	391560	392619	rpa_h3k56a_184	YGL059W	INSIDE
VII	393863	394922	rpa_h3k56a_185	RAD6	PROMOTER
VII	393863	394922	rpa_h3k56a_185	RAD6	INSIDE
VII	393863	394922	rpa_h3k56a_185	RAD6	DOWNSTREAM
VII	393863	394922	rpa_h3k56a_185	YGL057C	DOWNSTREAM
VII	394405	395464	rpa_h3k56a_186	RAD6	INSIDE
VII	394405	395464	rpa_h3k56a_186	RAD6	DOWNSTREAM
VII	394405	395464	rpa_h3k56a_186	YGL057C	DOWNSTREAM
VII	394405	395464	rpa_h3k56a_186	YGL057C	INSIDE
VII	396225	397284	rpa_h3k56a_187	SDS23	INSIDE
VII	399403	400462	rpa_h3k56a_188	OLE1	INSIDE
VII	440595	441654	rpa_h3k56a_189	CGR1	DOWNSTREAM
VII	440595	441654	rpa_h3k56a_189	SCW11	DOWNSTREAM
VII	440595	441654	rpa_h3k56a_189	SCW11	INSIDE
VII	441458	442517	rpa_h3k56a_190	SCW11	INSIDE
VII	442639	443698	rpa_h3k56a_191	SCW11	INSIDE
VII	442639	443698	rpa_h3k56a_191	SCW11	PROMOTER
VII	444913	445970	rpa_h3k56a_192	CWH41	INSIDE
VII	448439	449498	rpa_h3k56a_193	TRP5	INSIDE
VII	448439	449498	rpa_h3k56a_193	PGD1	INSIDE
VII	450535	451594	rpa_h3k56a_194	PIB2	INSIDE
VII	458340	459399	rpa_h3k56a_195	CKB1	INSIDE
VII	463229	464288	rpa_h3k56a_196	KAP122	INSIDE
VII	466609	467668	rpa_h3k56a_197	PUF4	INSIDE
VII	608178	609237	rpa_h3k56a_198	SPR3	INSIDE
VII	628293	629352	rpa_h3k56a_199	ROM1	INSIDE
VII	679313	680370	rpa_h3k56a_200	ASK10	INSIDE
VII	734731	735790	rpa_h3k56a_201	YGR122W	INSIDE
VII	734731	735790	rpa_h3k56a_201	YGR122W	DOWNSTREAM
VII	764540	765591	rpa_h3k56a_202	TPO2	INSIDE
VII	768122	769181	rpa_h3k56a_203	CBF2	INSIDE
VII	792861	793920	rpa_h3k56a_204	YGR150C	INSIDE
VII	792861	793920	rpa_h3k56a_204	YGR150C	PROMOTER
VII	800081	801140	rpa_h3k56a_205	PTI1	PROMOTER
VII	800081	801140	rpa_h3k56a_205	PTI1	INSIDE
VII	802555	803614	rpa_h3k56a_206	CHO2	INSIDE
VII	846733	847792	rpa_h3k56a_207	ERG1	DOWNSTREAM
VII	846733	847792	rpa_h3k56a_207	ERG1	INSIDE
VII	849023	850082	rpa_h3k56a_208	ATF2	INSIDE
VII	850010	851069	rpa_h3k56a_209	ATF2	INSIDE
VII	850010	851069	rpa_h3k56a_209	ATF2	PROMOTER
VII	909787	910846	rpa_h3k56a_210	YGR205W	INSIDE
VII	909787	910846	rpa_h3k56a_210	YGR206W	PROMOTER
VII	909787	910846	rpa_h3k56a_210	YGR206W	INSIDE
VII	912368	913427	rpa_h3k56a_211	SER2	INSIDE
VII	912368	913427	rpa_h3k56a_211	TRX2	DOWNSTREAM
VII	912368	913427	rpa_h3k56a_211	TRX2	INSIDE
VII	912368	913427	rpa_h3k56a_211	TRX2	PROMOTER
VII	915098	916157	rpa_h3k56a_212	ZPR1	INSIDE
VII	1010077	1011136	rpa_h3k56a_213	RAD2	INSIDE
VII	1010077	1011136	rpa_h3k56a_213	RAD2-TNA1	DIVERGENT_PROMOTER
VII	1050681	1051740	rpa_h3k56a_214	PXR1	INSIDE
VII	1050681	1051740	rpa_h3k56a_214	PXR1-YOR1	DIVERGENT_PROMOTER
VIII	45326	46385	rpa_h3k56a_215	ECM29	INSIDE
VIII	45326	46385	rpa_h3k56a_215	YHL029C	DOWNSTREAM
VIII	45326	46385	rpa_h3k56a_215	YHL029C	INSIDE
VIII	45785	46844	rpa_h3k56a_216	YHL029C	DOWNSTREAM
VIII	45785	46844	rpa_h3k56a_216	YHL029C	INSIDE
VIII	46490	47547	rpa_h3k56a_217	YHL029C	INSIDE
VIII	49293	50349	rpa_h3k56a_218	WSC4	INSIDE
VIII	56913	57972	rpa_h3k56a_219	RIM4	INSIDE
VIII	64318	65377	rpa_h3k56a_220	FMP12	INSIDE
VIII	68427	69486	rpa_h3k56a_221	APM2	INSIDE
VIII	71005	72062	rpa_h3k56a_222	YHL017W	INSIDE
VIII	120083	121141	rpa_h3k56a_223	ERG11	INSIDE
VIII	121171	122229	rpa_h3k56a_224	ERG11	INSIDE
VIII	121171	122229	rpa_h3k56a_224	ERG11	PROMOTER
VIII	136564	137623	rpa_h3k56a_225	YSC84	DOWNSTREAM
VIII	136564	137623	rpa_h3k56a_225	YSC84	INSIDE
VIII	139601	140660	rpa_h3k56a_226	YSC83	INSIDE
VIII	139601	140660	rpa_h3k56a_226	ARG4	DOWNSTREAM
VIII	139601	140660	rpa_h3k56a_226	ARG4	INSIDE
VIII	183543	184602	rpa_h3k56a_227	RRF1	PROMOTER
VIII	183543	184602	rpa_h3k56a_227	RRF1	INSIDE
VIII	187721	188780	rpa_h3k56a_228	VMA10-BCD1	DIVERGENT_PROMOTER
VIII	187721	188780	rpa_h3k56a_228	BCD1	INSIDE
VIII	190465	191524	rpa_h3k56a_229	SRB2-NCP1	DIVERGENT_PROMOTER
VIII	190465	191524	rpa_h3k56a_229	NCP1	INSIDE
VIII	191337	192392	rpa_h3k56a_230	NCP1	INSIDE
VIII	192222	193281	rpa_h3k56a_231	NCP1	INSIDE
VIII	192222	193281	rpa_h3k56a_231	DOG2	DOWNSTREAM
VIII	196548	197605	rpa_h3k56a_232	YHR045W	INSIDE
VIII	196548	197605	rpa_h3k56a_232	INM1	INSIDE
VIII	196548	197605	rpa_h3k56a_232	YHR045W	INSIDE
VIII	220740	221799	rpa_h3k56a_233	VMA22	INSIDE
VIII	220740	221799	rpa_h3k56a_233	GIC1	DOWNSTREAM
VIII	220740	221799	rpa_h3k56a_233	GIC1	INSIDE
VIII	287967	289026	rpa_h3k56a_234	HXT4	INSIDE
VIII	324239	325297	rpa_h3k56a_235	YPT35	PROMOTER
VIII	324239	325297	rpa_h3k56a_235	YPT35	INSIDE
VIII	326415	327473	rpa_h3k56a_236	TRR2	INSIDE
VIII	326415	327473	rpa_h3k56a_236	TRR2	DOWNSTREAM
VIII	326415	327473	rpa_h3k56a_236	CDC12	INSIDE
VIII	329737	330796	rpa_h3k56a_237	GGA2	INSIDE
VIII	329737	330796	rpa_h3k56a_237	CTM1	PROMOTER
VIII	329737	330796	rpa_h3k56a_237	CTM1	INSIDE
VIII	421810	422868	rpa_h3k56a_238	YAP1801	INSIDE
VIII	421810	422868	rpa_h3k56a_238	YAP1801-YHR162W	DIVERGENT_PROMOTER
VIII	456696	457754	rpa_h3k56a_239	GON3	INSIDE
VIII	460264	461322	rpa_h3k56a_240	STB5	INSIDE
VIII	463335	464394	rpa_h3k56a_241	OYE2	INSIDE
VIII	463335	464394	rpa_h3k56a_241	OYE2	DOWNSTREAM
VIII	482022	483081	rpa_h3k56a_242	GPI16	INSIDE
VIII	484735	485794	rpa_h3k56a_243	ERG9	PROMOTER
VIII	484735	485794	rpa_h3k56a_243	ERG9	INSIDE
IX	50638	51695	rpa_h3k56a_244	UBP7	INSIDE
IX	50638	51695	rpa_h3k56a_244	UBP7	DOWNSTREAM
IX	51213	52272	rpa_h3k56a_245	UBP7	DOWNSTREAM
IX	51213	52272	rpa_h3k56a_245	GUT2	DOWNSTREAM
IX	51213	52272	rpa_h3k56a_245	GUT2	INSIDE
IX	55961	57020	rpa_h3k56a_246	RRD1	INSIDE
IX	55961	57020	rpa_h3k56a_246	YIL152W	PROMOTER
IX	55961	57020	rpa_h3k56a_246	YIL152W	INSIDE
IX	94412	95471	rpa_h3k56a_247	OM45	INSIDE
IX	94412	95471	rpa_h3k56a_247	VHS2	DOWNSTREAM
IX	94412	95471	rpa_h3k56a_247	VHS2	INSIDE
IX	153585	154644	rpa_h3k56a_248	HOS4	INSIDE
IX	156179	157237	rpa_h3k56a_249	YIL110W	INSIDE
IX	158216	159274	rpa_h3k56a_250	SEC24	INSIDE
IX	160349	161408	rpa_h3k56a_251	SEC24-YIL108W	DIVERGENT_PROMOTER
IX	160349	161408	rpa_h3k56a_251	YIL108W	INSIDE
IX	161998	163056	rpa_h3k56a_252	YIL108W	INSIDE
IX	175669	176727	rpa_h3k56a_253	XBP1	INSIDE
IX	196766	197825	rpa_h3k56a_254	YIL089W	DOWNSTREAM
IX	196766	197825	rpa_h3k56a_254	AVT7	DOWNSTREAM
IX	265876	266935	rpa_h3k56a_255	SYG1	INSIDE
IX	267828	268887	rpa_h3k56a_256	SYG1-YIL046W-A	DIVERGENT_PROMOTER
IX	267828	268887	rpa_h3k56a_256	YIL046W-A	INSIDE
IX	267828	268887	rpa_h3k56a_256	MET30	PROMOTER
IX	271943	273001	rpa_h3k56a_257	PIG2	INSIDE
IX	271943	273001	rpa_h3k56a_257	AGE2	INSIDE
IX	275979	277038	rpa_h3k56a_258	YIL042C	INSIDE
IX	275979	277038	rpa_h3k56a_258	YIL042C-GVP36	DIVERGENT_PROMOTER
IX	275979	277038	rpa_h3k56a_258	GVP36	INSIDE
IX	277716	278775	rpa_h3k56a_259	APQ12	INSIDE
IX	277716	278775	rpa_h3k56a_259	YIL039W	PROMOTER
IX	277716	278775	rpa_h3k56a_259	YIL039W	INSIDE
IX	278827	279886	rpa_h3k56a_260	YIL039W	INSIDE
IX	331242	332301	rpa_h3k56a_261	PDR11	INSIDE
IX	338268	339324	rpa_h3k56a_262	FAA3	PROMOTER
IX	350993	352047	rpa_h3k56a_263	INP51	INSIDE
IX	390244	391298	rpa_h3k56a_264	MUC1	INSIDE
IX	396013	397072	rpa_h3k56a_265	MRS1	PROMOTER
X	59124	60183	rpa_h3k56a_266	YJL200C-PHO90	DIVERGENT_PROMOTER
X	93230	94288	rpa_h3k56a_267	SWI3	INSIDE
X	96526	97585	rpa_h3k56a_268	RFA3-CPS1	DIVERGENT_PROMOTER
X	170570	171628	rpa_h3k56a_269	URA2	INSIDE
X	174144	175202	rpa_h3k56a_270	TRK1	INSIDE
X	206377	207435	rpa_h3k56a_271	MDV1	INSIDE
X	206377	207435	rpa_h3k56a_271	CCT7	PROMOTER
X	235592	236650	rpa_h3k56a_272	GSH1	INSIDE
X	235592	236650	rpa_h3k56a_272	GSH1-LSB6	DIVERGENT_PROMOTER
X	238829	239888	rpa_h3k56a_273	CHS6	PROMOTER
X	238829	239888	rpa_h3k56a_273	CHS6	INSIDE
X	240679	241737	rpa_h3k56a_274	CHS6	INSIDE
X	240679	241737	rpa_h3k56a_274	SAP185	PROMOTER
X	252704	253763	rpa_h3k56a_275	KHA1	INSIDE
X	255223	256282	rpa_h3k56a_276	TOK1	INSIDE
X	270075	271134	rpa_h3k56a_277	TRL1	INSIDE
X	280861	281920	rpa_h3k56a_278	IML2	INSIDE
X	301518	302577	rpa_h3k56a_279	SMC3	INSIDE
X	304592	305651	rpa_h3k56a_280	JEM1	INSIDE
X	304592	305651	rpa_h3k56a_280	JEM1	DOWNSTREAM
X	304592	305651	rpa_h3k56a_280	PSF2	INSIDE
X	304592	305651	rpa_h3k56a_280	PSF2-ARG2	DIVERGENT_PROMOTER
X	311633	312689	rpa_h3k56a_281	UTP18	INSIDE
X	311633	312689	rpa_h3k56a_281	UTP18	PROMOTER
X	317488	318547	rpa_h3k56a_282	LAS21	INSIDE
X	327995	329053	rpa_h3k56a_283	YJL057C	INSIDE
X	330858	331915	rpa_h3k56a_284	ZAP1	INSIDE
X	333736	334793	rpa_h3k56a_285	TIM54	INSIDE
X	335618	336677	rpa_h3k56a_286	PEP8	PROMOTER
X	335618	336677	rpa_h3k56a_286	PEP8	INSIDE
X	378784	379843	rpa_h3k56a_287	SNX4	INSIDE
X	381985	383044	rpa_h3k56a_288	KAR2	INSIDE
X	391757	392816	rpa_h3k56a_289	YJL027C	INSIDE
X	391757	392816	rpa_h3k56a_289	YJL027C-RNR2	DIVERGENT_PROMOTER
X	391757	392816	rpa_h3k56a_289	RNR2	INSIDE
X	394870	395929	rpa_h3k56a_290	RRN7	INSIDE
X	394870	395929	rpa_h3k56a_290	RRN7	DOWNSTREAM
X	394870	395929	rpa_h3k56a_290	APS3	DOWNSTREAM
X	394870	395929	rpa_h3k56a_290	APS3	INSIDE
X	464582	465641	rpa_h3k56a_291	ILV3	INSIDE
X	466563	467622	rpa_h3k56a_292	ESS1	INSIDE
X	466563	467622	rpa_h3k56a_292	TES1	INSIDE
X	468536	469595	rpa_h3k56a_293	REC107	INSIDE
X	468536	469595	rpa_h3k56a_293	LSM8	INSIDE
X	501544	502603	rpa_h3k56a_294	HUL4	INSIDE
X	504474	505532	rpa_h3k56a_295	YJR039W	INSIDE
X	571289	572348	rpa_h3k56a_296	YJR072C	INSIDE
X	571289	572348	rpa_h3k56a_296	OPI3	INSIDE
X	599281	600340	rpa_h3k56a_297	BUD4	INSIDE
X	600091	601150	rpa_h3k56a_298	BUD4	INSIDE
X	630589	631648	rpa_h3k56a_299	CPA2	INSIDE
X	633937	634996	rpa_h3k56a_300	YJR110W	INSIDE
X	636436	637494	rpa_h3k56a_301	YJR111C-NNF1	DIVERGENT_PROMOTER
X	636436	637494	rpa_h3k56a_301	NNF1	INSIDE
X	636436	637494	rpa_h3k56a_301	YJR112W-A	PROMOTER
X	640069	641127	rpa_h3k56a_302	YJR116W	PROMOTER
X	640069	641127	rpa_h3k56a_302	YJR116W	INSIDE
X	660256	661314	rpa_h3k56a_303	ZMS1	INSIDE
X	667951	669010	rpa_h3k56a_304	MNS1	INSIDE
XI	82621	83680	rpa_h3k56a_305	CNB1	PROMOTER
XI	82621	83680	rpa_h3k56a_305	CNB1	INSIDE
XI	82621	83680	rpa_h3k56a_305	HYM1	PROMOTER
XI	190180	191239	rpa_h3k56a_306	oct.-01	INSIDE
XI	206491	207550	rpa_h3k56a_307	YPK1	INSIDE
XI	245309	246363	rpa_h3k56a_308	GFA1	PROMOTER
XI	245309	246363	rpa_h3k56a_308	LAP4	INSIDE
XI	247164	248223	rpa_h3k56a_309	LAP4-HSL1	DIVERGENT_PROMOTER
XI	248963	250022	rpa_h3k56a_310	HSL1	INSIDE
XI	270656	271715	rpa_h3k56a_311	YKL091C-CUE2	DIVERGENT_PROMOTER
XI	367537	368596	rpa_h3k56a_312	RGT1	INSIDE
XI	380835	381885	rpa_h3k56a_313	IXR1	INSIDE
XI	380835	381885	rpa_h3k56a_313	IXR1	PROMOTER
XI	400589	401648	rpa_h3k56a_314	SPT23	INSIDE
XI	433294	434353	rpa_h3k56a_315	BYE1	INSIDE
XI	435896	436955	rpa_h3k56a_316	AUR1	INSIDE
XI	435896	436955	rpa_h3k56a_316	AUR1	DOWNSTREAM
XI	435896	436955	rpa_h3k56a_316	MRP17	DOWNSTREAM
XI	435896	436955	rpa_h3k56a_316	MRP17	INSIDE
XI	445019	446078	rpa_h3k56a_317	OSH6	INSIDE
XI	476796	477852	rpa_h3k56a_318	IRS4	INSIDE
XI	476796	477852	rpa_h3k56a_318	IRS4-VPS51	DIVERGENT_PROMOTER
XI	497596	498655	rpa_h3k56a_319	SET3	INSIDE
XI	524478	525535	rpa_h3k56a_320	PET10	PROMOTER
XI	524478	525535	rpa_h3k56a_320	NAP1	INSIDE
XI	534028	535087	rpa_h3k56a_321	YSR3	INSIDE
XI	534028	535087	rpa_h3k56a_321	YSR3	PROMOTER
XI	536116	537175	rpa_h3k56a_322	DYN1	INSIDE
XI	575073	576132	rpa_h3k56a_323	DRE2	INSIDE
XI	575073	576132	rpa_h3k56a_323	DRE2	PROMOTER
XII	107270	108326	rpa_h3k56a_324	KNS1	INSIDE
XII	107270	108326	rpa_h3k56a_324	KNS1	PROMOTER
XII	111862	112920	rpa_h3k56a_325	DPS1	PROMOTER
XII	114287	115346	rpa_h3k56a_326	BPT1	PROMOTER
XII	123807	124862	rpa_h3k56a_327	PUF3	INSIDE
XII	128922	129980	rpa_h3k56a_328	SOF1	INSIDE
XII	128922	129980	rpa_h3k56a_328	PSR1	DOWNSTREAM
XII	128922	129980	rpa_h3k56a_328	PSR1	INSIDE
XII	157766	158824	rpa_h3k56a_329	YLR003C	PROMOTER
XII	157766	158824	rpa_h3k56a_329	YLR004C	INSIDE
XII	159576	160635	rpa_h3k56a_330	YLR004C-SSL1	DIVERGENT_PROMOTER
XII	159576	160635	rpa_h3k56a_330	SSL1	INSIDE
XII	175850	176909	rpa_h3k56a_331	BRE2	INSIDE
XII	181274	182333	rpa_h3k56a_332	PSR2	INSIDE
XII	181274	182333	rpa_h3k56a_332	PSR2	DOWNSTREAM
XII	181274	182333	rpa_h3k56a_332	YLR020C	INSIDE
XII	260916	261972	rpa_h3k56a_333	FRS1	INSIDE
XII	287356	288415	rpa_h3k56a_334	SIC1	INSIDE
XII	287356	288415	rpa_h3k56a_334	EMP46	PROMOTER
XII	287356	288415	rpa_h3k56a_334	EMP46	INSIDE
XII	320304	321363	rpa_h3k56a_335	YLR089C-XDJ1	DIVERGENT_PROMOTER
XII	320304	321363	rpa_h3k56a_335	XDJ1	INSIDE
XII	341555	342613	rpa_h3k56a_336	YLR099W-A	INSIDE
XII	341555	342613	rpa_h3k56a_336	ERG27	INSIDE
XII	609171	610230	rpa_h3k56a_337	EST1	INSIDE
XII	609171	610230	rpa_h3k56a_337	EST1-TOP3	DIVERGENT_PROMOTER
XII	609171	610230	rpa_h3k56a_337	TOP3	INSIDE
XII	612706	613761	rpa_h3k56a_338	THI7	INSIDE
XII	614131	615190	rpa_h3k56a_339	FAR10	PROMOTER
XII	614131	615190	rpa_h3k56a_339	FAR10	INSIDE
XII	624264	625323	rpa_h3k56a_340	YLR243W	INSIDE
XII	624264	625323	rpa_h3k56a_340	MAP1	DOWNSTREAM
XII	624264	625323	rpa_h3k56a_340	MAP1	INSIDE
XII	658290	659349	rpa_h3k56a_341	YLR257W	PROMOTER
XII	658290	659349	rpa_h3k56a_341	YLR257W	INSIDE
XII	675875	676934	rpa_h3k56a_342	PDR8	INSIDE
XII	678579	679638	rpa_h3k56a_343	BOP2	INSIDE
XII	776991	778050	rpa_h3k56a_344	SFH1	INSIDE
XII	776991	778050	rpa_h3k56a_344	SFH1	PROMOTER
XII	790012	791071	rpa_h3k56a_345	MID2	PROMOTER
XII	790012	791071	rpa_h3k56a_345	MID2	INSIDE
XII	791501	792560	rpa_h3k56a_346	MID2	INSIDE
XII	791501	792560	rpa_h3k56a_346	MID2	DOWNSTREAM
XII	826207	827266	rpa_h3k56a_347	KAP95	PROMOTER
XII	828216	829273	rpa_h3k56a_348	DIC1-ORM2	DIVERGENT_PROMOTER
XII	828216	829273	rpa_h3k56a_348	ORM2	INSIDE
XII	839892	840949	rpa_h3k56a_349	ILV5-YLR356W	DIVERGENT_PROMOTER
XII	839892	840949	rpa_h3k56a_349	YLR356W	INSIDE
XII	839892	840949	rpa_h3k56a_349	RSC2	PROMOTER
XII	841944	843003	rpa_h3k56a_350	RSC2	INSIDE
XII	860277	861336	rpa_h3k56a_351	SSQ1	INSIDE
XII	868130	869189	rpa_h3k56a_352	SUR4	INSIDE
XII	868130	869189	rpa_h3k56a_352	SUR4	DOWNSTREAM
XII	868130	869189	rpa_h3k56a_352	VID22	DOWNSTREAM
XII	868130	869189	rpa_h3k56a_352	VID22	INSIDE
XII	869191	870250	rpa_h3k56a_353	VID22	INSIDE
XII	885628	886687	rpa_h3k56a_354	RHC18	INSIDE
XII	893797	894855	rpa_h3k56a_355	VAC14	INSIDE
XII	956139	957197	rpa_h3k56a_356	VPS36	INSIDE
XII	956139	957197	rpa_h3k56a_356	CDC73	INSIDE
XII	1003604	1004663	rpa_h3k56a_357	IMD3	DOWNSTREAM
XII	1003604	1004663	rpa_h3k56a_357	CNA1	INSIDE
XII	1026524	1027583	rpa_h3k56a_358	YLR446W	DOWNSTREAM
XII	1026524	1027583	rpa_h3k56a_358	VMA6	INSIDE
XIII	261941	263000	rpa_h3k56a_359	GLO1	INSIDE
XIII	261941	263000	rpa_h3k56a_359	GLO1-YML003W	DIVERGENT_PROMOTER
XIII	44684	45743	rpa_h3k56a_360	CTK3	PROMOTER
XIII	44684	45743	rpa_h3k56a_360	CTK3	INSIDE
XIII	84349	85408	rpa_h3k56a_361	UTP14	INSIDE
XIII	102403	103459	rpa_h3k56a_362	YML082W	INSIDE
XIII	112029	113088	rpa_h3k56a_363	BET5	INSIDE
XIII	112029	113088	rpa_h3k56a_363	WAR1	INSIDE
XIII	112799	113858	rpa_h3k56a_364	WAR1	INSIDE
XIII	141487	142546	rpa_h3k56a_365	SMA2	INSIDE
XIII	141487	142546	rpa_h3k56a_365	SMA2-ORC1	DIVERGENT_PROMOTER
XIII	141487	142546	rpa_h3k56a_365	ORC1	INSIDE
XIII	165740	166799	rpa_h3k56a_366	CYB2	INSIDE
XIII	168218	169277	rpa_h3k56a_367	YML054C-A	PROMOTER
XIII	168218	169277	rpa_h3k56a_367	YML053C	INSIDE
XIII	171519	172577	rpa_h3k56a_368	GAL80	PROMOTER
XIII	171519	172577	rpa_h3k56a_368	GAL80	INSIDE
XIII	176775	177834	rpa_h3k56a_369	RSE1	INSIDE
XIII	231207	232266	rpa_h3k56a_370	YML020W	INSIDE
XIII	232028	233087	rpa_h3k56a_371	YML020W	INSIDE
XIII	256565	257624	rpa_h3k56a_372	GIS4	INSIDE
XIII	259697	260756	rpa_h3k56a_373	GIS4-YML005W	DIVERGENT_PROMOTER
XIII	259697	260756	rpa_h3k56a_373	YML005W	INSIDE
XIII	285238	286297	rpa_h3k56a_374	YMR010W	INSIDE
XIII	300661	301717	rpa_h3k56a_375	ERG5	INSIDE
XIII	304774	305830	rpa_h3k56a_376	SOK2	INSIDE
XIII	304774	305830	rpa_h3k56a_376	SOK2-SPO20	DIVERGENT_PROMOTER
XIII	325010	326068	rpa_h3k56a_377	PEX12	INSIDE
XIII	325010	326068	rpa_h3k56a_377	PEX12-YMR027W	DIVERGENT_PROMOTER
XIII	325010	326068	rpa_h3k56a_377	YMR027W	INSIDE
XIII	326190	327248	rpa_h3k56a_378	YMR027W	INSIDE
XIII	335440	336499	rpa_h3k56a_379	HOF1	INSIDE
XIII	338571	339629	rpa_h3k56a_380	ARP9	INSIDE
XIII	338571	339629	rpa_h3k56a_380	ARP9	DOWNSTREAM
XIII	338571	339629	rpa_h3k56a_380	YMR034C	INSIDE
XIII	381263	382322	rpa_h3k56a_381	STB2	INSIDE
XIII	386819	387877	rpa_h3k56a_382	BUB2	PROMOTER
XIII	386819	387877	rpa_h3k56a_382	AAC1	INSIDE
XIII	389437	390489	rpa_h3k56a_383	FET3	INSIDE
XIII	397813	398872	rpa_h3k56a_384	AEP1	PROMOTER
XIII	397813	398872	rpa_h3k56a_384	AEP1	INSIDE
XIII	432788	433847	rpa_h3k56a_385	ISF1-ADH3	DIVERGENT_PROMOTER
XIII	432788	433847	rpa_h3k56a_385	ADH3	PROMOTER
XIII	459198	460257	rpa_h3k56a_386	MTG1	INSIDE
XIII	492937	493995	rpa_h3k56a_387	YMR111C	INSIDE
XIII	501161	502220	rpa_h3k56a_388	ASC1	PROMOTER
XIII	501161	502220	rpa_h3k56a_388	SPC24	INSIDE
XIII	501161	502220	rpa_h3k56a_388	SPC24	PROMOTER
XIII	511497	512553	rpa_h3k56a_389	PKR1	PROMOTER
XIII	515737	516796	rpa_h3k56a_390	YMR124W	INSIDE
XIII	538002	539061	rpa_h3k56a_391	YMR134W	INSIDE
XIII	538002	539061	rpa_h3k56a_391	GID8	INSIDE
XIII	541839	542897	rpa_h3k56a_392	GAT2	INSIDE
XIII	558401	559458	rpa_h3k56a_393	TIF34	INSIDE
XIII	558401	559458	rpa_h3k56a_393	TIF34-YMR147W	DIVERGENT_PROMOTER
XIII	558401	559458	rpa_h3k56a_393	YMR147W	INSIDE
XIII	575849	576908	rpa_h3k56a_394	YMR160W	INSIDE
XIII	589569	590628	rpa_h3k56a_395	MSS11	PROMOTER
XIII	589569	590628	rpa_h3k56a_395	SMP2	INSIDE
XIII	589569	590628	rpa_h3k56a_395	MSS11	PROMOTER
XIII	609033	610087	rpa_h3k56a_396	DDR48	INSIDE
XIII	609033	610087	rpa_h3k56a_396	DDR48	DOWNSTREAM
XIII	636554	637611	rpa_h3k56a_397	MRPS17	INSIDE
XIII	636554	637611	rpa_h3k56a_397	MRPS17-GCV2	DIVERGENT_PROMOTER
XIII	643166	644225	rpa_h3k56a_398	SGS1	INSIDE
XIII	666094	667153	rpa_h3k56a_399	RAD14	INSIDE
XIII	666094	667153	rpa_h3k56a_399	RAD14-ERG2	DIVERGENT_PROMOTER
XIII	676657	677715	rpa_h3k56a_400	YMR206W	INSIDE
XIII	676657	677715	rpa_h3k56a_400	YMR206W	DOWNSTREAM
XIII	676657	677715	rpa_h3k56a_400	HFA1	DOWNSTREAM
XIII	676657	677715	rpa_h3k56a_400	HFA1	INSIDE
XIII	693968	695027	rpa_h3k56a_401	CEF1	INSIDE
XIII	698277	699336	rpa_h3k56a_402	GAS3	DOWNSTREAM
XIII	698277	699336	rpa_h3k56a_402	SKY1	DOWNSTREAM
XIII	698277	699336	rpa_h3k56a_402	SKY1	INSIDE
XIII	713519	714578	rpa_h3k56a_403	ERG8	INSIDE
XIII	713519	714578	rpa_h3k56a_403	ERG8	DOWNSTREAM
XIII	713519	714578	rpa_h3k56a_403	YMR221C	INSIDE
XIII	717379	718438	rpa_h3k56a_404	UBP8	INSIDE
XIII	717379	718438	rpa_h3k56a_404	UBP8	DOWNSTREAM
XIII	717379	718438	rpa_h3k56a_404	MRE11	DOWNSTREAM
XIII	750712	751769	rpa_h3k56a_405	CUS1	INSIDE
XIII	750712	751769	rpa_h3k56a_405	CUS1-YHM2	DIVERGENT_PROMOTER
XIII	796085	797144	rpa_h3k56a_406	CUE1	INSIDE
XIII	796085	797144	rpa_h3k56a_406	YMR265C	INSIDE
XIII	812719	813778	rpa_h3k56a_407	ZDS1	INSIDE
XIII	817341	818400	rpa_h3k56a_408	BUL1	INSIDE
XIII	820809	821867	rpa_h3k56a_409	FCP1	INSIDE
XIII	823441	824500	rpa_h3k56a_410	YMR278W	INSIDE
XIII	824639	825698	rpa_h3k56a_411	YMR279C	INSIDE
XIII	857289	858348	rpa_h3k56a_412	JNM1	INSIDE
XIII	857289	858348	rpa_h3k56a_412	YMR295C	INSIDE
XIV	53928	54984	rpa_h3k56a_413	KRI1	DOWNSTREAM
XIV	53928	54984	rpa_h3k56a_413	KRI1	INSIDE
XIV	77985	79044	rpa_h3k56a_414	YNL295W	INSIDE
XIV	77985	79044	rpa_h3k56a_414	RIM21	INSIDE
XIV	195692	196751	rpa_h3k56a_415	ATG2	INSIDE
XIV	195692	196751	rpa_h3k56a_415	ATG2	DOWNSTREAM
XIV	195692	196751	rpa_h3k56a_415	ZWF1	DOWNSTREAM
XIV	195692	196751	rpa_h3k56a_415	ZWF1	INSIDE
XIV	207959	209018	rpa_h3k56a_416	SIN4	INSIDE
XIV	210992	212051	rpa_h3k56a_417	YNL234W	INSIDE
XIV	210992	212051	rpa_h3k56a_417	BNI4	PROMOTER
XIV	210992	212051	rpa_h3k56a_417	BNI4	INSIDE
XIV	264198	265257	rpa_h3k56a_418	YNL200C	PROMOTER
XIV	264198	265257	rpa_h3k56a_418	GCR2	INSIDE
XIV	307720	308779	rpa_h3k56a_419	NOP13	INSIDE
XIV	310929	311986	rpa_h3k56a_420	APC1	INSIDE
XIV	356616	357675	rpa_h3k56a_421	YNL144C-MEP2	DIVERGENT_PROMOTER
XIV	356616	357675	rpa_h3k56a_421	MEP2	PROMOTER
XIV	356616	357675	rpa_h3k56a_421	MEP2	INSIDE
XIV	370420	371476	rpa_h3k56a_422	YNL136W	INSIDE
XIV	393578	394632	rpa_h3k56a_423	NAF1	INSIDE
XIV	393578	394632	rpa_h3k56a_423	YNL123W	PROMOTER
XIV	425426	426484	rpa_h3k56a_424	LEU4	INSIDE
XIV	426574	427631	rpa_h3k56a_425	LEU4	INSIDE
XIV	426574	427631	rpa_h3k56a_425	LEU4-MET4	DIVERGENT_PROMOTER
XIV	428484	429540	rpa_h3k56a_426	MET4	INSIDE
XIV	438119	439178	rpa_h3k56a_427	YNL100W	INSIDE
XIV	438119	439178	rpa_h3k56a_427	OCA1	INSIDE
XIV	478747	479805	rpa_h3k56a_428	TPM1	INSIDE
XIV	478747	479805	rpa_h3k56a_428	TPM1-NIS1	DIVERGENT_PROMOTER
XIV	504870	505927	rpa_h3k56a_429	AQR1	INSIDE
XIV	504870	505927	rpa_h3k56a_429	AQR1	DOWNSTREAM
XIV	504870	505927	rpa_h3k56a_429	YDJ1	INSIDE
XIV	541119	542170	rpa_h3k56a_430	LIT1	INSIDE
XIV	541119	542170	rpa_h3k56a_430	LIT1-YNL046W	DIVERGENT_PROMOTER
XIV	643438	644497	rpa_h3k56a_431	YNR009W	INSIDE
XIV	643438	644497	rpa_h3k56a_431	CSE2	INSIDE
XIV	643438	644497	rpa_h3k56a_431	PRP2	INSIDE
XIV	648339	649398	rpa_h3k56a_432	URK1	INSIDE
XIV	648339	649398	rpa_h3k56a_432	PHO91	INSIDE
XIV	650365	651423	rpa_h3k56a_433	PHO91	INSIDE
XIV	673983	675042	rpa_h3k56a_434	SEC12	INSIDE
XIV	673983	675042	rpa_h3k56a_434	SEC12-BUD17	DIVERGENT_PROMOTER
XIV	673983	675042	rpa_h3k56a_434	BUD17	INSIDE
XIV	687062	688118	rpa_h3k56a_435	HUB1	INSIDE
XIV	687062	688118	rpa_h3k56a_435	HUB1-ABZ1	DIVERGENT_PROMOTER
XIV	687062	688118	rpa_h3k56a_435	ABZ1	INSIDE
XIV	687586	688642	rpa_h3k56a_436	HUB1-ABZ1	DIVERGENT_PROMOTER
XIV	687586	688642	rpa_h3k56a_436	ABZ1	INSIDE
XIV	688768	689823	rpa_h3k56a_437	ABZ1	INSIDE
XIV	691459	692518	rpa_h3k56a_438	YNR034W-A	PROMOTER
XIV	703436	704495	rpa_h3k56a_439	AGA1	INSIDE
XIV	709207	710266	rpa_h3k56a_440	YNR047W	INSIDE
XV	128525	129584	rpa_h3k56a_441	YOL101C-PKH2	DIVERGENT_PROMOTER
XV	128525	129584	rpa_h3k56a_441	PKH2	INSIDE
XV	134132	135191	rpa_h3k56a_442	YOL098C	INSIDE
XV	137597	138656	rpa_h3k56a_443	WRS1	INSIDE
XV	137597	138656	rpa_h3k56a_443	WRS1	PROMOTER
XV	137597	138656	rpa_h3k56a_443	COQ3	INSIDE
XV	194638	195697	rpa_h3k56a_444	YOL073C-THP1	DIVERGENT_PROMOTER
XV	194638	195697	rpa_h3k56a_444	THP1	INSIDE
XV	244034	245091	rpa_h3k56a_445	PSK2	INSIDE
XV	265996	267055	rpa_h3k56a_446	YOL032W	INSIDE
XV	265996	267055	rpa_h3k56a_446	SIL1	INSIDE
XV	311035	312094	rpa_h3k56a_447	YOL008W	DOWNSTREAM
XV	311035	312094	rpa_h3k56a_447	YOL007C	INSIDE
XV	311035	312094	rpa_h3k56a_447	YOL007C	DOWNSTREAM
XV	311645	312701	rpa_h3k56a_448	YOL007C	INSIDE
XV	311645	312701	rpa_h3k56a_448	YOL007C	PROMOTER
XV	323067	324123	rpa_h3k56a_449	YOL003C	PROMOTER
XV	323067	324123	rpa_h3k56a_449	PHO36	INSIDE
XV	326185	327244	rpa_h3k56a_450	RRP6	PROMOTER
XV	326185	327244	rpa_h3k56a_450	RRP6	INSIDE
XV	327086	328145	rpa_h3k56a_451	RRP6	INSIDE
XV	395217	396276	rpa_h3k56a_452	AKR2	INSIDE
XV	459823	460882	rpa_h3k56a_453	YOR071C	INSIDE
XV	481418	482477	rpa_h3k56a_454	YOR084W	INSIDE
XV	481418	482477	rpa_h3k56a_454	OST3	PROMOTER
XV	481418	482477	rpa_h3k56a_454	OST3	INSIDE
XV	487579	488638	rpa_h3k56a_455	YOR086C-YVC1	DIVERGENT_PROMOTER
XV	487579	488638	rpa_h3k56a_455	YVC1	INSIDE
XV	496129	497188	rpa_h3k56a_456	ECM3	INSIDE
XV	496129	497188	rpa_h3k56a_456	ECM3	DOWNSTREAM
XV	531960	533019	rpa_h3k56a_457	YOR112W	INSIDE
XV	534515	535574	rpa_h3k56a_458	AZF1	INSIDE
XV	538284	539343	rpa_h3k56a_459	YOR114W	INSIDE
XV	538284	539343	rpa_h3k56a_459	TRS33	INSIDE
XV	549465	550520	rpa_h3k56a_460	RIO1	INSIDE
XV	549465	550520	rpa_h3k56a_460	RIO1-GCY1	DIVERGENT_PROMOTER
XV	554122	555181	rpa_h3k56a_461	LEO1	INSIDE
XV	554122	555181	rpa_h3k56a_461	LEO1	PROMOTER
XV	554122	555181	rpa_h3k56a_461	UBP2	INSIDE
XV	585052	586102	rpa_h3k56a_462	YOR138C	INSIDE
XV	588773	589832	rpa_h3k56a_463	SFL1	INSIDE
XV	588773	589832	rpa_h3k56a_463	SFL1	DOWNSTREAM
XV	588773	589832	rpa_h3k56a_463	ARP8	DOWNSTREAM
XV	660611	661670	rpa_h3k56a_464	YOR175C	INSIDE
XV	663229	664288	rpa_h3k56a_465	HEM15	INSIDE
XV	663229	664288	rpa_h3k56a_465	HEM15	DOWNSTREAM
XV	699779	700833	rpa_h3k56a_466	YOR192C	INSIDE
XV	699779	700833	rpa_h3k56a_466	YOR192C	PROMOTER
XV	736427	737486	rpa_h3k56a_467	NPT1	INSIDE
XV	747311	748370	rpa_h3k56a_468	YOR215C	INSIDE
XV	747311	748370	rpa_h3k56a_468	YOR215C	PROMOTER
XV	747311	748370	rpa_h3k56a_468	RUD3	INSIDE
XV	767329	768388	rpa_h3k56a_469	YOR228C	INSIDE
XV	767329	768388	rpa_h3k56a_469	YOR228C-WTM2	DIVERGENT_PROMOTER
XV	770846	771905	rpa_h3k56a_470	WTM1	INSIDE
XV	794819	795878	rpa_h3k56a_471	DGA1	INSIDE
XV	794819	795878	rpa_h3k56a_471	DGA1	PROMOTER
XV	794819	795878	rpa_h3k56a_471	YOR246C	INSIDE
XV	805121	806179	rpa_h3k56a_472	SEC63	INSIDE
XV	824679	825738	rpa_h3k56a_473	HRK1	INSIDE
XV	824679	825738	rpa_h3k56a_473	HRK1	PROMOTER
XV	824679	825738	rpa_h3k56a_473	YOR268C	INSIDE
XV	889853	890912	rpa_h3k56a_474	MCH5	INSIDE
XV	930229	931288	rpa_h3k56a_475	MYO2	INSIDE
XV	930229	931288	rpa_h3k56a_475	MYO2	DOWNSTREAM
XV	930229	931288	rpa_h3k56a_475	SNC2	INSIDE
XV	930229	931288	rpa_h3k56a_475	SNC2-PDR10	DIVERGENT_PROMOTER
XV	931064	932123	rpa_h3k56a_476	SNC2-PDR10	DIVERGENT_PROMOTER
XV	931064	932123	rpa_h3k56a_476	PDR10	INSIDE
XV	941958	943017	rpa_h3k56a_477	MIP1	INSIDE
XV	945003	946062	rpa_h3k56a_478	MRS2	INSIDE
XV	986269	987328	rpa_h3k56a_479	PYK2	INSIDE
XV	986269	987328	rpa_h3k56a_479	PYK2	PROMOTER
XV	986269	987328	rpa_h3k56a_479	PUT4	INSIDE
XV	1011483	1012542	rpa_h3k56a_480	VTS1	INSIDE
XVI	655276	656333	rpa_h3k56a_481	YPR045C	INSIDE
XVI	45112	46171	rpa_h3k56a_482	KEL3	INSIDE
XVI	72551	73610	rpa_h3k56a_483	VIK1	INSIDE
XVI	72551	73610	rpa_h3k56a_483	VIK1	PROMOTER
XVI	72551	73610	rpa_h3k56a_483	YAH1	INSIDE
XVI	86392	87451	rpa_h3k56a_484	YPL245W	INSIDE
XVI	88843	89902	rpa_h3k56a_485	SRP68	INSIDE
XVI	167686	168745	rpa_h3k56a_486	AFT2	DOWNSTREAM
XVI	167686	168745	rpa_h3k56a_486	AFT2	INSIDE
XVI	213378	214435	rpa_h3k56a_487	CUP9	INSIDE
XVI	213378	214435	rpa_h3k56a_487	CUP9	PROMOTER
XVI	216030	217089	rpa_h3k56a_488	YPL176C	INSIDE
XVI	228274	229331	rpa_h3k56a_489	DAP1	INSIDE
XVI	228274	229331	rpa_h3k56a_489	DAP1	DOWNSTREAM
XVI	228274	229331	rpa_h3k56a_489	MEX67	DOWNSTREAM
XVI	228274	229331	rpa_h3k56a_489	MEX67	INSIDE
XVI	229628	230686	rpa_h3k56a_490	MEX67	INSIDE
XVI	254942	255997	rpa_h3k56a_491	TGS1	INSIDE
XVI	310572	311629	rpa_h3k56a_492	NAN1	INSIDE
XVI	340569	341627	rpa_h3k56a_493	CAR1	INSIDE
XVI	340569	341627	rpa_h3k56a_493	YPL110C	INSIDE
XVI	357759	358818	rpa_h3k56a_494	YPL103C	DOWNSTREAM
XVI	357759	358818	rpa_h3k56a_494	YPL103C	INSIDE
XVI	362750	363809	rpa_h3k56a_495	ATG21	INSIDE
XVI	362750	363809	rpa_h3k56a_495	FMP14	INSIDE
XVI	374157	375216	rpa_h3k56a_496	SSU1	INSIDE
XVI	374157	375216	rpa_h3k56a_496	GLR1	PROMOTER
XVI	383690	384749	rpa_h3k56a_497	YDC1	INSIDE
XVI	383690	384749	rpa_h3k56a_497	YDC1	DOWNSTREAM
XVI	383690	384749	rpa_h3k56a_497	ELP3	INSIDE
XVI	423948	425007	rpa_h3k56a_498	BTS1	PROMOTER
XVI	423948	425007	rpa_h3k56a_498	YPL068C	INSIDE
XVI	426853	427912	rpa_h3k56a_499	YPL066W	INSIDE
XVI	488543	489598	rpa_h3k56a_500	YPL033C	PROMOTER
XVI	488543	489598	rpa_h3k56a_500	SVL3	INSIDE
XVI	495808	496867	rpa_h3k56a_501	SUV3	INSIDE
XVI	500241	501300	rpa_h3k56a_502	SMA1	INSIDE
XVI	500241	501300	rpa_h3k56a_502	SKS1	DOWNSTREAM
XVI	500241	501300	rpa_h3k56a_502	SKS1	INSIDE
XVI	500995	502054	rpa_h3k56a_503	SKS1	INSIDE
XVI	518008	519065	rpa_h3k56a_504	CTF19	INSIDE
XVI	518008	519065	rpa_h3k56a_504	YPL017C	INSIDE
XVI	528470	529529	rpa_h3k56a_505	YPL014W	INSIDE
XVI	528470	529529	rpa_h3k56a_505	MRPS16	INSIDE
XVI	550015	551074	rpa_h3k56a_506	YPL005W	INSIDE
XVI	550015	551074	rpa_h3k56a_506	LSP1	DOWNSTREAM
XVI	550015	551074	rpa_h3k56a_506	LSP1	INSIDE
XVI	605741	606800	rpa_h3k56a_507	YPR022C	INSIDE
XVI	608349	609408	rpa_h3k56a_508	YPR022C	PROMOTER
XVI	608349	609408	rpa_h3k56a_508	EAF3	INSIDE
XVI	613832	614891	rpa_h3k56a_509	CCL1	INSIDE
XVI	613832	614891	rpa_h3k56a_509	CCL1-ATH1	DIVERGENT_PROMOTER
XVI	646975	648026	rpa_h3k56a_510	ERV2	INSIDE
XVI	646975	648026	rpa_h3k56a_510	ERV2-TIP41	DIVERGENT_PROMOTER
XVI	646975	648026	rpa_h3k56a_510	TIP41	INSIDE
XVI	646975	648026	rpa_h3k56a_510	ERV2	INSIDE
XVI	646975	648026	rpa_h3k56a_510	ERV2-TIP41	DIVERGENT_PROMOTER
XVI	646975	648026	rpa_h3k56a_510	TIP41	INSIDE
XVI	647701	648760	rpa_h3k56a_511	TIP41	INSIDE
XVI	647701	648760	rpa_h3k56a_511	TIF5	PROMOTER
XVI	652237	653293	rpa_h3k56a_512	PUF2	INSIDE
XVI	676614	677673	rpa_h3k56a_513	JID1	INSIDE
XVI	676614	677673	rpa_h3k56a_513	JID1-FCY1	DIVERGENT_PROMOTER
XVI	676614	677673	rpa_h3k56a_513	FCY1	INSIDE
XVI	680652	681711	rpa_h3k56a_514	ROX1	INSIDE
XVI	680652	681711	rpa_h3k56a_514	UBA3	PROMOTER
XVI	680652	681711	rpa_h3k56a_514	UBA3	INSIDE
XVI	686053	687112	rpa_h3k56a_515	MED1	INSIDE
XVI	702951	704010	rpa_h3k56a_516	GRS2	INSIDE
XVI	705307	706366	rpa_h3k56a_517	MDM36	INSIDE
XVI	710800	711859	rpa_h3k56a_518	SUA7	INSIDE
XVI	710800	711859	rpa_h3k56a_518	SUA7	DOWNSTREAM
XVI	710800	711859	rpa_h3k56a_518	SRP54	DOWNSTREAM
XVI	710800	711859	rpa_h3k56a_518	SRP54	INSIDE
XVI	783862	784921	rpa_h3k56a_519	AXL1	INSIDE
XVI	838667	839716	rpa_h3k56a_520	TPO3	INSIDE
XVI	887278	888336	rpa_h3k56a_521	VPS4	INSIDE

## Sheet: RPA_H3K56A_peaks_summary
SUPPLEMENTARY TABLE S1: ChIP binding sites and meiotic transcriptome changes identified in this study
concerned regions	n	percent
DIVERGENT_PROMOTER	77	0.0828848
PROMOTER	128	0.137783
INSIDE	622	0.669537
DOWNSTREAM	102	0.109795
total	929	1

## Sheet: RPA_H3ctrl_peaks
SUPPLEMENTARY TABLE S1: ChIP binding sites and meiotic transcriptome changes identified in this study
chr	start	end	number of peak	concerned gene	inside in gene
I	35279	36338	rpa_h3ctrl_1	BDH1	INSIDE
I	59449	60506	rpa_h3ctrl_2	PTA1	INSIDE
I	61723	62780	rpa_h3ctrl_3	ERV46	INSIDE
I	61723	62780	rpa_h3ctrl_3	CDC24	PROMOTER
I	67105	68164	rpa_h3ctrl_4	CLN3	INSIDE
I	67105	68164	rpa_h3ctrl_4	CLN3	PROMOTER
I	68698	69752	rpa_h3ctrl_5	CLN3	PROMOTER
I	68698	69752	rpa_h3ctrl_5	CYC3	INSIDE
I	68698	69752	rpa_h3ctrl_5	CYC3	PROMOTER
I	74899	75958	rpa_h3ctrl_6	FUN11	DOWNSTREAM
I	74899	75958	rpa_h3ctrl_6	FUN11	INSIDE
I	76154	77213	rpa_h3ctrl_7	FUN11-FUN12	DIVERGENT_PROMOTER
I	76154	77213	rpa_h3ctrl_7	FUN12	INSIDE
I	80562	81621	rpa_h3ctrl_8	FUN19	INSIDE
I	91035	92093	rpa_h3ctrl_9	MYO4	INSIDE
I	109081	110133	rpa_h3ctrl_10	FUN26	INSIDE
I	114697	115756	rpa_h3ctrl_11	ATS1-FUN30	DIVERGENT_PROMOTER
I	114697	115756	rpa_h3ctrl_11	FUN30	INSIDE
I	129023	130071	rpa_h3ctrl_12	SYN8-DEP1	DIVERGENT_PROMOTER
I	129023	130071	rpa_h3ctrl_12	DEP1	INSIDE
I	135923	136979	rpa_h3ctrl_13	SPO7	INSIDE
I	135923	136979	rpa_h3ctrl_13	FUN14	PROMOTER
I	141056	142111	rpa_h3ctrl_14	SSA1	INSIDE
I	141056	142111	rpa_h3ctrl_14	SSA1-EFB1	DIVERGENT_PROMOTER
I	169760	170819	rpa_h3ctrl_15	ADE1	INSIDE
I	169760	170819	rpa_h3ctrl_15	KIN3	INSIDE
I	180174	181233	rpa_h3ctrl_16	YAR023C	PROMOTER
I	181492	182550	rpa_h3ctrl_17	YAR023C	PROMOTER
I	181492	182550	rpa_h3ctrl_17	UIP3	PROMOTER
I	183510	184569	rpa_h3ctrl_18	UIP3	INSIDE
I	187829	188888	rpa_h3ctrl_19	MST28	PROMOTER
I	187829	188888	rpa_h3ctrl_19	MST28	INSIDE
I	192046	193105	rpa_h3ctrl_20	YAT1	DOWNSTREAM
I	192046	193105	rpa_h3ctrl_20	YAR035C-A-SWH1	DIVERGENT_PROMOTER
I	192046	193105	rpa_h3ctrl_20	SWH1	INSIDE
I	193518	194575	rpa_h3ctrl_21	SWH1	INSIDE
I	197503	198558	rpa_h3ctrl_22	SWH1	DOWNSTREAM
I	197503	198558	rpa_h3ctrl_22	chr1:000198417-000198473	Unknown
II	392675	393732	rpa_h3ctrl_23	YBR077C-ECM33	DIVERGENT_PROMOTER
II	392675	393732	rpa_h3ctrl_23	ECM33	INSIDE
II	45755	46810	rpa_h3ctrl_24	ROX3-RPL32	DIVERGENT_PROMOTER
II	45755	46810	rpa_h3ctrl_24	RPL32	INSIDE
II	45755	46810	rpa_h3ctrl_24	SCS22	DOWNSTREAM
II	45755	46810	rpa_h3ctrl_24	SCS22	INSIDE
II	71739	72797	rpa_h3ctrl_25	YBL081W	INSIDE
II	75115	76174	rpa_h3ctrl_26	PET112-NUP170	DIVERGENT_PROMOTER
II	75115	76174	rpa_h3ctrl_26	NUP170	INSIDE
II	76145	77199	rpa_h3ctrl_27	NUP170	INSIDE
II	104201	105257	rpa_h3ctrl_28	KIP1	INSIDE
II	117613	118672	rpa_h3ctrl_29	YBL054W	INSIDE
II	123168	124226	rpa_h3ctrl_30	PIN4	INSIDE
II	132351	133410	rpa_h3ctrl_31	YBL046W	INSIDE
II	161170	162227	rpa_h3ctrl_32	SHE1	PROMOTER
II	161170	162227	rpa_h3ctrl_32	SHE1	INSIDE
II	171230	172286	rpa_h3ctrl_33	RRN10	INSIDE
II	171230	172286	rpa_h3ctrl_33	NCL1	PROMOTER
II	192171	193230	rpa_h3ctrl_34	PEP1-FUS3	DIVERGENT_PROMOTER
II	192171	193230	rpa_h3ctrl_34	FUS3	INSIDE
II	194338	195392	rpa_h3ctrl_35	ACH1	INSIDE
II	216020	217079	rpa_h3ctrl_36	SLA1	INSIDE
II	216020	217079	rpa_h3ctrl_36	SLA1	PROMOTER
II	216020	217079	rpa_h3ctrl_36	LDB7	INSIDE
II	250662	251721	rpa_h3ctrl_37	YBR007C	INSIDE
II	250662	251721	rpa_h3ctrl_37	YBR007C	PROMOTER
II	256754	257810	rpa_h3ctrl_38	HHT1	DOWNSTREAM
II	256754	257810	rpa_h3ctrl_38	IPP1	DOWNSTREAM
II	256754	257810	rpa_h3ctrl_38	IPP1	INSIDE
II	286452	287511	rpa_h3ctrl_39	CHS3	INSIDE
II	289814	290873	rpa_h3ctrl_40	SCO2	INSIDE
II	289814	290873	rpa_h3ctrl_40	SCO2	DOWNSTREAM
II	289814	290873	rpa_h3ctrl_40	YBR025C	INSIDE
II	292580	293639	rpa_h3ctrl_41	YBR025C	PROMOTER
II	292580	293639	rpa_h3ctrl_41	ETR1	INSIDE
II	322931	323990	rpa_h3ctrl_42	AQR2	INSIDE
II	322931	323990	rpa_h3ctrl_42	AQR2	PROMOTER
II	330439	331495	rpa_h3ctrl_43	ZTA1	INSIDE
II	339401	340455	rpa_h3ctrl_44	YBR052C	PROMOTER
II	339401	340455	rpa_h3ctrl_44	YBR053C	INSIDE
II	341900	342959	rpa_h3ctrl_45	YBR053C-YRO2	DIVERGENT_PROMOTER
II	341900	342959	rpa_h3ctrl_45	YRO2	PROMOTER
II	342976	344035	rpa_h3ctrl_46	YRO2	INSIDE
II	349832	350891	rpa_h3ctrl_47	YBR056W-A	PROMOTER
II	358389	359446	rpa_h3ctrl_48	AKL1	INSIDE
II	390292	391351	rpa_h3ctrl_49	ECM8	PROMOTER
II	390292	391351	rpa_h3ctrl_49	ECM8	INSIDE
II	432298	433356	rpa_h3ctrl_50	YBR094W	INSIDE
II	447710	448766	rpa_h3ctrl_51	SIF2	INSIDE
II	450800	451857	rpa_h3ctrl_52	VID24	INSIDE
II	452888	453945	rpa_h3ctrl_53	PHO88	INSIDE
II	452888	453945	rpa_h3ctrl_53	PHO88	DOWNSTREAM
II	452888	453945	rpa_h3ctrl_53	IML3	DOWNSTREAM
II	455010	456059	rpa_h3ctrl_54	YBR108W	INSIDE
II	465660	466719	rpa_h3ctrl_55	CYC8-RAD16	DIVERGENT_PROMOTER
II	469710	470768	rpa_h3ctrl_56	LYS2	INSIDE
II	476178	477234	rpa_h3ctrl_57	TKL2-TEF2	DIVERGENT_PROMOTER
II	489937	490995	rpa_h3ctrl_58	TPS1	INSIDE
II	489937	490995	rpa_h3ctrl_58	TPS1	PROMOTER
II	501034	502093	rpa_h3ctrl_59	AGP2	INSIDE
II	501034	502093	rpa_h3ctrl_59	AGP2	PROMOTER
II	501034	502093	rpa_h3ctrl_59	HSL7	INSIDE
II	514436	515495	rpa_h3ctrl_60	YBR138C	INSIDE
II	514436	515495	rpa_h3ctrl_60	YBR138C-YBR139W	DIVERGENT_PROMOTER
II	534228	535287	rpa_h3ctrl_61	ADH5	INSIDE
II	534228	535287	rpa_h3ctrl_61	MRPS9	PROMOTER
II	554164	555223	rpa_h3ctrl_62	ICS2	INSIDE
II	554164	555223	rpa_h3ctrl_62	ICS2-AMN1	DIVERGENT_PROMOTER
II	562730	563789	rpa_h3ctrl_63	YBR161W	DOWNSTREAM
II	562730	563789	rpa_h3ctrl_63	TOS1	DOWNSTREAM
II	562730	563789	rpa_h3ctrl_63	TOS1	INSIDE
II	626362	627417	rpa_h3ctrl_64	CDC47	INSIDE
II	628829	629885	rpa_h3ctrl_65	COS111	PROMOTER
II	628829	629885	rpa_h3ctrl_65	COS111	INSIDE
II	634141	635200	rpa_h3ctrl_66	KTR3	INSIDE
II	634141	635200	rpa_h3ctrl_66	FTH1	PROMOTER
II	636094	637153	rpa_h3ctrl_67	FTH1	INSIDE
II	636094	637153	rpa_h3ctrl_67	DUR1,2	DOWNSTREAM
II	636094	637153	rpa_h3ctrl_67	DUR1,2	INSIDE
II	649929	650985	rpa_h3ctrl_68	MET8	PROMOTER
II	649929	650985	rpa_h3ctrl_68	MET8	INSIDE
II	653968	655023	rpa_h3ctrl_69	HPC2	INSIDE
II	661904	662963	rpa_h3ctrl_70	PYC2	INSIDE
II	661904	662963	rpa_h3ctrl_70	PYC2	PROMOTER
II	661904	662963	rpa_h3ctrl_70	YBR219C	INSIDE
II	696065	697124	rpa_h3ctrl_71	YBR238C	INSIDE
II	702212	703256	rpa_h3ctrl_72	THI2	PROMOTER
II	702212	703256	rpa_h3ctrl_72	YBR241C	INSIDE
II	705119	706178	rpa_h3ctrl_73	YBR242W	INSIDE
II	705119	706178	rpa_h3ctrl_73	ALG7	DOWNSTREAM
II	705119	706178	rpa_h3ctrl_73	ALG7	INSIDE
II	719652	720711	rpa_h3ctrl_74	YBR250W	INSIDE
II	733274	734333	rpa_h3ctrl_75	RGD1	INSIDE
II	740328	741372	rpa_h3ctrl_76	YBR267W	INSIDE
II	740328	741372	rpa_h3ctrl_76	MRPL37	PROMOTER
II	743309	744368	rpa_h3ctrl_77	YBR270C	INSIDE
II	743309	744368	rpa_h3ctrl_77	YBR270C-YBR271W	DIVERGENT_PROMOTER
III	261187	262245	rpa_h3ctrl_78	TUP1	INSIDE
III	55711	56770	rpa_h3ctrl_79	ATG22	INSIDE
III	55711	56770	rpa_h3ctrl_79	ATG22	PROMOTER
III	60323	61382	rpa_h3ctrl_80	GFD2	INSIDE
III	60323	61382	rpa_h3ctrl_80	GRX1	INSIDE
III	68934	69988	rpa_h3ctrl_81	BIK1	INSIDE
III	76837	77890	rpa_h3ctrl_82	AGP1	INSIDE
III	77076	78135	rpa_h3ctrl_83	AGP1	INSIDE
III	77076	78135	rpa_h3ctrl_83	AGP1-KCC4	DIVERGENT_PROMOTER
III	80477	81536	rpa_h3ctrl_84	KCC4	INSIDE
III	92267	93326	rpa_h3ctrl_85	LEU2	INSIDE
III	92267	93326	rpa_h3ctrl_85	NFS1	DOWNSTREAM
III	92267	93326	rpa_h3ctrl_85	NFS1	INSIDE
III	152584	153643	rpa_h3ctrl_86	MAK32	PROMOTER
III	152584	153643	rpa_h3ctrl_86	MAK32	INSIDE
III	156871	157929	rpa_h3ctrl_87	HSP30	INSIDE
III	156871	157929	rpa_h3ctrl_87	HSP30	PROMOTER
III	168399	169458	rpa_h3ctrl_88	RHB1	PROMOTER
III	172097	173156	rpa_h3ctrl_89	FEN2	INSIDE
III	172097	173156	rpa_h3ctrl_89	FEN2	PROMOTER
III	172097	173156	rpa_h3ctrl_89	RIM1	INSIDE
III	187191	188250	rpa_h3ctrl_90	SNT1	INSIDE
III	203605	204663	rpa_h3ctrl_91	TAF2	INSIDE
III	210435	211488	rpa_h3ctrl_92	IMG1	PROMOTER
III	210435	211488	rpa_h3ctrl_92	BUD23	INSIDE
III	225289	226343	rpa_h3ctrl_93	YCR061W	PROMOTER
III	225289	226343	rpa_h3ctrl_93	YCR061W	INSIDE
III	230419	231478	rpa_h3ctrl_94	HCM1	INSIDE
III	230419	231478	rpa_h3ctrl_94	RAD18	PROMOTER
III	234772	235831	rpa_h3ctrl_95	SED4	INSIDE
III	236771	237829	rpa_h3ctrl_96	SED4-ATG15	DIVERGENT_PROMOTER
III	236771	237829	rpa_h3ctrl_96	ATG15	INSIDE
III	239315	240367	rpa_h3ctrl_97	CPR4	INSIDE
III	239315	240367	rpa_h3ctrl_97	IMG2	INSIDE
III	241478	242537	rpa_h3ctrl_98	YCR072C	INSIDE
III	245276	246335	rpa_h3ctrl_99	SSK22	INSIDE
III	246564	247613	rpa_h3ctrl_100	SSK22-SOL2	DIVERGENT_PROMOTER
III	246564	247613	rpa_h3ctrl_100	SOL2	INSIDE
III	248651	249710	rpa_h3ctrl_101	ERS1	INSIDE
III	248651	249710	rpa_h3ctrl_101	YCR075W-A	INSIDE
III	248651	249710	rpa_h3ctrl_101	YCR076C	INSIDE
III	250524	251583	rpa_h3ctrl_102	PAT1	INSIDE
III	253830	254889	rpa_h3ctrl_103	YCR079W	INSIDE
III	253830	254889	rpa_h3ctrl_103	SRB8	PROMOTER
III	253830	254889	rpa_h3ctrl_103	SRB8	INSIDE
III	262755	263814	rpa_h3ctrl_104	TUP1-CSM1	DIVERGENT_PROMOTER
III	262755	263814	rpa_h3ctrl_104	CSM1	INSIDE
III	270865	271920	rpa_h3ctrl_105	FIG2	INSIDE
IV	785806	786865	rpa_h3ctrl_106	TRM82	INSIDE
IV	785806	786865	rpa_h3ctrl_106	SEC5	INSIDE
IV	19282	20341	rpa_h3ctrl_107	AAD4-YDL241W	DIVERGENT_PROMOTER
IV	21360	22419	rpa_h3ctrl_108	LRG1	PROMOTER
IV	34317	35376	rpa_h3ctrl_109	GYP7	INSIDE
IV	46344	47402	rpa_h3ctrl_110	HO	INSIDE
IV	47977	49036	rpa_h3ctrl_111	HO	PROMOTER
IV	53535	54594	rpa_h3ctrl_112	SHS1	INSIDE
IV	53535	54594	rpa_h3ctrl_112	WHI4	INSIDE
IV	59744	60802	rpa_h3ctrl_113	HBT1	INSIDE
IV	59744	60802	rpa_h3ctrl_113	HBT1	PROMOTER
IV	85739	86798	rpa_h3ctrl_114	UGA4	INSIDE
IV	85739	86798	rpa_h3ctrl_114	CWC2	INSIDE
IV	87897	88955	rpa_h3ctrl_115	NHP2	INSIDE
IV	87897	88955	rpa_h3ctrl_115	GLE1	PROMOTER
IV	87897	88955	rpa_h3ctrl_115	GLE1	INSIDE
IV	88704	89763	rpa_h3ctrl_116	GLE1	INSIDE
IV	92344	93403	rpa_h3ctrl_117	YDL206W	INSIDE
IV	92344	93403	rpa_h3ctrl_117	HEM3	DOWNSTREAM
IV	92344	93403	rpa_h3ctrl_117	HEM3	INSIDE
IV	94889	95948	rpa_h3ctrl_118	RTN2	INSIDE
IV	104198	105257	rpa_h3ctrl_119	YHM1	INSIDE
IV	104198	105257	rpa_h3ctrl_119	YHM1	PROMOTER
IV	104198	105257	rpa_h3ctrl_119	ASF2	INSIDE
IV	135462	136520	rpa_h3ctrl_120	YDL180W	PROMOTER
IV	135462	136520	rpa_h3ctrl_120	YDL180W	INSIDE
IV	158406	159465	rpa_h3ctrl_121	UGX2	INSIDE
IV	158406	159465	rpa_h3ctrl_121	UGX2-SFA1	DIVERGENT_PROMOTER
IV	165426	166483	rpa_h3ctrl_122	CDC9	INSIDE
IV	167345	168404	rpa_h3ctrl_123	CDC9-ENT1	DIVERGENT_PROMOTER
IV	167345	168404	rpa_h3ctrl_123	ENT1	INSIDE
IV	171747	172806	rpa_h3ctrl_124	DHH1	INSIDE
IV	171747	172806	rpa_h3ctrl_124	YDL159W-A	INSIDE
IV	171747	172806	rpa_h3ctrl_124	STE7	INSIDE
IV	199206	200264	rpa_h3ctrl_125	YDL144C	INSIDE
IV	199206	200264	rpa_h3ctrl_125	YDL144C-CCT4	DIVERGENT_PROMOTER
IV	199206	200264	rpa_h3ctrl_125	CCT4	INSIDE
IV	205144	206193	rpa_h3ctrl_126	BPL1	DOWNSTREAM
IV	205144	206193	rpa_h3ctrl_126	RPO21	INSIDE
IV	233182	234240	rpa_h3ctrl_127	VCX1	INSIDE
IV	233182	234240	rpa_h3ctrl_127	PCL2	PROMOTER
IV	251524	252583	rpa_h3ctrl_128	NUP84	PROMOTER
IV	251524	252583	rpa_h3ctrl_128	NUP84	INSIDE
IV	265619	266675	rpa_h3ctrl_129	YDL109C	INSIDE
IV	271168	272226	rpa_h3ctrl_130	PHO2	INSIDE
IV	271168	272226	rpa_h3ctrl_130	PHO2-QRI2	DIVERGENT_PROMOTER
IV	301917	302976	rpa_h3ctrl_131	YDL086W	INSIDE
IV	301917	302976	rpa_h3ctrl_131	YDL085C-A	DOWNSTREAM
IV	301917	302976	rpa_h3ctrl_131	YDL085C-A	INSIDE
IV	301917	302976	rpa_h3ctrl_131	YDL085C-A-NDE2	DIVERGENT_PROMOTER
IV	303139	304192	rpa_h3ctrl_132	NDE2	INSIDE
IV	304051	305109	rpa_h3ctrl_133	NDE2	INSIDE
IV	304051	305109	rpa_h3ctrl_133	SUB2	PROMOTER
IV	311224	312283	rpa_h3ctrl_134	THI3	INSIDE
IV	313904	314963	rpa_h3ctrl_135	MRK1	INSIDE
IV	313904	314963	rpa_h3ctrl_135	MRK1	PROMOTER
IV	336385	337442	rpa_h3ctrl_136	PEX19	INSIDE
IV	336385	337442	rpa_h3ctrl_136	PEX19-UBC9	DIVERGENT_PROMOTER
IV	357393	358452	rpa_h3ctrl_137	PSA1	PROMOTER
IV	366920	367979	rpa_h3ctrl_138	STP4	INSIDE
IV	373138	374197	rpa_h3ctrl_139	FAD1	INSIDE
IV	373138	374197	rpa_h3ctrl_139	FAD1	PROMOTER
IV	373138	374197	rpa_h3ctrl_139	MTF2	INSIDE
IV	377019	378076	rpa_h3ctrl_140	SIR2	INSIDE
IV	387451	388508	rpa_h3ctrl_141	YDL036C	INSIDE
IV	441068	442127	rpa_h3ctrl_142	MED2	INSIDE
IV	445516	446571	rpa_h3ctrl_143	MCD1	INSIDE
IV	445516	446571	rpa_h3ctrl_143	MCD1	DOWNSTREAM
IV	451669	452727	rpa_h3ctrl_144	NTH1	INSIDE
IV	451669	452727	rpa_h3ctrl_144	NTH1-YRB1	DIVERGENT_PROMOTER
IV	480840	481899	rpa_h3ctrl_145	KCS1	INSIDE
IV	544653	545712	rpa_h3ctrl_146	NRG1-HEM13	DIVERGENT_PROMOTER
IV	549563	550622	rpa_h3ctrl_147	BAP3	INSIDE
IV	549563	550622	rpa_h3ctrl_147	BAP3-HEM12	DIVERGENT_PROMOTER
IV	552267	553326	rpa_h3ctrl_148	HEM12	INSIDE
IV	552267	553326	rpa_h3ctrl_148	YDR049W	PROMOTER
IV	562085	563143	rpa_h3ctrl_149	CDC34	INSIDE
IV	562085	563143	rpa_h3ctrl_149	CDC34-PST1	DIVERGENT_PROMOTER
IV	562994	564053	rpa_h3ctrl_150	CDC34-PST1	DIVERGENT_PROMOTER
IV	562994	564053	rpa_h3ctrl_150	PST1	INSIDE
IV	592701	593760	rpa_h3ctrl_151	SNF11	INSIDE
IV	592701	593760	rpa_h3ctrl_151	TPS2	PROMOTER
IV	598361	599419	rpa_h3ctrl_152	RAD55	INSIDE
IV	600752	601801	rpa_h3ctrl_153	SED1	INSIDE
IV	616914	617973	rpa_h3ctrl_154	SSS1	INSIDE
IV	616914	617973	rpa_h3ctrl_154	SSS1	PROMOTER
IV	616914	617973	rpa_h3ctrl_154	RRP1	INSIDE
IV	627177	628236	rpa_h3ctrl_155	RLI1	INSIDE
IV	630471	631530	rpa_h3ctrl_156	DNF2	PROMOTER
IV	630471	631530	rpa_h3ctrl_156	DNF2	INSIDE
IV	635599	636658	rpa_h3ctrl_157	DNF2	INSIDE
IV	635599	636658	rpa_h3ctrl_157	GIS1	PROMOTER
IV	636440	637498	rpa_h3ctrl_158	GIS1	PROMOTER
IV	636440	637498	rpa_h3ctrl_158	GIS1	INSIDE
IV	642803	643862	rpa_h3ctrl_159	MSH6	INSIDE
IV	700038	701097	rpa_h3ctrl_160	INO2-YDR124W	DIVERGENT_PROMOTER
IV	700038	701097	rpa_h3ctrl_160	YDR124W	INSIDE
IV	713777	714836	rpa_h3ctrl_161	SAC6	INSIDE
IV	721045	722104	rpa_h3ctrl_162	YDR132C	PROMOTER
IV	721446	722500	rpa_h3ctrl_163	YDR132C	PROMOTER
IV	722004	723063	rpa_h3ctrl_164	YDR132C	PROMOTER
IV	722004	723063	rpa_h3ctrl_164	YCF1	DOWNSTREAM
IV	723695	724753	rpa_h3ctrl_165	YCF1	INSIDE
IV	750535	751593	rpa_h3ctrl_166	SWI5	INSIDE
IV	750535	751593	rpa_h3ctrl_166	SWI5-EKI1	DIVERGENT_PROMOTER
IV	766387	767445	rpa_h3ctrl_167	GIR2	INSIDE
IV	766387	767445	rpa_h3ctrl_167	ENT5	DOWNSTREAM
IV	766387	767445	rpa_h3ctrl_167	ENT5	INSIDE
IV	770060	771118	rpa_h3ctrl_168	HOM2	PROMOTER
IV	770060	771118	rpa_h3ctrl_168	HOM2	INSIDE
IV	779992	781051	rpa_h3ctrl_169	YDR161W	INSIDE
IV	779992	781051	rpa_h3ctrl_169	NBP2	DOWNSTREAM
IV	779992	781051	rpa_h3ctrl_169	NBP2	INSIDE
IV	783398	784457	rpa_h3ctrl_170	SEC1	INSIDE
IV	783398	784457	rpa_h3ctrl_170	SEC1-TRM82	DIVERGENT_PROMOTER
IV	787066	788123	rpa_h3ctrl_171	SEC5	INSIDE
IV	792245	793303	rpa_h3ctrl_172	STB3	INSIDE
IV	834324	835379	rpa_h3ctrl_173	YDR186C	INSIDE
IV	839956	841015	rpa_h3ctrl_174	SLY1	INSIDE
IV	839956	841015	rpa_h3ctrl_174	SLY1	DOWNSTREAM
IV	839956	841015	rpa_h3ctrl_174	RVB1	INSIDE
IV	846395	847454	rpa_h3ctrl_175	MSS116	INSIDE
IV	847554	848613	rpa_h3ctrl_176	MSS116	INSIDE
IV	847554	848613	rpa_h3ctrl_176	YDR194W-A	INSIDE
IV	847554	848613	rpa_h3ctrl_176	REF2	PROMOTER
IV	847554	848613	rpa_h3ctrl_176	REF2	INSIDE
IV	848245	849302	rpa_h3ctrl_177	REF2	PROMOTER
IV	848245	849302	rpa_h3ctrl_177	REF2	INSIDE
IV	856786	857842	rpa_h3ctrl_178	SPC19	INSIDE
IV	856786	857842	rpa_h3ctrl_178	RAV2	INSIDE
IV	859385	860444	rpa_h3ctrl_179	MSC2	INSIDE
IV	892241	893300	rpa_h3ctrl_180	AHA1	PROMOTER
IV	892241	893300	rpa_h3ctrl_180	AHA1	INSIDE
IV	895085	896144	rpa_h3ctrl_181	ADR1	INSIDE
IV	922477	923535	rpa_h3ctrl_182	PCF11	INSIDE
IV	925006	926065	rpa_h3ctrl_183	IVY1	INSIDE
IV	928744	929803	rpa_h3ctrl_184	HEM1	INSIDE
IV	928744	929803	rpa_h3ctrl_184	HEM1	DOWNSTREAM
IV	928744	929803	rpa_h3ctrl_184	RTN1	INSIDE
IV	954526	955585	rpa_h3ctrl_185	TRS23	INSIDE
IV	954526	955585	rpa_h3ctrl_185	YDR246W-A	PROMOTER
IV	954526	955585	rpa_h3ctrl_185	VHS1	PROMOTER
IV	961226	962285	rpa_h3ctrl_186	PAM1	INSIDE
IV	1003363	1004422	rpa_h3ctrl_187	YDR267C	INSIDE
IV	1003363	1004422	rpa_h3ctrl_187	YDR267C-MSW1	DIVERGENT_PROMOTER
IV	1003363	1004422	rpa_h3ctrl_187	MSW1	INSIDE
IV	1009589	1010648	rpa_h3ctrl_188	GLO2	INSIDE
IV	1009589	1010648	rpa_h3ctrl_188	DON1	PROMOTER
IV	1009589	1010648	rpa_h3ctrl_188	DON1	INSIDE
IV	1012886	1013945	rpa_h3ctrl_189	BSC2	INSIDE
IV	1012886	1013945	rpa_h3ctrl_189	BSC2	DOWNSTREAM
IV	1012886	1013945	rpa_h3ctrl_189	PMP3	DOWNSTREAM
IV	1012886	1013945	rpa_h3ctrl_189	PMP3	INSIDE
IV	1012886	1013945	rpa_h3ctrl_189	PMP3	PROMOTER
IV	1056010	1057069	rpa_h3ctrl_190	SUR2	PROMOTER
IV	1056010	1057069	rpa_h3ctrl_190	SUR2	INSIDE
IV	1060387	1061446	rpa_h3ctrl_191	BFR2	INSIDE
IV	1060387	1061446	rpa_h3ctrl_191	BFR2	DOWNSTREAM
IV	1080691	1081749	rpa_h3ctrl_192	GIC2	PROMOTER
IV	1080691	1081749	rpa_h3ctrl_192	SUM1	INSIDE
IV	1090453	1091511	rpa_h3ctrl_193	YDR314C	INSIDE
IV	1107923	1108980	rpa_h3ctrl_194	SWA2	INSIDE
IV	1107923	1108980	rpa_h3ctrl_194	DAD4	INSIDE
IV	1107923	1108980	rpa_h3ctrl_194	ASP1	INSIDE
IV	1126994	1128052	rpa_h3ctrl_195	PEX3	INSIDE
IV	1126994	1128052	rpa_h3ctrl_195	PEX3-YDR330W	DIVERGENT_PROMOTER
IV	1140676	1141733	rpa_h3ctrl_196	MSN5	PROMOTER
IV	1140676	1141733	rpa_h3ctrl_196	MSN5	INSIDE
IV	1147759	1148818	rpa_h3ctrl_197	YDR338C	INSIDE
IV	1150839	1151898	rpa_h3ctrl_198	YDR339C	PROMOTER
IV	1162889	1163934	rpa_h3ctrl_199	HXT6	PROMOTER
IV	1162889	1163934	rpa_h3ctrl_199	HXT3	INSIDE
IV	1167216	1168275	rpa_h3ctrl_200	SVF1	INSIDE
IV	1169953	1171011	rpa_h3ctrl_201	MRP1	INSIDE
IV	1169953	1171011	rpa_h3ctrl_201	YDR348C	INSIDE
IV	1242633	1243689	rpa_h3ctrl_202	ATO3-EFT2	DIVERGENT_PROMOTER
IV	1250050	1251109	rpa_h3ctrl_203	RVS167	INSIDE
IV	1250770	1251814	rpa_h3ctrl_204	RVS167	INSIDE
IV	1250770	1251814	rpa_h3ctrl_204	SAC7	PROMOTER
IV	1252559	1253618	rpa_h3ctrl_205	SAC7	INSIDE
IV	1270830	1271888	rpa_h3ctrl_206	URH1	PROMOTER
IV	1270830	1271888	rpa_h3ctrl_206	URH1	INSIDE
IV	1277463	1278522	rpa_h3ctrl_207	RPB7-MRP20	DIVERGENT_PROMOTER
IV	1277463	1278522	rpa_h3ctrl_207	MRP20	INSIDE
IV	1287980	1289037	rpa_h3ctrl_208	TRS120	PROMOTER
IV	1287980	1289037	rpa_h3ctrl_208	ADE8	INSIDE
IV	1287980	1289037	rpa_h3ctrl_208	ADE8-SIZ1	DIVERGENT_PROMOTER
IV	1289102	1290161	rpa_h3ctrl_209	ADE8-SIZ1	DIVERGENT_PROMOTER
IV	1289102	1290161	rpa_h3ctrl_209	SIZ1	INSIDE
IV	1291738	1292797	rpa_h3ctrl_210	SIZ1	INSIDE
IV	1291738	1292797	rpa_h3ctrl_210	STE14	DOWNSTREAM
IV	1291738	1292797	rpa_h3ctrl_210	STE14	INSIDE
IV	1295109	1296168	rpa_h3ctrl_211	YDR412W	INSIDE
IV	1295109	1296168	rpa_h3ctrl_211	ERD1	INSIDE
IV	1319841	1320900	rpa_h3ctrl_212	DYN2-SNX41	DIVERGENT_PROMOTER
IV	1319841	1320900	rpa_h3ctrl_212	SNX41	INSIDE
IV	1332953	1334010	rpa_h3ctrl_213	PPM1	INSIDE
IV	1335250	1336309	rpa_h3ctrl_214	PPZ2	INSIDE
IV	1343822	1344881	rpa_h3ctrl_215	DOT1	INSIDE
IV	1343822	1344881	rpa_h3ctrl_215	DOT1	DOWNSTREAM
IV	1343822	1344881	rpa_h3ctrl_215	APT2	INSIDE
IV	1345966	1347025	rpa_h3ctrl_216	SSN2	INSIDE
IV	1366961	1368020	rpa_h3ctrl_217	GUK1-NHX1	DIVERGENT_PROMOTER
IV	1366961	1368020	rpa_h3ctrl_217	NHX1	INSIDE
IV	1384580	1385639	rpa_h3ctrl_218	MFA1	PROMOTER
IV	1384580	1385639	rpa_h3ctrl_218	MRPL28	PROMOTER
IV	1409235	1410291	rpa_h3ctrl_219	JIP4	INSIDE
IV	1421307	1422365	rpa_h3ctrl_220	KRE2	INSIDE
IV	1443779	1444838	rpa_h3ctrl_221	ITR1	INSIDE
IV	1447269	1448328	rpa_h3ctrl_222	SEC20-LCD1	DIVERGENT_PROMOTER
IV	1447269	1448328	rpa_h3ctrl_222	LCD1	INSIDE
IV	1452647	1453706	rpa_h3ctrl_223	PLM2	DOWNSTREAM
IV	1452647	1453706	rpa_h3ctrl_223	SAM2	DOWNSTREAM
IV	1452647	1453706	rpa_h3ctrl_223	SAM2	INSIDE
IV	1467182	1468237	rpa_h3ctrl_224	GNP1	INSIDE
IV	1469832	1470889	rpa_h3ctrl_225	ACN9	PROMOTER
IV	1469832	1470889	rpa_h3ctrl_225	ACN9	INSIDE
IV	1469832	1470889	rpa_h3ctrl_225	TTR1	PROMOTER
IV	1473986	1475045	rpa_h3ctrl_226	SLF1	INSIDE
IV	1473986	1475045	rpa_h3ctrl_226	EMI2	DOWNSTREAM
IV	1476058	1477117	rpa_h3ctrl_227	EMI2	INSIDE
IV	1476058	1477117	rpa_h3ctrl_227	EMI2-GRH1	DIVERGENT_PROMOTER
V	57224	58283	rpa_h3ctrl_228	AFG1	INSIDE
V	57224	58283	rpa_h3ctrl_228	VMA8	PROMOTER
V	67796	68855	rpa_h3ctrl_229	GLY1	INSIDE
V	78475	79533	rpa_h3ctrl_230	UTR2	INSIDE
V	78475	79533	rpa_h3ctrl_230	UTR2	DOWNSTREAM
V	98901	99960	rpa_h3ctrl_231	BUD16-CUP5	DIVERGENT_PROMOTER
V	98901	99960	rpa_h3ctrl_231	CUP5	PROMOTER
V	101008	102067	rpa_h3ctrl_232	CUP5	INSIDE
V	101008	102067	rpa_h3ctrl_232	SNU13	PROMOTER
V	121190	122249	rpa_h3ctrl_233	EAF5	INSIDE
V	125214	126273	rpa_h3ctrl_234	YEL016C	INSIDE
V	131662	132721	rpa_h3ctrl_235	UBC8	PROMOTER
V	131662	132721	rpa_h3ctrl_235	UBC8	INSIDE
V	131662	132721	rpa_h3ctrl_235	GLC3	PROMOTER
V	133958	135017	rpa_h3ctrl_236	GLC3	INSIDE
V	160515	161574	rpa_h3ctrl_237	YND1	INSIDE
V	173354	174413	rpa_h3ctrl_238	YER010C-TIR1	DIVERGENT_PROMOTER
V	174840	175897	rpa_h3ctrl_239	YER010C-TIR1	DIVERGENT_PROMOTER
V	174840	175897	rpa_h3ctrl_239	TIR1	INSIDE
V	183073	184131	rpa_h3ctrl_240	HEM14	INSIDE
V	183073	184131	rpa_h3ctrl_240	BUD25	INSIDE
V	193625	194670	rpa_h3ctrl_241	ISC1	INSIDE
V	193625	194670	rpa_h3ctrl_241	SBH2	INSIDE
V	193625	194670	rpa_h3ctrl_241	SBH2-GPA2	DIVERGENT_PROMOTER
V	195375	196431	rpa_h3ctrl_242	GPA2	INSIDE
V	199985	201044	rpa_h3ctrl_243	SRB4	INSIDE
V	199985	201044	rpa_h3ctrl_243	PRO3	PROMOTER
V	202964	204023	rpa_h3ctrl_244	YAT2	INSIDE
V	205861	206920	rpa_h3ctrl_245	GCD11	INSIDE
V	205861	206920	rpa_h3ctrl_245	GCD11	DOWNSTREAM
V	209553	210612	rpa_h3ctrl_246	GAL83	INSIDE
V	209553	210612	rpa_h3ctrl_246	GAL83	PROMOTER
V	212955	214014	rpa_h3ctrl_247	SMB1	INSIDE
V	212955	214014	rpa_h3ctrl_247	SMB1-YER030W	DIVERGENT_PROMOTER
V	212955	214014	rpa_h3ctrl_247	YER030W	INSIDE
V	212955	214014	rpa_h3ctrl_247	YPT31	DOWNSTREAM
V	220326	221385	rpa_h3ctrl_248	ZRG8	INSIDE
V	224045	225102	rpa_h3ctrl_249	YER036C	INSIDE
V	230427	231486	rpa_h3ctrl_250	GLN3	INSIDE
V	235231	236290	rpa_h3ctrl_251	MXR1	INSIDE
V	235231	236290	rpa_h3ctrl_251	SAH1	DOWNSTREAM
V	235231	236290	rpa_h3ctrl_251	SAH1	INSIDE
V	239549	240608	rpa_h3ctrl_252	MEI4	INSIDE
V	239549	240608	rpa_h3ctrl_252	ACA1	INSIDE
V	262403	263460	rpa_h3ctrl_253	GIP2	INSIDE
V	266687	267746	rpa_h3ctrl_254	FCY2	INSIDE
V	292920	293979	rpa_h3ctrl_255	MOT2	PROMOTER
V	292920	293979	rpa_h3ctrl_255	MOT2	INSIDE
V	309618	310677	rpa_h3ctrl_256	PTP3	INSIDE
V	316499	317558	rpa_h3ctrl_257	YER077C	INSIDE
V	316499	317558	rpa_h3ctrl_257	YER077C	PROMOTER
V	316499	317558	rpa_h3ctrl_257	YER078C	INSIDE
V	317326	318382	rpa_h3ctrl_258	YER078C	INSIDE
V	317913	318972	rpa_h3ctrl_259	YER078C	INSIDE
V	317913	318972	rpa_h3ctrl_259	YER078C-YER078W-A	DIVERGENT_PROMOTER
V	317913	318972	rpa_h3ctrl_259	YER078W-A	INSIDE
V	317913	318972	rpa_h3ctrl_259	YER079W	INSIDE
V	320688	321747	rpa_h3ctrl_260	YER080W	INSIDE
V	327161	328219	rpa_h3ctrl_261	RMD7	PROMOTER
V	327161	328219	rpa_h3ctrl_261	YER085C	INSIDE
V	327161	328219	rpa_h3ctrl_261	YER085C-ILV1	DIVERGENT_PROMOTER
V	327161	328219	rpa_h3ctrl_261	YER085C	INSIDE
V	334953	336008	rpa_h3ctrl_262	DOT6	INSIDE
V	334953	336008	rpa_h3ctrl_262	DOT6	PROMOTER
V	377256	378315	rpa_h3ctrl_263	FLO8	INSIDE
V	377256	378315	rpa_h3ctrl_263	FLO8	PROMOTER
V	378421	379480	rpa_h3ctrl_264	FLO8	PROMOTER
V	378421	379480	rpa_h3ctrl_264	KAP123	INSIDE
V	401479	402538	rpa_h3ctrl_265	SCS2	INSIDE
V	401479	402538	rpa_h3ctrl_265	SCS2	DOWNSTREAM
V	401479	402538	rpa_h3ctrl_265	GLO3	DOWNSTREAM
V	407732	408791	rpa_h3ctrl_266	DSE1	INSIDE
V	413451	414510	rpa_h3ctrl_267	NSA2	INSIDE
V	413451	414510	rpa_h3ctrl_267	NSA2-LCP5	DIVERGENT_PROMOTER
V	451928	452987	rpa_h3ctrl_268	YER140W	INSIDE
V	453136	454192	rpa_h3ctrl_269	YER140W	INSIDE
V	453136	454192	rpa_h3ctrl_269	COX15	PROMOTER
V	453136	454192	rpa_h3ctrl_269	COX15	INSIDE
V	460891	461950	rpa_h3ctrl_270	FTR1	INSIDE
V	460891	461950	rpa_h3ctrl_270	FTR1-LSM5	DIVERGENT_PROMOTER
V	467399	468458	rpa_h3ctrl_271	PEA2-SPI1	DIVERGENT_PROMOTER
V	467399	468458	rpa_h3ctrl_271	SPI1	INSIDE
V	481367	482425	rpa_h3ctrl_272	BEM2	INSIDE
V	492166	493220	rpa_h3ctrl_273	BUR6	PROMOTER
V	498242	499301	rpa_h3ctrl_274	SPT2	DOWNSTREAM
V	524573	525632	rpa_h3ctrl_275	RPH1	INSIDE
VI	27407	28464	rpa_h3ctrl_276	YFL052W	PROMOTER
VI	27407	28464	rpa_h3ctrl_276	YFL052W	INSIDE
VI	28817	29876	rpa_h3ctrl_277	YFL052W	INSIDE
VI	29639	30698	rpa_h3ctrl_278	YFL052W	INSIDE
VI	29639	30698	rpa_h3ctrl_278	YFL051C	DOWNSTREAM
VI	29639	30698	rpa_h3ctrl_278	YFL051C	INSIDE
VI	29639	30698	rpa_h3ctrl_278	YFL051C	PROMOTER
VI	31747	32806	rpa_h3ctrl_279	YFL051C	PROMOTER
VI	31747	32806	rpa_h3ctrl_279	ALR2	DOWNSTREAM
VI	33996	35047	rpa_h3ctrl_280	ALR2	INSIDE
VI	37278	38333	rpa_h3ctrl_281	YFL049W	INSIDE
VI	42747	43806	rpa_h3ctrl_282	YFL046W	PROMOTER
VI	42747	43806	rpa_h3ctrl_282	YFL046W	INSIDE
VI	42747	43806	rpa_h3ctrl_282	SEC53	DOWNSTREAM
VI	42747	43806	rpa_h3ctrl_282	SEC53	INSIDE
VI	45484	46543	rpa_h3ctrl_283	YFL044C	PROMOTER
VI	45484	46543	rpa_h3ctrl_283	YFL042C	INSIDE
VI	54404	55463	rpa_h3ctrl_284	ACT1	INSIDE
VI	54404	55463	rpa_h3ctrl_284	ACT1	PROMOTER
VI	56658	57717	rpa_h3ctrl_285	TUB2	INSIDE
VI	74449	75508	rpa_h3ctrl_286	RIM15-HAC1	DIVERGENT_PROMOTER
VI	74449	75508	rpa_h3ctrl_286	HAC1	INSIDE
VI	80876	81935	rpa_h3ctrl_287	GYP8	INSIDE
VI	96505	97563	rpa_h3ctrl_288	GAT1	INSIDE
VI	113122	114180	rpa_h3ctrl_289	HXT10	INSIDE
VI	168604	169662	rpa_h3ctrl_290	YFR012W-A	PROMOTER
VI	168604	169662	rpa_h3ctrl_290	IOC3	PROMOTER
VI	173339	174398	rpa_h3ctrl_291	CMK1	INSIDE
VI	173339	174398	rpa_h3ctrl_291	CMK1	PROMOTER
VI	173339	174398	rpa_h3ctrl_291	GSY1	INSIDE
VI	175406	176464	rpa_h3ctrl_292	GSY1	INSIDE
VI	177635	178689	rpa_h3ctrl_293	YFR016C	INSIDE
VI	192416	193475	rpa_h3ctrl_294	FAB1	DOWNSTREAM
VI	192416	193475	rpa_h3ctrl_294	ATG18	PROMOTER
VI	201336	202393	rpa_h3ctrl_295	PES4	INSIDE
VI	201336	202393	rpa_h3ctrl_295	LSB3	DOWNSTREAM
VI	201336	202393	rpa_h3ctrl_295	LSB3	INSIDE
VI	211526	212584	rpa_h3ctrl_296	PTR3	INSIDE
VI	224217	225276	rpa_h3ctrl_297	QCR6	INSIDE
VI	224217	225276	rpa_h3ctrl_297	PHO4	INSIDE
VI	227261	228318	rpa_h3ctrl_298	CDC26	DOWNSTREAM
VI	227261	228318	rpa_h3ctrl_298	RSC8	INSIDE
VI	232136	233195	rpa_h3ctrl_299	YFR039C	INSIDE
VI	243501	244560	rpa_h3ctrl_300	CNN1	INSIDE
VI	243501	244560	rpa_h3ctrl_300	BNA6	INSIDE
VII	392361	393420	rpa_h3ctrl_301	YGL059W	INSIDE
VII	22077	23135	rpa_h3ctrl_302	FZF1	INSIDE
VII	25248	26307	rpa_h3ctrl_303	HXK2	INSIDE
VII	25248	26307	rpa_h3ctrl_303	HXK2	DOWNSTREAM
VII	25248	26307	rpa_h3ctrl_303	RTG2	INSIDE
VII	41464	42521	rpa_h3ctrl_304	RTF1	PROMOTER
VII	41464	42521	rpa_h3ctrl_304	RTF1	INSIDE
VII	52441	53500	rpa_h3ctrl_305	CSE1	DOWNSTREAM
VII	52441	53500	rpa_h3ctrl_305	HAP2	INSIDE
VII	55329	56387	rpa_h3ctrl_306	MTO1	INSIDE
VII	55329	56387	rpa_h3ctrl_306	MTO1-ADE5,7	DIVERGENT_PROMOTER
VII	76683	77742	rpa_h3ctrl_307	VRG4	INSIDE
VII	80313	81371	rpa_h3ctrl_308	COG1	PROMOTER
VII	80313	81371	rpa_h3ctrl_308	EDC1	INSIDE
VII	80313	81371	rpa_h3ctrl_308	EDC1	PROMOTER
VII	91623	92675	rpa_h3ctrl_309	VAM7	INSIDE
VII	91623	92675	rpa_h3ctrl_309	YGL211W	INSIDE
VII	98213	99270	rpa_h3ctrl_310	SIP2	INSIDE
VII	98213	99270	rpa_h3ctrl_310	SPT16	PROMOTER
VII	98213	99270	rpa_h3ctrl_310	SPT16	INSIDE
VII	113270	114328	rpa_h3ctrl_311	KEX1	INSIDE
VII	115905	116964	rpa_h3ctrl_312	KEX1-ARO8	DIVERGENT_PROMOTER
VII	115905	116964	rpa_h3ctrl_312	ARO8	INSIDE
VII	117281	118340	rpa_h3ctrl_313	ARO8	INSIDE
VII	117281	118340	rpa_h3ctrl_313	MCM6	DOWNSTREAM
VII	117281	118340	rpa_h3ctrl_313	MCM6	INSIDE
VII	142769	143827	rpa_h3ctrl_314	IME4	INSIDE
VII	145067	146126	rpa_h3ctrl_315	COX13	INSIDE
VII	145067	146126	rpa_h3ctrl_315	COX13	DOWNSTREAM
VII	145067	146126	rpa_h3ctrl_315	CDC55	DOWNSTREAM
VII	145067	146126	rpa_h3ctrl_315	CDC55	INSIDE
VII	167382	168440	rpa_h3ctrl_316	MPT5	INSIDE
VII	189226	190285	rpa_h3ctrl_317	PMR1	INSIDE
VII	190284	191343	rpa_h3ctrl_318	PMR1	INSIDE
VII	190284	191343	rpa_h3ctrl_318	PMR1-CUP2	DIVERGENT_PROMOTER
VII	192414	193473	rpa_h3ctrl_319	YRB30	INSIDE
VII	192414	193473	rpa_h3ctrl_319	YRB30	PROMOTER
VII	197590	198649	rpa_h3ctrl_320	RAD54-SUT1	DIVERGENT_PROMOTER
VII	197590	198649	rpa_h3ctrl_320	SUT1	INSIDE
VII	225097	226156	rpa_h3ctrl_321	INO80	INSIDE
VII	225097	226156	rpa_h3ctrl_321	INO80-ARO2	DIVERGENT_PROMOTER
VII	244039	245098	rpa_h3ctrl_322	YGL140C	INSIDE
VII	245200	246259	rpa_h3ctrl_323	YGL140C-YGL139W	DIVERGENT_PROMOTER
VII	245200	246259	rpa_h3ctrl_323	YGL139W	INSIDE
VII	252736	253794	rpa_h3ctrl_324	SEC27	DOWNSTREAM
VII	252736	253794	rpa_h3ctrl_324	MRM2	INSIDE
VII	257438	258497	rpa_h3ctrl_325	ITC1	PROMOTER
VII	257438	258497	rpa_h3ctrl_325	ITC1	INSIDE
VII	269343	270402	rpa_h3ctrl_326	CWC23	INSIDE
VII	272585	273643	rpa_h3ctrl_327	MET13	INSIDE
VII	323948	325007	rpa_h3ctrl_328	TOS8	PROMOTER
VII	325123	326181	rpa_h3ctrl_329	TOS8	PROMOTER
VII	325123	326181	rpa_h3ctrl_329	TOS8	INSIDE
VII	325123	326181	rpa_h3ctrl_329	TOS8	DOWNSTREAM
VII	334930	335986	rpa_h3ctrl_330	SPC105	INSIDE
VII	343904	344963	rpa_h3ctrl_331	LIF1	INSIDE
VII	343904	344963	rpa_h3ctrl_331	MF(ALPHA)2	DOWNSTREAM
VII	347492	348551	rpa_h3ctrl_332	MAD1	INSIDE
VII	353752	354811	rpa_h3ctrl_333	SCY1	INSIDE
VII	369434	370493	rpa_h3ctrl_334	HSF1	INSIDE
VII	372293	373352	rpa_h3ctrl_335	RCS1	INSIDE
VII	398343	399402	rpa_h3ctrl_336	OLE1	INSIDE
VII	413600	414657	rpa_h3ctrl_337	RIM8	PROMOTER
VII	413600	414657	rpa_h3ctrl_337	RIM8	INSIDE
VII	414655	415714	rpa_h3ctrl_338	RIM8	INSIDE
VII	428398	429455	rpa_h3ctrl_339	PNC1-YGL036W	DIVERGENT_PROMOTER
VII	428398	429455	rpa_h3ctrl_339	YGL036W	INSIDE
VII	431777	432836	rpa_h3ctrl_340	MIG1	INSIDE
VII	433765	434824	rpa_h3ctrl_341	MIG1-HOP2	DIVERGENT_PROMOTER
VII	441458	442517	rpa_h3ctrl_342	SCW11	INSIDE
VII	444251	445310	rpa_h3ctrl_343	CWH41	INSIDE
VII	450893	451952	rpa_h3ctrl_344	PIB2	INSIDE
VII	460042	461100	rpa_h3ctrl_345	ATE1	INSIDE
VII	464082	465141	rpa_h3ctrl_346	KAP122	INSIDE
VII	464082	465141	rpa_h3ctrl_346	YGL015C	INSIDE
VII	481167	482226	rpa_h3ctrl_347	PMA1	INSIDE
VII	493336	494395	rpa_h3ctrl_348	CDH1	INSIDE
VII	493336	494395	rpa_h3ctrl_348	CDH1-ERP6	DIVERGENT_PROMOTER
VII	547754	548813	rpa_h3ctrl_349	GSC2	PROMOTER
VII	547754	548813	rpa_h3ctrl_349	GSC2	INSIDE
VII	557765	558824	rpa_h3ctrl_350	YGR035W-A	DOWNSTREAM
VII	557765	558824	rpa_h3ctrl_350	CAX4	INSIDE
VII	576994	578053	rpa_h3ctrl_351	BUD9	PROMOTER
VII	576994	578053	rpa_h3ctrl_351	BUD9	INSIDE
VII	579696	580749	rpa_h3ctrl_352	YGR042W	INSIDE
VII	579696	580749	rpa_h3ctrl_352	YGR043C	INSIDE
VII	581876	582932	rpa_h3ctrl_353	YGR043C	PROMOTER
VII	584802	585857	rpa_h3ctrl_354	YGR046W	INSIDE
VII	591644	592702	rpa_h3ctrl_355	SCM4	INSIDE
VII	591644	592702	rpa_h3ctrl_355	YGR052W	PROMOTER
VII	598925	599984	rpa_h3ctrl_356	MUP1	PROMOTER
VII	598925	599984	rpa_h3ctrl_356	MUP1	INSIDE
VII	608178	609237	rpa_h3ctrl_357	SPR3	INSIDE
VII	614773	615831	rpa_h3ctrl_358	ADE6	INSIDE
VII	617198	618251	rpa_h3ctrl_359	COX18	INSIDE
VII	617198	618251	rpa_h3ctrl_359	COX18	PROMOTER
VII	617198	618251	rpa_h3ctrl_359	SPT4	INSIDE
VII	617198	618251	rpa_h3ctrl_359	SPT4	PROMOTER
VII	617198	618251	rpa_h3ctrl_359	VHT1	INSIDE
VII	617718	618777	rpa_h3ctrl_360	SPT4	INSIDE
VII	617718	618777	rpa_h3ctrl_360	SPT4	PROMOTER
VII	617718	618777	rpa_h3ctrl_360	VHT1	INSIDE
VII	620367	621426	rpa_h3ctrl_361	VHT1	PROMOTER
VII	620367	621426	rpa_h3ctrl_361	YGR066C	INSIDE
VII	626069	627127	rpa_h3ctrl_362	YGR068C	INSIDE
VII	626069	627127	rpa_h3ctrl_362	YGR068C-ROM1	DIVERGENT_PROMOTER
VII	639258	640317	rpa_h3ctrl_363	PEX8	INSIDE
VII	639258	640317	rpa_h3ctrl_363	PAC10	INSIDE
VII	649076	650135	rpa_h3ctrl_364	RPL11B	PROMOTER
VII	649076	650135	rpa_h3ctrl_364	PIL1	INSIDE
VII	651521	652580	rpa_h3ctrl_365	PDC6	INSIDE
VII	669253	670312	rpa_h3ctrl_366	DBF2	INSIDE
VII	669253	670312	rpa_h3ctrl_366	YGR093W	PROMOTER
VII	678169	679226	rpa_h3ctrl_367	ASK10	PROMOTER
VII	678169	679226	rpa_h3ctrl_367	ASK10	INSIDE
VII	696922	697981	rpa_h3ctrl_368	NOP7	INSIDE
VII	696922	697981	rpa_h3ctrl_368	SRB5	INSIDE
VII	699583	700640	rpa_h3ctrl_369	YGR106C	INSIDE
VII	699583	700640	rpa_h3ctrl_369	YGR106C	PROMOTER
VII	700799	701858	rpa_h3ctrl_370	YGR106C	PROMOTER
VII	703609	704668	rpa_h3ctrl_371	CLB1	INSIDE
VII	731813	732872	rpa_h3ctrl_372	MEP1	INSIDE
VII	740792	741851	rpa_h3ctrl_373	ASN2	INSIDE
VII	740792	741851	rpa_h3ctrl_373	YGR125W	PROMOTER
VII	764540	765591	rpa_h3ctrl_374	TPO2	INSIDE
VII	784723	785782	rpa_h3ctrl_375	YGR146C	INSIDE
VII	784723	785782	rpa_h3ctrl_375	YGR146C	PROMOTER
VII	784723	785782	rpa_h3ctrl_375	YGR146C-A	PROMOTER
VII	786600	787658	rpa_h3ctrl_376	NAT2	INSIDE
VII	786600	787658	rpa_h3ctrl_376	NAT2	PROMOTER
VII	786600	787658	rpa_h3ctrl_376	RPL24B	INSIDE
VII	792861	793920	rpa_h3ctrl_377	YGR150C	INSIDE
VII	792861	793920	rpa_h3ctrl_377	YGR150C	PROMOTER
VII	802555	803614	rpa_h3ctrl_378	CHO2	INSIDE
VII	849023	850082	rpa_h3ctrl_379	ATF2	INSIDE
VII	903419	904478	rpa_h3ctrl_380	PCT1	INSIDE
VII	906424	907479	rpa_h3ctrl_381	ADE3	INSIDE
VII	908705	909764	rpa_h3ctrl_382	ADE3	DOWNSTREAM
VII	908705	909764	rpa_h3ctrl_382	YGR204C-A	INSIDE
VII	908705	909764	rpa_h3ctrl_382	YGR205W	INSIDE
VII	909427	910486	rpa_h3ctrl_383	YGR205W	INSIDE
VII	909427	910486	rpa_h3ctrl_383	YGR206W	PROMOTER
VII	909427	910486	rpa_h3ctrl_383	YGR206W	INSIDE
VII	910589	911647	rpa_h3ctrl_384	YGR206W	INSIDE
VII	910589	911647	rpa_h3ctrl_384	YGR207C	INSIDE
VII	912368	913427	rpa_h3ctrl_385	SER2	INSIDE
VII	912368	913427	rpa_h3ctrl_385	TRX2	DOWNSTREAM
VII	912368	913427	rpa_h3ctrl_385	TRX2	INSIDE
VII	912368	913427	rpa_h3ctrl_385	TRX2	PROMOTER
VII	937869	938928	rpa_h3ctrl_386	TOS2	INSIDE
VII	947962	949021	rpa_h3ctrl_387	DIE2	INSIDE
VII	950064	951123	rpa_h3ctrl_388	SMI1	INSIDE
VII	950064	951123	rpa_h3ctrl_388	SMI1-BNS1	DIVERGENT_PROMOTER
VII	957496	958555	rpa_h3ctrl_389	PHO81	INSIDE
VII	957496	958555	rpa_h3ctrl_389	PHO81-YHB1	DIVERGENT_PROMOTER
VII	969198	970257	rpa_h3ctrl_390	PEX21	INSIDE
VII	988194	989251	rpa_h3ctrl_391	MGA1	INSIDE
VII	1010077	1011136	rpa_h3ctrl_392	RAD2	INSIDE
VII	1010077	1011136	rpa_h3ctrl_392	RAD2-TNA1	DIVERGENT_PROMOTER
VII	1017993	1019049	rpa_h3ctrl_393	YGR263C	INSIDE
VII	1021351	1022410	rpa_h3ctrl_394	MES1	INSIDE
VII	1021351	1022410	rpa_h3ctrl_394	MES1-YGR266W	DIVERGENT_PROMOTER
VII	1022086	1023145	rpa_h3ctrl_395	MES1-YGR266W	DIVERGENT_PROMOTER
VII	1022086	1023145	rpa_h3ctrl_395	YGR266W	INSIDE
VII	1050681	1051740	rpa_h3ctrl_396	PXR1	INSIDE
VII	1050681	1051740	rpa_h3ctrl_396	PXR1-YOR1	DIVERGENT_PROMOTER
VIII	48869	49921	rpa_h3ctrl_397	WSC4	INSIDE
VIII	53724	54783	rpa_h3ctrl_398	YHL026C	INSIDE
VIII	53724	54783	rpa_h3ctrl_398	YHL026C-SNF6	DIVERGENT_PROMOTER
VIII	54564	55617	rpa_h3ctrl_399	YHL026C-SNF6	DIVERGENT_PROMOTER
VIII	54564	55617	rpa_h3ctrl_399	SNF6	INSIDE
VIII	56913	57972	rpa_h3ctrl_400	RIM4	INSIDE
VIII	68427	69486	rpa_h3ctrl_401	APM2	INSIDE
VIII	96928	97987	rpa_h3ctrl_402	STE20	INSIDE
VIII	120083	121141	rpa_h3ctrl_403	ERG11	INSIDE
VIII	136564	137623	rpa_h3ctrl_404	YSC84	DOWNSTREAM
VIII	136564	137623	rpa_h3ctrl_404	YSC84	INSIDE
VIII	142225	143283	rpa_h3ctrl_405	DED81	INSIDE
VIII	159530	160585	rpa_h3ctrl_406	THR1	INSIDE
VIII	159530	160585	rpa_h3ctrl_406	PPA1	PROMOTER
VIII	160501	161552	rpa_h3ctrl_407	PPA1	PROMOTER
VIII	160501	161552	rpa_h3ctrl_407	PPA1	INSIDE
VIII	160501	161552	rpa_h3ctrl_407	PPA1	DOWNSTREAM
VIII	161603	162660	rpa_h3ctrl_408	RPN1	INSIDE
VIII	187721	188780	rpa_h3ctrl_409	VMA10-BCD1	DIVERGENT_PROMOTER
VIII	187721	188780	rpa_h3ctrl_409	BCD1	INSIDE
VIII	194026	195083	rpa_h3ctrl_410	DOG1	INSIDE
VIII	194026	195083	rpa_h3ctrl_410	DOG1-YHR045W	DIVERGENT_PROMOTER
VIII	199659	200718	rpa_h3ctrl_411	AAP1'	INSIDE
VIII	216780	217839	rpa_h3ctrl_412	RSC30	INSIDE
VIII	216780	217839	rpa_h3ctrl_412	RSC30	PROMOTER
VIII	220928	221987	rpa_h3ctrl_413	VMA22	INSIDE
VIII	220928	221987	rpa_h3ctrl_413	GIC1	DOWNSTREAM
VIII	220928	221987	rpa_h3ctrl_413	GIC1	INSIDE
VIII	279059	280113	rpa_h3ctrl_414	NAM8	INSIDE
VIII	279059	280113	rpa_h3ctrl_414	YHR086W-A	PROMOTER
VIII	287967	289026	rpa_h3ctrl_415	HXT4	INSIDE
VIII	291213	292265	rpa_h3ctrl_416	HXT1	INSIDE
VIII	324239	325297	rpa_h3ctrl_417	YPT35	PROMOTER
VIII	324239	325297	rpa_h3ctrl_417	YPT35	INSIDE
VIII	328800	329859	rpa_h3ctrl_418	GGA2	INSIDE
VIII	333708	334767	rpa_h3ctrl_419	UBA4	INSIDE
VIII	333708	334767	rpa_h3ctrl_419	YHR112C	INSIDE
VIII	335155	336214	rpa_h3ctrl_420	YHR112C	INSIDE
VIII	335155	336214	rpa_h3ctrl_420	YHR112C-YHR113W	DIVERGENT_PROMOTER
VIII	339039	340098	rpa_h3ctrl_421	BZZ1	INSIDE
VIII	339039	340098	rpa_h3ctrl_421	BZZ1	DOWNSTREAM
VIII	342100	343156	rpa_h3ctrl_422	TOM71	PROMOTER
VIII	342100	343156	rpa_h3ctrl_422	TOM71	INSIDE
VIII	360499	361557	rpa_h3ctrl_423	YHR126C-YHR127W	DIVERGENT_PROMOTER
VIII	360499	361557	rpa_h3ctrl_423	YHR127W	INSIDE
VIII	368640	369699	rpa_h3ctrl_424	ECM14	INSIDE
VIII	372518	373577	rpa_h3ctrl_425	YCK1	INSIDE
VIII	376003	377060	rpa_h3ctrl_426	ARO9	INSIDE
VIII	421810	422868	rpa_h3ctrl_427	YAP1801	INSIDE
VIII	421810	422868	rpa_h3ctrl_427	YAP1801-YHR162W	DIVERGENT_PROMOTER
VIII	453696	454755	rpa_h3ctrl_428	FMO	PROMOTER
VIII	453696	454755	rpa_h3ctrl_428	FMO	INSIDE
VIII	456696	457754	rpa_h3ctrl_429	GON3	INSIDE
VIII	460505	461564	rpa_h3ctrl_430	STB5	INSIDE
VIII	462464	463523	rpa_h3ctrl_431	OYE2	INSIDE
VIII	484996	486054	rpa_h3ctrl_432	ERG9	INSIDE
VIII	496147	497206	rpa_h3ctrl_433	FMP22	INSIDE
VIII	497550	498605	rpa_h3ctrl_434	YHR199C	INSIDE
VIII	499272	500321	rpa_h3ctrl_435	RPN10	INSIDE
VIII	499272	500321	rpa_h3ctrl_435	PPX1	INSIDE
VIII	515256	516315	rpa_h3ctrl_436	SET5	INSIDE
VIII	517436	518494	rpa_h3ctrl_437	SET5-BAT1	DIVERGENT_PROMOTER
VIII	517436	518494	rpa_h3ctrl_437	BAT1	INSIDE
VIII	555626	556685	rpa_h3ctrl_438	IMD2	INSIDE
VIII	555626	556685	rpa_h3ctrl_438	IMD2	DOWNSTREAM
VIII	555626	556685	rpa_h3ctrl_438	YHR218W	PROMOTER
IX	130064	131123	rpa_h3ctrl_439	POG1	PROMOTER
IX	130064	131123	rpa_h3ctrl_439	POG1	INSIDE
IX	392793	393852	rpa_h3ctrl_440	MUC1	INSIDE
IX	392793	393852	rpa_h3ctrl_440	MUC1	PROMOTER
IX	35969	37028	rpa_h3ctrl_441	NIT1-SUC2	DIVERGENT_PROMOTER
IX	35969	37028	rpa_h3ctrl_441	SUC2	PROMOTER
IX	52440	53494	rpa_h3ctrl_442	GUT2	INSIDE
IX	82394	83449	rpa_h3ctrl_443	SSL2	INSIDE
IX	82394	83449	rpa_h3ctrl_443	CCT2	INSIDE
IX	85518	86573	rpa_h3ctrl_444	AXL2	INSIDE
IX	94412	95471	rpa_h3ctrl_445	OM45	INSIDE
IX	94412	95471	rpa_h3ctrl_445	VHS2	DOWNSTREAM
IX	94412	95471	rpa_h3ctrl_445	VHS2	INSIDE
IX	128125	129184	rpa_h3ctrl_446	SIM1	INSIDE
IX	154034	155093	rpa_h3ctrl_447	HOS4	INSIDE
IX	154034	155093	rpa_h3ctrl_447	COX5B	PROMOTER
IX	156179	157237	rpa_h3ctrl_448	YIL110W	INSIDE
IX	160524	161581	rpa_h3ctrl_449	SEC24-YIL108W	DIVERGENT_PROMOTER
IX	160524	161581	rpa_h3ctrl_449	YIL108W	INSIDE
IX	169960	171019	rpa_h3ctrl_450	SHQ1	INSIDE
IX	171175	172234	rpa_h3ctrl_451	SHQ1	INSIDE
IX	171175	172234	rpa_h3ctrl_451	SHQ1-YIL103W	DIVERGENT_PROMOTER
IX	171175	172234	rpa_h3ctrl_451	YIL103W	INSIDE
IX	176550	177609	rpa_h3ctrl_452	XBP1	INSIDE
IX	176550	177609	rpa_h3ctrl_452	XBP1-SGA1	DIVERGENT_PROMOTER
IX	178447	179500	rpa_h3ctrl_453	SGA1	INSIDE
IX	192445	193504	rpa_h3ctrl_454	YIL091C	INSIDE
IX	192445	193504	rpa_h3ctrl_454	YIL091C-YIL090W	DIVERGENT_PROMOTER
IX	196766	197825	rpa_h3ctrl_455	YIL089W	DOWNSTREAM
IX	196766	197825	rpa_h3ctrl_455	AVT7	DOWNSTREAM
IX	252412	253471	rpa_h3ctrl_456	YIL055C	INSIDE
IX	267828	268887	rpa_h3ctrl_457	SYG1-YIL046W-A	DIVERGENT_PROMOTER
IX	267828	268887	rpa_h3ctrl_457	YIL046W-A	INSIDE
IX	267828	268887	rpa_h3ctrl_457	MET30	PROMOTER
IX	275262	276319	rpa_h3ctrl_458	YIL042C	INSIDE
IX	275262	276319	rpa_h3ctrl_458	YIL042C-GVP36	DIVERGENT_PROMOTER
IX	277716	278775	rpa_h3ctrl_459	APQ12	INSIDE
IX	277716	278775	rpa_h3ctrl_459	YIL039W	PROMOTER
IX	277716	278775	rpa_h3ctrl_459	YIL039W	INSIDE
IX	283810	284869	rpa_h3ctrl_460	PRM2	INSIDE
IX	292448	293507	rpa_h3ctrl_461	BCY1-ULP2	DIVERGENT_PROMOTER
IX	292448	293507	rpa_h3ctrl_461	ULP2	INSIDE
IX	298451	299507	rpa_h3ctrl_462	SSM4	INSIDE
IX	331242	332301	rpa_h3ctrl_463	PDR11	INSIDE
IX	338268	339324	rpa_h3ctrl_464	FAA3	PROMOTER
IX	390244	391298	rpa_h3ctrl_465	MUC1	INSIDE
IX	408412	409467	rpa_h3ctrl_466	DAL4	INSIDE
X	33926	34982	rpa_h3ctrl_467	OPT1	INSIDE
X	36735	37792	rpa_h3ctrl_468	OPT1-PEX2	DIVERGENT_PROMOTER
X	36735	37792	rpa_h3ctrl_468	PEX2	INSIDE
X	36735	37792	rpa_h3ctrl_468	CBP1	PROMOTER
X	59124	60183	rpa_h3ctrl_469	YJL200C-PHO90	DIVERGENT_PROMOTER
X	67382	68441	rpa_h3ctrl_470	UBP12	INSIDE
X	67382	68441	rpa_h3ctrl_470	UBP12	DOWNSTREAM
X	67382	68441	rpa_h3ctrl_470	ELO1	INSIDE
X	69834	70893	rpa_h3ctrl_471	CDC6	INSIDE
X	93554	94613	rpa_h3ctrl_472	SWI3	INSIDE
X	93554	94613	rpa_h3ctrl_472	SWI3-KRE9	DIVERGENT_PROMOTER
X	97414	98473	rpa_h3ctrl_473	RFA3-CPS1	DIVERGENT_PROMOTER
X	97414	98473	rpa_h3ctrl_473	CPS1	INSIDE
X	103025	104082	rpa_h3ctrl_474	SET2	INSIDE
X	111906	112963	rpa_h3ctrl_475	YJL163C	INSIDE
X	124008	125067	rpa_h3ctrl_476	FAR1	INSIDE
X	145859	146918	rpa_h3ctrl_477	YJL144W	PROMOTER
X	145859	146918	rpa_h3ctrl_477	YJL144W	INSIDE
X	145859	146918	rpa_h3ctrl_477	TIM17	PROMOTER
X	158128	159183	rpa_h3ctrl_478	LCB3	INSIDE
X	171269	172324	rpa_h3ctrl_479	URA2	INSIDE
X	171269	172324	rpa_h3ctrl_479	URA2	PROMOTER
X	180743	181801	rpa_h3ctrl_480	PBS2	PROMOTER
X	180743	181801	rpa_h3ctrl_480	YJL127C-B	INSIDE
X	180743	181801	rpa_h3ctrl_480	YJL127C-B	PROMOTER
X	181719	182776	rpa_h3ctrl_481	YJL127C-B	PROMOTER
X	181719	182776	rpa_h3ctrl_481	SPT10	INSIDE
X	187942	189001	rpa_h3ctrl_482	YJL123C	INSIDE
X	191319	192370	rpa_h3ctrl_483	YJL118W	INSIDE
X	191319	192370	rpa_h3ctrl_483	PHO86	PROMOTER
X	191319	192370	rpa_h3ctrl_483	PHO86	INSIDE
X	193051	194110	rpa_h3ctrl_484	PHO86	INSIDE
X	193051	194110	rpa_h3ctrl_484	PHO86	DOWNSTREAM
X	193051	194110	rpa_h3ctrl_484	NCA3	INSIDE
X	195910	196969	rpa_h3ctrl_485	ASF1	INSIDE
X	195910	196969	rpa_h3ctrl_485	ASF1	DOWNSTREAM
X	203289	204348	rpa_h3ctrl_486	MDV1	PROMOTER
X	206552	207611	rpa_h3ctrl_487	MDV1	INSIDE
X	206552	207611	rpa_h3ctrl_487	CCT7	PROMOTER
X	235592	236650	rpa_h3ctrl_488	GSH1	INSIDE
X	235592	236650	rpa_h3ctrl_488	GSH1-LSB6	DIVERGENT_PROMOTER
X	241653	242712	rpa_h3ctrl_489	SAP185	INSIDE
X	255009	256068	rpa_h3ctrl_490	TOK1	INSIDE
X	270507	271566	rpa_h3ctrl_491	TRL1	INSIDE
X	280861	281920	rpa_h3ctrl_492	IML2	INSIDE
X	292070	293129	rpa_h3ctrl_493	PRY3	INSIDE
X	304125	305184	rpa_h3ctrl_494	JEM1	INSIDE
X	304125	305184	rpa_h3ctrl_494	JEM1	DOWNSTREAM
X	304125	305184	rpa_h3ctrl_494	PSF2	INSIDE
X	314858	315917	rpa_h3ctrl_495	YJL065C	INSIDE
X	314858	315917	rpa_h3ctrl_495	YJL065C	PROMOTER
X	314858	315917	rpa_h3ctrl_495	MRPL8	INSIDE
X	316344	317403	rpa_h3ctrl_496	MRPL8-YJL062W-A	DIVERGENT_PROMOTER
X	316344	317403	rpa_h3ctrl_496	YJL062W-A	INSIDE
X	316344	317403	rpa_h3ctrl_496	LAS21	PROMOTER
X	316344	317403	rpa_h3ctrl_496	LAS21	INSIDE
X	322894	323953	rpa_h3ctrl_497	BNA3	INSIDE
X	327995	329053	rpa_h3ctrl_498	YJL057C	INSIDE
X	331411	332469	rpa_h3ctrl_499	ZAP1	INSIDE
X	333736	334793	rpa_h3ctrl_500	TIM54	INSIDE
X	337421	338480	rpa_h3ctrl_501	YJL052C-A	DOWNSTREAM
X	337421	338480	rpa_h3ctrl_501	YJL052C-A-TDH1	DIVERGENT_PROMOTER
X	337421	338480	rpa_h3ctrl_501	TDH1	INSIDE
X	337421	338480	rpa_h3ctrl_501	YJL052C-A	DOWNSTREAM
X	337421	338480	rpa_h3ctrl_501	YJL052C-A-TDH1	DIVERGENT_PROMOTER
X	337421	338480	rpa_h3ctrl_501	TDH1	INSIDE
X	339842	340900	rpa_h3ctrl_502	YJL051W	INSIDE
X	346954	348013	rpa_h3ctrl_503	YJL049W	INSIDE
X	346954	348013	rpa_h3ctrl_503	YJL048C	INSIDE
X	349848	350907	rpa_h3ctrl_504	RTT101	INSIDE
X	359572	360621	rpa_h3ctrl_505	GYP6-YJL043W	DIVERGENT_PROMOTER
X	359572	360621	rpa_h3ctrl_505	YJL043W	INSIDE
X	361257	362316	rpa_h3ctrl_506	MHP1	INSIDE
X	378784	379843	rpa_h3ctrl_507	SNX4	INSIDE
X	381042	382099	rpa_h3ctrl_508	TAD2-KAR2	DIVERGENT_PROMOTER
X	381042	382099	rpa_h3ctrl_508	KAR2	INSIDE
X	381985	383044	rpa_h3ctrl_509	KAR2	INSIDE
X	391757	392816	rpa_h3ctrl_510	YJL027C	INSIDE
X	391757	392816	rpa_h3ctrl_510	YJL027C-RNR2	DIVERGENT_PROMOTER
X	391757	392816	rpa_h3ctrl_510	RNR2	INSIDE
X	401074	402133	rpa_h3ctrl_511	BBC1	INSIDE
X	411165	412224	rpa_h3ctrl_512	VTC4	INSIDE
X	455596	456654	rpa_h3ctrl_513	TDH2-MET3	DIVERGENT_PROMOTER
X	455596	456654	rpa_h3ctrl_513	MET3	INSIDE
X	461261	462320	rpa_h3ctrl_514	YJR014W	PROMOTER
X	461261	462320	rpa_h3ctrl_514	YJR014W	INSIDE
X	461261	462320	rpa_h3ctrl_514	YJR015W	PROMOTER
X	466563	467622	rpa_h3ctrl_515	ESS1	INSIDE
X	466563	467622	rpa_h3ctrl_515	TES1	INSIDE
X	483660	484719	rpa_h3ctrl_516	YJR030C	INSIDE
X	501774	502829	rpa_h3ctrl_517	HUL4	INSIDE
X	503831	504888	rpa_h3ctrl_518	YJR039W	INSIDE
X	526865	527924	rpa_h3ctrl_519	UTR1	INSIDE
X	543960	545019	rpa_h3ctrl_520	CDC8	INSIDE
X	543960	545019	rpa_h3ctrl_520	APS2	INSIDE
X	543960	545019	rpa_h3ctrl_520	APS2-PTK2	DIVERGENT_PROMOTER
X	571289	572348	rpa_h3ctrl_521	YJR072C	INSIDE
X	571289	572348	rpa_h3ctrl_521	OPI3	INSIDE
X	577224	578273	rpa_h3ctrl_522	MIR1	INSIDE
X	577224	578273	rpa_h3ctrl_522	MIR1-BNA2	DIVERGENT_PROMOTER
X	578989	580048	rpa_h3ctrl_523	YJR079W	PROMOTER
X	578989	580048	rpa_h3ctrl_523	YJR079W	INSIDE
X	580440	581499	rpa_h3ctrl_524	YJR079W	INSIDE
X	580440	581499	rpa_h3ctrl_524	YJR080C	INSIDE
X	580440	581499	rpa_h3ctrl_524	YJR080C	PROMOTER
X	596371	597427	rpa_h3ctrl_525	JSN1	INSIDE
X	603849	604907	rpa_h3ctrl_526	FIP1	PROMOTER
X	603849	604907	rpa_h3ctrl_526	IME1	INSIDE
X	604686	605741	rpa_h3ctrl_527	IME1	INSIDE
X	604686	605741	rpa_h3ctrl_527	IME1	PROMOTER
X	624267	625325	rpa_h3ctrl_528	ECM27	PROMOTER
X	624267	625325	rpa_h3ctrl_528	ECM27	INSIDE
X	632870	633929	rpa_h3ctrl_529	CPA2-YJR110W	DIVERGENT_PROMOTER
X	632870	633929	rpa_h3ctrl_529	YJR110W	INSIDE
X	637746	638796	rpa_h3ctrl_530	YJR112W-A	DOWNSTREAM
X	637746	638796	rpa_h3ctrl_530	SRF2	PROMOTER
X	637746	638796	rpa_h3ctrl_530	SRF2	INSIDE
X	637746	638796	rpa_h3ctrl_530	RSM7	PROMOTER
X	660840	661897	rpa_h3ctrl_531	ZMS1	INSIDE
X	663171	664229	rpa_h3ctrl_532	ZMS1	PROMOTER
X	663171	664229	rpa_h3ctrl_532	YJR129C	INSIDE
X	667951	669010	rpa_h3ctrl_533	MNS1	INSIDE
X	704241	705300	rpa_h3ctrl_534	HMS2	INSIDE
X	704241	705300	rpa_h3ctrl_534	BAT2	PROMOTER
X	714168	715220	rpa_h3ctrl_535	DAN4	INSIDE
X	718845	719904	rpa_h3ctrl_536	DAL5	PROMOTER
X	718845	719904	rpa_h3ctrl_536	DAL5	INSIDE
X	720154	721213	rpa_h3ctrl_537	DAL5	INSIDE
X	720154	721213	rpa_h3ctrl_537	PGU1	PROMOTER
X	720154	721213	rpa_h3ctrl_537	DAL5	INSIDE
XI	261980	263033	rpa_h3ctrl_538	YJU2	INSIDE
XI	261980	263033	rpa_h3ctrl_538	YJU3	PROMOTER
XI	261980	263033	rpa_h3ctrl_538	YJU3	INSIDE
XI	33416	34475	rpa_h3ctrl_539	DOA1	INSIDE
XI	33416	34475	rpa_h3ctrl_539	DOA1-SAC1	DIVERGENT_PROMOTER
XI	45400	46459	rpa_h3ctrl_540	STE6	INSIDE
XI	45400	46459	rpa_h3ctrl_540	STE6-CBT1	DIVERGENT_PROMOTER
XI	48100	49157	rpa_h3ctrl_541	YKL207W	INSIDE
XI	48100	49157	rpa_h3ctrl_541	YKL207W	DOWNSTREAM
XI	48100	49157	rpa_h3ctrl_541	YKL206C	INSIDE
XI	67458	68511	rpa_h3ctrl_542	MNN4	PROMOTER
XI	71697	72756	rpa_h3ctrl_543	PEX1	INSIDE
XI	79092	80149	rpa_h3ctrl_544	SDS22	INSIDE
XI	79092	80149	rpa_h3ctrl_544	SDS22	PROMOTER
XI	90211	91270	rpa_h3ctrl_545	YKL187C	INSIDE
XI	92949	94008	rpa_h3ctrl_546	MTR2	INSIDE
XI	92949	94008	rpa_h3ctrl_546	MTR2-ASH1	DIVERGENT_PROMOTER
XI	93626	94685	rpa_h3ctrl_547	MTR2-ASH1	DIVERGENT_PROMOTER
XI	93626	94685	rpa_h3ctrl_547	ASH1	INSIDE
XI	94813	95870	rpa_h3ctrl_548	ASH1	INSIDE
XI	116907	117965	rpa_h3ctrl_549	LST4	INSIDE
XI	125896	126955	rpa_h3ctrl_550	EBP2	INSIDE
XI	164714	165769	rpa_h3ctrl_551	GPM1	PROMOTER
XI	164714	165769	rpa_h3ctrl_551	YKL151C	INSIDE
XI	169542	170596	rpa_h3ctrl_552	SDH1	INSIDE
XI	194033	195092	rpa_h3ctrl_553	RMA1	INSIDE
XI	205519	206578	rpa_h3ctrl_554	YPK1	INSIDE
XI	208676	209733	rpa_h3ctrl_555	RRN3	INSIDE
XI	219794	220853	rpa_h3ctrl_556	VPH2-SBA1	DIVERGENT_PROMOTER
XI	219794	220853	rpa_h3ctrl_556	SBA1	INSIDE
XI	219794	220853	rpa_h3ctrl_556	PRR1	DOWNSTREAM
XI	224246	225302	rpa_h3ctrl_557	APN1	PROMOTER
XI	224246	225302	rpa_h3ctrl_557	RAD27	INSIDE
XI	225575	226634	rpa_h3ctrl_558	RAD27-ABF1	DIVERGENT_PROMOTER
XI	225575	226634	rpa_h3ctrl_558	ABF1	INSIDE
XI	227011	228070	rpa_h3ctrl_559	ABF1	INSIDE
XI	228728	229787	rpa_h3ctrl_560	KTI12	INSIDE
XI	228728	229787	rpa_h3ctrl_560	KTI12	PROMOTER
XI	245309	246363	rpa_h3ctrl_561	GFA1	PROMOTER
XI	245309	246363	rpa_h3ctrl_561	LAP4	INSIDE
XI	247164	248223	rpa_h3ctrl_562	LAP4-HSL1	DIVERGENT_PROMOTER
XI	248717	249776	rpa_h3ctrl_563	HSL1	INSIDE
XI	270656	271715	rpa_h3ctrl_564	YKL091C-CUE2	DIVERGENT_PROMOTER
XI	278504	279555	rpa_h3ctrl_565	MDH1	INSIDE
XI	307715	308774	rpa_h3ctrl_566	YKL068W-A	PROMOTER
XI	328126	329185	rpa_h3ctrl_567	MPE1	INSIDE
XI	328126	329185	rpa_h3ctrl_567	MPE1-TOA2	DIVERGENT_PROMOTER
XI	353666	354725	rpa_h3ctrl_568	PRI2	INSIDE
XI	353666	354725	rpa_h3ctrl_568	PHD1	PROMOTER
XI	356821	357880	rpa_h3ctrl_569	PHD1	INSIDE
XI	356821	357880	rpa_h3ctrl_569	SPC42	PROMOTER
XI	365363	366422	rpa_h3ctrl_570	RGT1	INSIDE
XI	381190	382249	rpa_h3ctrl_571	IXR1	INSIDE
XI	381190	382249	rpa_h3ctrl_571	IXR1	PROMOTER
XI	390621	391680	rpa_h3ctrl_572	PAN3	INSIDE
XI	400589	401648	rpa_h3ctrl_573	SPT23	INSIDE
XI	429385	430438	rpa_h3ctrl_574	CAP1	INSIDE
XI	429385	430438	rpa_h3ctrl_574	SFT1	INSIDE
XI	429385	430438	rpa_h3ctrl_574	SFT1-RPL14A	DIVERGENT_PROMOTER
XI	433294	434353	rpa_h3ctrl_575	BYE1	INSIDE
XI	435095	436154	rpa_h3ctrl_576	BYE1-AUR1	DIVERGENT_PROMOTER
XI	435095	436154	rpa_h3ctrl_576	AUR1	INSIDE
XI	442540	443599	rpa_h3ctrl_577	VPS1-PAP1	DIVERGENT_PROMOTER
XI	442540	443599	rpa_h3ctrl_577	PAP1	INSIDE
XI	445019	446078	rpa_h3ctrl_578	OSH6	INSIDE
XI	463380	464439	rpa_h3ctrl_579	YKR011C-PRY2	DIVERGENT_PROMOTER
XI	463380	464439	rpa_h3ctrl_579	PRY2	INSIDE
XI	477673	478726	rpa_h3ctrl_580	IRS4-VPS51	DIVERGENT_PROMOTER
XI	477673	478726	rpa_h3ctrl_580	VPS51	INSIDE
XI	492271	493330	rpa_h3ctrl_581	YKR027W	INSIDE
XI	498439	499496	rpa_h3ctrl_582	SET3	INSIDE
XI	504598	505657	rpa_h3ctrl_583	SPO14	INSIDE
XI	525424	526483	rpa_h3ctrl_584	NAP1	INSIDE
XI	525424	526483	rpa_h3ctrl_584	NAP1	PROMOTER
XI	530983	532041	rpa_h3ctrl_585	YKR051W	INSIDE
XI	530983	532041	rpa_h3ctrl_585	YKR051W	DOWNSTREAM
XI	534028	535087	rpa_h3ctrl_586	YSR3	INSIDE
XI	534028	535087	rpa_h3ctrl_586	YSR3	PROMOTER
XI	576583	577641	rpa_h3ctrl_587	SIS2	INSIDE
XI	588175	589234	rpa_h3ctrl_588	YKR079C	INSIDE
XII	85390	86446	rpa_h3ctrl_589	TPO1	INSIDE
XII	99467	100526	rpa_h3ctrl_590	HIF1	INSIDE
XII	99467	100526	rpa_h3ctrl_590	HIF1-SPA2	DIVERGENT_PROMOTER
XII	107270	108326	rpa_h3ctrl_591	KNS1	INSIDE
XII	107270	108326	rpa_h3ctrl_591	KNS1	PROMOTER
XII	114287	115346	rpa_h3ctrl_592	BPT1	PROMOTER
XII	123807	124862	rpa_h3ctrl_593	PUF3	INSIDE
XII	129232	130291	rpa_h3ctrl_594	PSR1	INSIDE
XII	159576	160635	rpa_h3ctrl_595	YLR004C-SSL1	DIVERGENT_PROMOTER
XII	159576	160635	rpa_h3ctrl_595	SSL1	INSIDE
XII	175850	176909	rpa_h3ctrl_596	BRE2	INSIDE
XII	178892	179948	rpa_h3ctrl_597	POM34	INSIDE
XII	178892	179948	rpa_h3ctrl_597	POM34-PSR2	DIVERGENT_PROMOTER
XII	181274	182333	rpa_h3ctrl_598	PSR2	INSIDE
XII	181274	182333	rpa_h3ctrl_598	PSR2	DOWNSTREAM
XII	181274	182333	rpa_h3ctrl_598	YLR020C	INSIDE
XII	225258	226317	rpa_h3ctrl_599	RIC1	INSIDE
XII	232571	233625	rpa_h3ctrl_600	PDC1	INSIDE
XII	235486	236544	rpa_h3ctrl_601	STU2	INSIDE
XII	246801	247859	rpa_h3ctrl_602	YLR051C	INSIDE
XII	246801	247859	rpa_h3ctrl_602	YLR051C-IES3	DIVERGENT_PROMOTER
XII	246801	247859	rpa_h3ctrl_602	IES3	INSIDE
XII	252300	253348	rpa_h3ctrl_603	SPT8	INSIDE
XII	252300	253348	rpa_h3ctrl_603	SPT8-ERG3	DIVERGENT_PROMOTER
XII	253647	254706	rpa_h3ctrl_604	SPT8-ERG3	DIVERGENT_PROMOTER
XII	253647	254706	rpa_h3ctrl_604	ERG3	INSIDE
XII	258040	259098	rpa_h3ctrl_605	SHM2	INSIDE
XII	260916	261972	rpa_h3ctrl_606	FRS1	INSIDE
XII	264128	265187	rpa_h3ctrl_607	YLR063W	INSIDE
XII	265863	266922	rpa_h3ctrl_608	YLR064W	INSIDE
XII	265863	266922	rpa_h3ctrl_608	YLR065C	INSIDE
XII	273391	274450	rpa_h3ctrl_609	MEF1	INSIDE
XII	273391	274450	rpa_h3ctrl_609	MEF1	PROMOTER
XII	273391	274450	rpa_h3ctrl_609	XYL2	INSIDE
XII	277804	278863	rpa_h3ctrl_610	RGR1	INSIDE
XII	277804	278863	rpa_h3ctrl_610	RGR1-YLR072W	DIVERGENT_PROMOTER
XII	281179	282237	rpa_h3ctrl_611	YLR073C	INSIDE
XII	281179	282237	rpa_h3ctrl_611	YLR073C	PROMOTER
XII	284346	285405	rpa_h3ctrl_612	YLR077W	INSIDE
XII	287356	288415	rpa_h3ctrl_613	SIC1	INSIDE
XII	287356	288415	rpa_h3ctrl_613	EMP46	PROMOTER
XII	287356	288415	rpa_h3ctrl_613	EMP46	INSIDE
XII	290145	291204	rpa_h3ctrl_614	GAL2	INSIDE
XII	298829	299888	rpa_h3ctrl_615	RAX2	INSIDE
XII	320829	321886	rpa_h3ctrl_616	XDJ1	INSIDE
XII	340804	341855	rpa_h3ctrl_617	ICT1-YLR099W-A	DIVERGENT_PROMOTER
XII	340804	341855	rpa_h3ctrl_617	YLR099W-A	INSIDE
XII	340804	341855	rpa_h3ctrl_617	ERG27	INSIDE
XII	554349	555408	rpa_h3ctrl_618	HMX1-ENT2	DIVERGENT_PROMOTER
XII	554349	555408	rpa_h3ctrl_618	ENT2	INSIDE
XII	566675	567733	rpa_h3ctrl_619	CRR1	INSIDE
XII	569251	570310	rpa_h3ctrl_620	FRE1	INSIDE
XII	574680	575734	rpa_h3ctrl_621	MSC3	INSIDE
XII	612058	613114	rpa_h3ctrl_622	THI7	PROMOTER
XII	612058	613114	rpa_h3ctrl_622	THI7	INSIDE
XII	624264	625323	rpa_h3ctrl_623	YLR243W	INSIDE
XII	624264	625323	rpa_h3ctrl_623	MAP1	DOWNSTREAM
XII	624264	625323	rpa_h3ctrl_623	MAP1	INSIDE
XII	625291	626350	rpa_h3ctrl_624	MAP1	INSIDE
XII	626942	628001	rpa_h3ctrl_625	CDD1-ERF2	DIVERGENT_PROMOTER
XII	626942	628001	rpa_h3ctrl_625	ERF2	INSIDE
XII	659659	660718	rpa_h3ctrl_626	GSY2	PROMOTER
XII	659659	660718	rpa_h3ctrl_626	GSY2	INSIDE
XII	676911	677970	rpa_h3ctrl_627	PDR8	INSIDE
XII	676911	677970	rpa_h3ctrl_627	PDR8-BOP2	DIVERGENT_PROMOTER
XII	703117	704176	rpa_h3ctrl_628	YLR278C	INSIDE
XII	703117	704176	rpa_h3ctrl_628	YLR278C	PROMOTER
XII	721767	722826	rpa_h3ctrl_629	GSP1	PROMOTER
XII	721767	722826	rpa_h3ctrl_629	ATP14	INSIDE
XII	721767	722826	rpa_h3ctrl_629	ATP14-YLR297W	DIVERGENT_PROMOTER
XII	725305	726364	rpa_h3ctrl_630	YHC1	INSIDE
XII	725305	726364	rpa_h3ctrl_630	YHC1-ECM38	DIVERGENT_PROMOTER
XII	725305	726364	rpa_h3ctrl_630	ECM38	INSIDE
XII	727524	728583	rpa_h3ctrl_631	ECM38	INSIDE
XII	727524	728583	rpa_h3ctrl_631	EXG1	PROMOTER
XII	728774	729830	rpa_h3ctrl_632	EXG1	INSIDE
XII	745389	746448	rpa_h3ctrl_633	CDA1	PROMOTER
XII	745389	746448	rpa_h3ctrl_633	CDA1	INSIDE
XII	746187	747246	rpa_h3ctrl_634	CDA1	INSIDE
XII	746187	747246	rpa_h3ctrl_634	YLR307C-A	DOWNSTREAM
XII	746187	747246	rpa_h3ctrl_634	YLR307C-A	INSIDE
XII	748543	749602	rpa_h3ctrl_635	CDA2	INSIDE
XII	748543	749602	rpa_h3ctrl_635	IMH1	INSIDE
XII	757890	758949	rpa_h3ctrl_636	YLR312C	INSIDE
XII	757890	758949	rpa_h3ctrl_636	YLR312C-MRPL15	DIVERGENT_PROMOTER
XII	776991	778050	rpa_h3ctrl_637	SFH1	INSIDE
XII	776991	778050	rpa_h3ctrl_637	SFH1	PROMOTER
XII	788388	789447	rpa_h3ctrl_638	CHS5	INSIDE
XII	790012	791071	rpa_h3ctrl_639	MID2	PROMOTER
XII	790012	791071	rpa_h3ctrl_639	MID2	INSIDE
XII	810725	811784	rpa_h3ctrl_640	FKS1	INSIDE
XII	827384	828443	rpa_h3ctrl_641	DIC1	INSIDE
XII	827384	828443	rpa_h3ctrl_641	DIC1-ORM2	DIVERGENT_PROMOTER
XII	837417	838476	rpa_h3ctrl_642	TAL1	PROMOTER
XII	837417	838476	rpa_h3ctrl_642	ILV5	INSIDE
XII	861201	862259	rpa_h3ctrl_643	SSQ1	INSIDE
XII	861201	862259	rpa_h3ctrl_643	ARC18	INSIDE
XII	867867	868923	rpa_h3ctrl_644	SUR4	INSIDE
XII	867867	868923	rpa_h3ctrl_644	SUR4	DOWNSTREAM
XII	867867	868923	rpa_h3ctrl_644	VID22	DOWNSTREAM
XII	867867	868923	rpa_h3ctrl_644	VID22	INSIDE
XII	876756	877814	rpa_h3ctrl_645	SEC61	INSIDE
XII	876756	877814	rpa_h3ctrl_645	SEC61-CSR1	DIVERGENT_PROMOTER
XII	885628	886687	rpa_h3ctrl_646	RHC18	INSIDE
XII	893797	894855	rpa_h3ctrl_647	VAC14	INSIDE
XII	948194	949253	rpa_h3ctrl_648	YLR412W	PROMOTER
XII	948194	949253	rpa_h3ctrl_648	YLR412W	INSIDE
XII	953717	954775	rpa_h3ctrl_649	YLR414C	INSIDE
XII	953717	954775	rpa_h3ctrl_649	YLR414C	PROMOTER
XII	953717	954775	rpa_h3ctrl_649	YLR415C-VPS36	DIVERGENT_PROMOTER
XII	955597	956656	rpa_h3ctrl_650	VPS36	INSIDE
XII	998920	999979	rpa_h3ctrl_651	SEN1	INSIDE
XII	1000730	1001788	rpa_h3ctrl_652	ATG23	INSIDE
XII	1000730	1001788	rpa_h3ctrl_652	ATG23-IMD3	DIVERGENT_PROMOTER
XII	1002791	1003850	rpa_h3ctrl_653	IMD3	INSIDE
XII	1003604	1004663	rpa_h3ctrl_654	IMD3	DOWNSTREAM
XII	1003604	1004663	rpa_h3ctrl_654	CNA1	INSIDE
XII	1011097	1012156	rpa_h3ctrl_655	ECM30	INSIDE
XII	1011097	1012156	rpa_h3ctrl_655	ECM30	PROMOTER
XII	1011097	1012156	rpa_h3ctrl_655	YLR437C	INSIDE
XII	1011097	1012156	rpa_h3ctrl_655	YLR437C-CAR2	DIVERGENT_PROMOTER
XII	1013361	1014419	rpa_h3ctrl_656	CAR2	INSIDE
XII	1013361	1014419	rpa_h3ctrl_656	LSM3	DOWNSTREAM
XII	1013361	1014419	rpa_h3ctrl_656	LSM3-MRPL4	DIVERGENT_PROMOTER
XII	1023618	1024677	rpa_h3ctrl_657	ECM7	INSIDE
XII	1023618	1024677	rpa_h3ctrl_657	YLR445W	PROMOTER
XII	1023618	1024677	rpa_h3ctrl_657	YLR445W	INSIDE
XII	1056000	1057059	rpa_h3ctrl_658	NBP1	INSIDE
XII	1056000	1057059	rpa_h3ctrl_658	NBP1-CDC91	DIVERGENT_PROMOTER
XIII	23832	24883	rpa_h3ctrl_659	TUB3	PROMOTER
XIII	23832	24883	rpa_h3ctrl_659	PHO84	INSIDE
XIII	37943	38996	rpa_h3ctrl_660	ATR1	PROMOTER
XIII	37943	38996	rpa_h3ctrl_660	ATR1	INSIDE
XIII	42217	43275	rpa_h3ctrl_661	TAF8	INSIDE
XIII	44684	45743	rpa_h3ctrl_662	CTK3	PROMOTER
XIII	44684	45743	rpa_h3ctrl_662	CTK3	INSIDE
XIII	76096	77153	rpa_h3ctrl_663	ARG81	INSIDE
XIII	79806	80865	rpa_h3ctrl_664	YML096W	INSIDE
XIII	84349	85408	rpa_h3ctrl_665	UTP14	INSIDE
XIII	93933	94989	rpa_h3ctrl_666	UFO1	INSIDE
XIII	93933	94989	rpa_h3ctrl_666	YML087C	INSIDE
XIII	96299	97358	rpa_h3ctrl_667	ALO1	INSIDE
XIII	99709	100768	rpa_h3ctrl_668	TUB1	PROMOTER
XIII	99709	100768	rpa_h3ctrl_668	YML083C	INSIDE
XIII	103438	104497	rpa_h3ctrl_669	YML082W	INSIDE
XIII	103438	104497	rpa_h3ctrl_669	ATP18	DOWNSTREAM
XIII	103438	104497	rpa_h3ctrl_669	ATP18-YML081W	DIVERGENT_PROMOTER
XIII	117839	118898	rpa_h3ctrl_670	HMG1	INSIDE
XIII	140746	141803	rpa_h3ctrl_671	SMA2	INSIDE
XIII	140746	141803	rpa_h3ctrl_671	SMA2-ORC1	DIVERGENT_PROMOTER
XIII	159080	160138	rpa_h3ctrl_672	SML1	PROMOTER
XIII	159080	160138	rpa_h3ctrl_672	SML1	INSIDE
XIII	159080	160138	rpa_h3ctrl_672	CMP2	PROMOTER
XIII	160031	161084	rpa_h3ctrl_673	CMP2	PROMOTER
XIII	160031	161084	rpa_h3ctrl_673	CMP2	INSIDE
XIII	163192	164251	rpa_h3ctrl_674	IMD4	INSIDE
XIII	168762	169820	rpa_h3ctrl_675	YML054C-A	PROMOTER
XIII	168762	169820	rpa_h3ctrl_675	YML053C	INSIDE
XIII	231207	232266	rpa_h3ctrl_676	YML020W	INSIDE
XIII	236561	237620	rpa_h3ctrl_677	YML018C-PSP2	DIVERGENT_PROMOTER
XIII	236561	237620	rpa_h3ctrl_677	PSP2	INSIDE
XIII	240703	241762	rpa_h3ctrl_678	PPZ1	INSIDE
XIII	240703	241762	rpa_h3ctrl_678	PPZ1	PROMOTER
XIII	242707	243763	rpa_h3ctrl_679	TAF11	INSIDE
XIII	242707	243763	rpa_h3ctrl_679	TRM9	INSIDE
XIII	257353	258412	rpa_h3ctrl_680	GIS4	INSIDE
XIII	285238	286297	rpa_h3ctrl_681	YMR010W	INSIDE
XIII	287606	288662	rpa_h3ctrl_682	HXT2	PROMOTER
XIII	287606	288662	rpa_h3ctrl_682	HXT2	INSIDE
XIII	304774	305830	rpa_h3ctrl_683	SOK2	INSIDE
XIII	304774	305830	rpa_h3ctrl_683	SOK2-SPO20	DIVERGENT_PROMOTER
XIII	307568	308627	rpa_h3ctrl_684	SPO20	INSIDE
XIII	325010	326068	rpa_h3ctrl_685	PEX12	INSIDE
XIII	325010	326068	rpa_h3ctrl_685	PEX12-YMR027W	DIVERGENT_PROMOTER
XIII	325010	326068	rpa_h3ctrl_685	YMR027W	INSIDE
XIII	333907	334966	rpa_h3ctrl_686	YMR031C	INSIDE
XIII	333907	334966	rpa_h3ctrl_686	YMR031C-HOF1	DIVERGENT_PROMOTER
XIII	335226	336285	rpa_h3ctrl_687	YMR031C-HOF1	DIVERGENT_PROMOTER
XIII	335226	336285	rpa_h3ctrl_687	HOF1	INSIDE
XIII	338775	339834	rpa_h3ctrl_688	ARP9	INSIDE
XIII	338775	339834	rpa_h3ctrl_688	ARP9	DOWNSTREAM
XIII	338775	339834	rpa_h3ctrl_688	YMR034C	INSIDE
XIII	345601	346658	rpa_h3ctrl_689	MSN2	INSIDE
XIII	345601	346658	rpa_h3ctrl_689	MSN2	PROMOTER
XIII	348953	350012	rpa_h3ctrl_690	SUB1	INSIDE
XIII	348953	350012	rpa_h3ctrl_690	SUB1-YMR040W	DIVERGENT_PROMOTER
XIII	353983	355028	rpa_h3ctrl_691	MCM1	INSIDE
XIII	353983	355028	rpa_h3ctrl_691	IOC4	PROMOTER
XIII	381263	382322	rpa_h3ctrl_692	STB2	INSIDE
XIII	386819	387877	rpa_h3ctrl_693	BUB2	PROMOTER
XIII	386819	387877	rpa_h3ctrl_693	AAC1	INSIDE
XIII	397551	398607	rpa_h3ctrl_694	RIM9	INSIDE
XIII	397551	398607	rpa_h3ctrl_694	AEP1	PROMOTER
XIII	397551	398607	rpa_h3ctrl_694	AEP1	INSIDE
XIII	405044	406103	rpa_h3ctrl_695	YMR067C	INSIDE
XIII	405044	406103	rpa_h3ctrl_695	YMR067C-AVO2	DIVERGENT_PROMOTER
XIII	405044	406103	rpa_h3ctrl_695	YMR067C	INSIDE
XIII	405044	406103	rpa_h3ctrl_695	YMR067C-AVO2	DIVERGENT_PROMOTER
XIII	409911	410970	rpa_h3ctrl_696	MOT3	INSIDE
XIII	409911	410970	rpa_h3ctrl_696	MOT3	DOWNSTREAM
XIII	409911	410970	rpa_h3ctrl_696	TVP18	INSIDE
XIII	429706	430764	rpa_h3ctrl_697	NAM7	PROMOTER
XIII	429706	430764	rpa_h3ctrl_697	ISF1	INSIDE
XIII	452601	453656	rpa_h3ctrl_698	AIP1	INSIDE
XIII	452601	453656	rpa_h3ctrl_698	AIP1-UTP15	DIVERGENT_PROMOTER
XIII	476412	477470	rpa_h3ctrl_699	PGM2	INSIDE
XIII	490883	491942	rpa_h3ctrl_700	YMR110C	INSIDE
XIII	492937	493995	rpa_h3ctrl_701	YMR111C	INSIDE
XIII	501161	502220	rpa_h3ctrl_702	ASC1	PROMOTER
XIII	501161	502220	rpa_h3ctrl_702	SPC24	INSIDE
XIII	501161	502220	rpa_h3ctrl_702	SPC24	PROMOTER
XIII	511840	512899	rpa_h3ctrl_703	PKR1	PROMOTER
XIII	515737	516796	rpa_h3ctrl_704	YMR124W	INSIDE
XIII	541676	542733	rpa_h3ctrl_705	GAT2	INSIDE
XIII	554712	555771	rpa_h3ctrl_706	NDE1	INSIDE
XIII	557774	558833	rpa_h3ctrl_707	TIF34	INSIDE
XIII	575849	576908	rpa_h3ctrl_708	YMR160W	INSIDE
XIII	577295	578354	rpa_h3ctrl_709	YMR160W	INSIDE
XIII	577295	578354	rpa_h3ctrl_709	HLJ1	INSIDE
XIII	587922	588980	rpa_h3ctrl_710	MSS11	INSIDE
XIII	589569	590628	rpa_h3ctrl_711	MSS11	PROMOTER
XIII	589569	590628	rpa_h3ctrl_711	SMP2	INSIDE
XIII	589569	590628	rpa_h3ctrl_711	MSS11	PROMOTER
XIII	591406	592464	rpa_h3ctrl_712	SMP2	INSIDE
XIII	593431	594487	rpa_h3ctrl_713	YMR166C	INSIDE
XIII	609033	610087	rpa_h3ctrl_714	DDR48	INSIDE
XIII	609033	610087	rpa_h3ctrl_714	DDR48	DOWNSTREAM
XIII	611069	612128	rpa_h3ctrl_715	SIP18	INSIDE
XIII	611069	612128	rpa_h3ctrl_715	YMR175W-A	INSIDE
XIII	611069	612128	rpa_h3ctrl_715	ECM5	PROMOTER
XIII	611069	612128	rpa_h3ctrl_715	ECM5	INSIDE
XIII	624025	625073	rpa_h3ctrl_716	YMR181C	PROMOTER
XIII	624025	625073	rpa_h3ctrl_716	RGM1	INSIDE
XIII	636554	637611	rpa_h3ctrl_717	MRPS17	INSIDE
XIII	636554	637611	rpa_h3ctrl_717	MRPS17-GCV2	DIVERGENT_PROMOTER
XIII	666094	667153	rpa_h3ctrl_718	RAD14	INSIDE
XIII	666094	667153	rpa_h3ctrl_718	RAD14-ERG2	DIVERGENT_PROMOTER
XIII	676657	677715	rpa_h3ctrl_719	YMR206W	INSIDE
XIII	676657	677715	rpa_h3ctrl_719	YMR206W	DOWNSTREAM
XIII	676657	677715	rpa_h3ctrl_719	HFA1	DOWNSTREAM
XIII	676657	677715	rpa_h3ctrl_719	HFA1	INSIDE
XIII	682341	683400	rpa_h3ctrl_720	HFA1	INSIDE
XIII	683225	684284	rpa_h3ctrl_721	HFA1	INSIDE
XIII	683225	684284	rpa_h3ctrl_721	HFA1-ERG12	DIVERGENT_PROMOTER
XIII	684495	685554	rpa_h3ctrl_722	ERG12	INSIDE
XIII	685905	686961	rpa_h3ctrl_723	YMR209C	INSIDE
XIII	693968	695027	rpa_h3ctrl_724	CEF1	INSIDE
XIII	698277	699336	rpa_h3ctrl_725	GAS3	DOWNSTREAM
XIII	698277	699336	rpa_h3ctrl_725	SKY1	DOWNSTREAM
XIII	698277	699336	rpa_h3ctrl_725	SKY1	INSIDE
XIII	713784	714843	rpa_h3ctrl_726	ERG8	DOWNSTREAM
XIII	713784	714843	rpa_h3ctrl_726	YMR221C	INSIDE
XIII	716421	717480	rpa_h3ctrl_727	YMR222C-UBP8	DIVERGENT_PROMOTER
XIII	716421	717480	rpa_h3ctrl_727	UBP8	INSIDE
XIII	721729	722788	rpa_h3ctrl_728	YMR226C	INSIDE
XIII	721729	722788	rpa_h3ctrl_728	YMR226C	PROMOTER
XIII	721729	722788	rpa_h3ctrl_728	TAF7	INSIDE
XIII	750712	751769	rpa_h3ctrl_729	CUS1	INSIDE
XIII	750712	751769	rpa_h3ctrl_729	CUS1-YHM2	DIVERGENT_PROMOTER
XIII	759193	760251	rpa_h3ctrl_730	YMR244C-A-FAA4	DIVERGENT_PROMOTER
XIII	759193	760251	rpa_h3ctrl_730	FAA4	INSIDE
XIII	798340	799399	rpa_h3ctrl_731	YMR265C-RSN1	DIVERGENT_PROMOTER
XIII	798340	799399	rpa_h3ctrl_731	RSN1	INSIDE
XIII	812028	813087	rpa_h3ctrl_732	ZDS1	INSIDE
XIII	817341	818400	rpa_h3ctrl_733	BUL1	INSIDE
XIII	819586	820645	rpa_h3ctrl_734	DSK2	INSIDE
XIII	819586	820645	rpa_h3ctrl_734	FCP1	PROMOTER
XIII	819586	820645	rpa_h3ctrl_734	FCP1	INSIDE
XIII	824639	825698	rpa_h3ctrl_735	YMR279C	INSIDE
XIII	850094	851153	rpa_h3ctrl_736	HAS1	INSIDE
XIII	852811	853869	rpa_h3ctrl_737	YMR291W	INSIDE
XIII	861273	862330	rpa_h3ctrl_738	LCB1-PRC1	DIVERGENT_PROMOTER
XIII	861273	862330	rpa_h3ctrl_738	PRC1	INSIDE
XIII	874687	875743	rpa_h3ctrl_739	ADH2-UBP15	DIVERGENT_PROMOTER
XIII	874687	875743	rpa_h3ctrl_739	UBP15	INSIDE
XIII	916418	917477	rpa_h3ctrl_740	FET4	PROMOTER
XIII	916418	917477	rpa_h3ctrl_740	YMR321C	DOWNSTREAM
XIV	32804	33863	rpa_h3ctrl_741	LEM3	INSIDE
XIV	32804	33863	rpa_h3ctrl_741	KRE1	INSIDE
XIV	35126	36183	rpa_h3ctrl_742	YNL321W	INSIDE
XIV	40062	41121	rpa_h3ctrl_743	HXT14	INSIDE
XIV	40062	41121	rpa_h3ctrl_743	HXT14-PFS2	DIVERGENT_PROMOTER
XIV	48514	49571	rpa_h3ctrl_744	RFA2	INSIDE
XIV	48514	49571	rpa_h3ctrl_744	YNL311C	INSIDE
XIV	51211	52270	rpa_h3ctrl_745	YNL311C	INSIDE
XIV	51211	52270	rpa_h3ctrl_745	YNL311C	PROMOTER
XIV	51211	52270	rpa_h3ctrl_745	YNL310C	INSIDE
XIV	53748	54807	rpa_h3ctrl_746	STB1	INSIDE
XIV	53748	54807	rpa_h3ctrl_746	KRI1	DOWNSTREAM
XIV	53748	54807	rpa_h3ctrl_746	KRI1	INSIDE
XIV	69399	70458	rpa_h3ctrl_747	CLA4	INSIDE
XIV	77208	78267	rpa_h3ctrl_748	YNL295W	INSIDE
XIV	81571	82627	rpa_h3ctrl_749	MSB3	INSIDE
XIV	86705	87764	rpa_h3ctrl_750	RFC3	INSIDE
XIV	86705	87764	rpa_h3ctrl_750	PCL1	PROMOTER
XIV	109510	110569	rpa_h3ctrl_751	ERG24	INSIDE
XIV	109510	110569	rpa_h3ctrl_751	ERG24-PRM1	DIVERGENT_PROMOTER
XIV	115714	116761	rpa_h3ctrl_752	CAF120	INSIDE
XIV	115714	116761	rpa_h3ctrl_752	YNL277W-A	PROMOTER
XIV	120659	121717	rpa_h3ctrl_753	YNL275W	INSIDE
XIV	120659	121717	rpa_h3ctrl_753	YNL274C	INSIDE
XIV	183002	184059	rpa_h3ctrl_754	YNL247W	INSIDE
XIV	186655	187714	rpa_h3ctrl_755	CWC25	INSIDE
XIV	186655	187714	rpa_h3ctrl_755	CWC25	PROMOTER
XIV	186655	187714	rpa_h3ctrl_755	SUI1	INSIDE
XIV	186655	187714	rpa_h3ctrl_755	SUI1-SLA2	DIVERGENT_PROMOTER
XIV	196470	197525	rpa_h3ctrl_756	ZWF1	INSIDE
XIV	199232	200289	rpa_h3ctrl_757	NAR1	INSIDE
XIV	199232	200289	rpa_h3ctrl_757	NAR1-LAP3	DIVERGENT_PROMOTER
XIV	200343	201400	rpa_h3ctrl_758	NAR1-LAP3	DIVERGENT_PROMOTER
XIV	200343	201400	rpa_h3ctrl_758	LAP3	INSIDE
XIV	209104	210163	rpa_h3ctrl_759	SIN4	INSIDE
XIV	209104	210163	rpa_h3ctrl_759	YNL234W	PROMOTER
XIV	232133	233192	rpa_h3ctrl_760	POP1	INSIDE
XIV	234043	235100	rpa_h3ctrl_761	POP1-ADE12	DIVERGENT_PROMOTER
XIV	234043	235100	rpa_h3ctrl_761	ADE12	INSIDE
XIV	238146	239205	rpa_h3ctrl_762	MGS1	INSIDE
XIV	258500	259559	rpa_h3ctrl_763	SPS18	INSIDE
XIV	258500	259559	rpa_h3ctrl_763	SPS18-SPS19	DIVERGENT_PROMOTER
XIV	264642	265701	rpa_h3ctrl_764	YNL200C	PROMOTER
XIV	264642	265701	rpa_h3ctrl_764	GCR2	INSIDE
XIV	289425	290482	rpa_h3ctrl_765	UBP10	PROMOTER
XIV	289425	290482	rpa_h3ctrl_765	UBP10	INSIDE
XIV	299386	300445	rpa_h3ctrl_766	YNL181W	INSIDE
XIV	299386	300445	rpa_h3ctrl_766	RHO5	INSIDE
XIV	310709	311767	rpa_h3ctrl_767	APC1	INSIDE
XIV	318745	319804	rpa_h3ctrl_768	YNL168C	PROMOTER
XIV	318745	319804	rpa_h3ctrl_768	SKO1	INSIDE
XIV	319274	320333	rpa_h3ctrl_769	YNL168C	PROMOTER
XIV	319274	320333	rpa_h3ctrl_769	SKO1	INSIDE
XIV	320430	321489	rpa_h3ctrl_770	SKO1	INSIDE
XIV	333063	334122	rpa_h3ctrl_771	CBK1	INSIDE
XIV	356013	357069	rpa_h3ctrl_772	YNL144C-MEP2	DIVERGENT_PROMOTER
XIV	365008	366066	rpa_h3ctrl_773	RLR1	INSIDE
XIV	365008	366066	rpa_h3ctrl_773	RLR1-YNL138W-A	DIVERGENT_PROMOTER
XIV	365008	366066	rpa_h3ctrl_773	YNL138W-A	INSIDE
XIV	368080	369139	rpa_h3ctrl_774	SRV2	INSIDE
XIV	368080	369139	rpa_h3ctrl_774	NAM9	INSIDE
XIV	370700	371759	rpa_h3ctrl_775	YNL136W	INSIDE
XIV	370700	371759	rpa_h3ctrl_775	YNL136W	DOWNSTREAM
XIV	373181	374240	rpa_h3ctrl_776	YNL134C	INSIDE
XIV	373181	374240	rpa_h3ctrl_776	YNL134C	PROMOTER
XIV	373181	374240	rpa_h3ctrl_776	FYV6	INSIDE
XIV	382214	383273	rpa_h3ctrl_777	TEP1	PROMOTER
XIV	382214	383273	rpa_h3ctrl_777	TEP1	INSIDE
XIV	391174	392233	rpa_h3ctrl_778	ESBP6	INSIDE
XIV	391174	392233	rpa_h3ctrl_778	ESBP6-NAF1	DIVERGENT_PROMOTER
XIV	394399	395458	rpa_h3ctrl_779	YNL123W	INSIDE
XIV	405882	406941	rpa_h3ctrl_780	DCP2-MLS1	DIVERGENT_PROMOTER
XIV	405882	406941	rpa_h3ctrl_780	MLS1	INSIDE
XIV	409008	410067	rpa_h3ctrl_781	YNL116W	INSIDE
XIV	409008	410067	rpa_h3ctrl_781	YNL115C	DOWNSTREAM
XIV	427855	428911	rpa_h3ctrl_782	MET4	INSIDE
XIV	441226	442275	rpa_h3ctrl_783	PHO23	INSIDE
XIV	467506	468565	rpa_h3ctrl_784	MKT1	INSIDE
XIV	478747	479805	rpa_h3ctrl_785	TPM1	INSIDE
XIV	478747	479805	rpa_h3ctrl_785	TPM1-NIS1	DIVERGENT_PROMOTER
XIV	490559	491613	rpa_h3ctrl_786	RNH35	INSIDE
XIV	490559	491613	rpa_h3ctrl_786	LAT1	PROMOTER
XIV	490559	491613	rpa_h3ctrl_786	LAT1	INSIDE
XIV	497167	498226	rpa_h3ctrl_787	FKH2	INSIDE
XIV	498850	499907	rpa_h3ctrl_788	FKH2-YNL067W-B	DIVERGENT_PROMOTER
XIV	498850	499907	rpa_h3ctrl_788	RPL9B	PROMOTER
XIV	498850	499907	rpa_h3ctrl_788	RPL9B	INSIDE
XIV	526927	527985	rpa_h3ctrl_789	VAC7	INSIDE
XIV	529531	530590	rpa_h3ctrl_790	MSG5	PROMOTER
XIV	529531	530590	rpa_h3ctrl_790	MSG5	INSIDE
XIV	536348	537407	rpa_h3ctrl_791	SFB2	INSIDE
XIV	541119	542170	rpa_h3ctrl_792	LIT1	INSIDE
XIV	541119	542170	rpa_h3ctrl_792	LIT1-YNL046W	DIVERGENT_PROMOTER
XIV	556112	557171	rpa_h3ctrl_793	BDP1	INSIDE
XIV	556112	557171	rpa_h3ctrl_793	GPI15	PROMOTER
XIV	556112	557171	rpa_h3ctrl_793	GPI15	INSIDE
XIV	560288	561347	rpa_h3ctrl_794	NCE103	INSIDE
XIV	560288	561347	rpa_h3ctrl_794	NCE103	DOWNSTREAM
XIV	576698	577755	rpa_h3ctrl_795	HHT2-HHF2	DIVERGENT_PROMOTER
XIV	576698	577755	rpa_h3ctrl_795	HHF2	DOWNSTREAM
XIV	576698	577755	rpa_h3ctrl_795	KTR5	INSIDE
XIV	586810	587866	rpa_h3ctrl_796	YNL024C-A	PROMOTER
XIV	586810	587866	rpa_h3ctrl_796	YNL024C	INSIDE
XIV	592187	593246	rpa_h3ctrl_797	YNL022C	INSIDE
XIV	592187	593246	rpa_h3ctrl_797	YNL022C-HDA1	DIVERGENT_PROMOTER
XIV	604126	605185	rpa_h3ctrl_798	PBI2	PROMOTER
XIV	640852	641911	rpa_h3ctrl_799	LRO1	INSIDE
XIV	643227	644286	rpa_h3ctrl_800	YNR009W	INSIDE
XIV	643227	644286	rpa_h3ctrl_800	CSE2	INSIDE
XIV	645865	646924	rpa_h3ctrl_801	PRP2	INSIDE
XIV	647354	648409	rpa_h3ctrl_802	URK1	INSIDE
XIV	650590	651647	rpa_h3ctrl_803	PHO91	INSIDE
XIV	673983	675042	rpa_h3ctrl_804	SEC12	INSIDE
XIV	673983	675042	rpa_h3ctrl_804	SEC12-BUD17	DIVERGENT_PROMOTER
XIV	673983	675042	rpa_h3ctrl_804	BUD17	INSIDE
XIV	676715	677773	rpa_h3ctrl_805	CPR8	INSIDE
XIV	676715	677773	rpa_h3ctrl_805	YNR029C	INSIDE
XIV	688768	689823	rpa_h3ctrl_806	ABZ1	INSIDE
XIV	690707	691766	rpa_h3ctrl_807	SOL1	INSIDE
XIV	690707	691766	rpa_h3ctrl_807	YNR034W-A	PROMOTER
XIV	692023	693082	rpa_h3ctrl_808	YNR034W-A	PROMOTER
XIV	692023	693082	rpa_h3ctrl_808	YNR034W-A	DOWNSTREAM
XIV	692023	693082	rpa_h3ctrl_808	ARC35	INSIDE
XIV	700690	701744	rpa_h3ctrl_809	COQ2	INSIDE
XIV	700690	701744	rpa_h3ctrl_809	COQ2-MVD1	DIVERGENT_PROMOTER
XIV	704842	705901	rpa_h3ctrl_810	AGA1	INSIDE
XIV	709207	710266	rpa_h3ctrl_811	YNR047W	INSIDE
XIV	731836	732894	rpa_h3ctrl_812	BIO5	INSIDE
XIV	753550	754609	rpa_h3ctrl_813	YSN1	PROMOTER
XIV	753550	754609	rpa_h3ctrl_813	YNR066C	INSIDE
XIV	755642	756701	rpa_h3ctrl_814	DSE4	INSIDE
XV	29016	30075	rpa_h3ctrl_815	YOL155C	INSIDE
XV	67546	68605	rpa_h3ctrl_816	PFK27	INSIDE
XV	95655	96714	rpa_h3ctrl_817	MCH4	INSIDE
XV	95655	96714	rpa_h3ctrl_817	MCH4-RRI2	DIVERGENT_PROMOTER
XV	97102	98158	rpa_h3ctrl_818	MCH4-RRI2	DIVERGENT_PROMOTER
XV	97102	98158	rpa_h3ctrl_818	RRI2	INSIDE
XV	102498	103556	rpa_h3ctrl_819	TRF4	INSIDE
XV	102498	103556	rpa_h3ctrl_819	YOL114C	DOWNSTREAM
XV	102498	103556	rpa_h3ctrl_819	YOL114C	INSIDE
XV	104856	105915	rpa_h3ctrl_820	SKM1	INSIDE
XV	108121	109176	rpa_h3ctrl_821	YOL111C	INSIDE
XV	108121	109176	rpa_h3ctrl_821	YOL111C-SHR5	DIVERGENT_PROMOTER
XV	128525	129584	rpa_h3ctrl_822	YOL101C-PKH2	DIVERGENT_PROMOTER
XV	128525	129584	rpa_h3ctrl_822	PKH2	INSIDE
XV	135392	136451	rpa_h3ctrl_823	YOL098C	INSIDE
XV	135392	136451	rpa_h3ctrl_823	YOL098C-YOL097W-A	DIVERGENT_PROMOTER
XV	136210	137269	rpa_h3ctrl_824	WRS1	INSIDE
XV	138339	139398	rpa_h3ctrl_825	COQ3	INSIDE
XV	138339	139398	rpa_h3ctrl_825	HMI1	INSIDE
XV	144316	145372	rpa_h3ctrl_826	YOL092W	INSIDE
XV	159392	160446	rpa_h3ctrl_827	ADH1	INSIDE
XV	171664	172723	rpa_h3ctrl_828	IRA2	INSIDE
XV	194399	195457	rpa_h3ctrl_829	YOL073C	INSIDE
XV	194399	195457	rpa_h3ctrl_829	YOL073C-THP1	DIVERGENT_PROMOTER
XV	194399	195457	rpa_h3ctrl_829	THP1	INSIDE
XV	217029	218088	rpa_h3ctrl_830	GPD2	INSIDE
XV	217970	219029	rpa_h3ctrl_831	GPD2	INSIDE
XV	217970	219029	rpa_h3ctrl_831	ARG1	PROMOTER
XV	219590	220648	rpa_h3ctrl_832	ARG1	INSIDE
XV	230933	231992	rpa_h3ctrl_833	YOL053W	INSIDE
XV	230933	231992	rpa_h3ctrl_833	DDR2	DOWNSTREAM
XV	230933	231992	rpa_h3ctrl_833	DDR2	INSIDE
XV	230933	231992	rpa_h3ctrl_833	DDR2	PROMOTER
XV	231654	232711	rpa_h3ctrl_834	DDR2	PROMOTER
XV	232918	233977	rpa_h3ctrl_835	SPE2	INSIDE
XV	232918	233977	rpa_h3ctrl_835	SPE2-GAL11	DIVERGENT_PROMOTER
XV	235828	236872	rpa_h3ctrl_836	GAL11	INSIDE
XV	244034	245091	rpa_h3ctrl_837	PSK2	INSIDE
XV	267783	268842	rpa_h3ctrl_838	SIL1-GAS5	DIVERGENT_PROMOTER
XV	267783	268842	rpa_h3ctrl_838	GAS5	INSIDE
XV	272440	273497	rpa_h3ctrl_839	MDM38	INSIDE
XV	284771	285828	rpa_h3ctrl_840	DIS3	INSIDE
XV	284771	285828	rpa_h3ctrl_840	DIS3-TAT2	DIVERGENT_PROMOTER
XV	286576	287635	rpa_h3ctrl_841	TAT2	INSIDE
XV	287821	288880	rpa_h3ctrl_842	TAT2	INSIDE
XV	287821	288880	rpa_h3ctrl_842	YOL019W-A	PROMOTER
XV	287821	288880	rpa_h3ctrl_842	YOL019W	PROMOTER
XV	314231	315290	rpa_h3ctrl_843	TOP1	INSIDE
XV	316871	317930	rpa_h3ctrl_844	RPB11-SIN3	DIVERGENT_PROMOTER
XV	316871	317930	rpa_h3ctrl_844	SIN3	INSIDE
XV	318030	319080	rpa_h3ctrl_845	SIN3	INSIDE
XV	323234	324291	rpa_h3ctrl_846	YOL003C	PROMOTER
XV	323234	324291	rpa_h3ctrl_846	PHO36	INSIDE
XV	325327	326386	rpa_h3ctrl_847	PHO80	INSIDE
XV	325327	326386	rpa_h3ctrl_847	RRP6	PROMOTER
XV	327590	328649	rpa_h3ctrl_848	RRP6	INSIDE
XV	330386	331445	rpa_h3ctrl_849	ALG6	INSIDE
XV	330386	331445	rpa_h3ctrl_849	YSP3	PROMOTER
XV	332123	333180	rpa_h3ctrl_850	YSP3	INSIDE
XV	332123	333180	rpa_h3ctrl_850	YOR004W	PROMOTER
XV	390597	391656	rpa_h3ctrl_851	HMS1	INSIDE
XV	390597	391656	rpa_h3ctrl_851	HMS1-YOR032W-A	DIVERGENT_PROMOTER
XV	393848	394904	rpa_h3ctrl_852	EXO1	INSIDE
XV	393848	394904	rpa_h3ctrl_852	EXO1	PROMOTER
XV	393848	394904	rpa_h3ctrl_852	AKR2	INSIDE
XV	395806	396865	rpa_h3ctrl_853	AKR2	INSIDE
XV	397706	398765	rpa_h3ctrl_854	SHE4	INSIDE
XV	398602	399661	rpa_h3ctrl_855	SHE4	INSIDE
XV	420165	421224	rpa_h3ctrl_856	RAT1	INSIDE
XV	422300	423359	rpa_h3ctrl_857	RAT1	PROMOTER
XV	422300	423359	rpa_h3ctrl_857	RSB1	INSIDE
XV	431006	432065	rpa_h3ctrl_858	NOB1	INSIDE
XV	431006	432065	rpa_h3ctrl_858	NOB1-SGT1	DIVERGENT_PROMOTER
XV	459823	460882	rpa_h3ctrl_859	YOR071C	INSIDE
XV	473007	474065	rpa_h3ctrl_860	BUD21	INSIDE
XV	473007	474065	rpa_h3ctrl_860	ATX2	INSIDE
XV	482125	483181	rpa_h3ctrl_861	OST3	INSIDE
XV	487579	488638	rpa_h3ctrl_862	YOR086C-YVC1	DIVERGENT_PROMOTER
XV	487579	488638	rpa_h3ctrl_862	YVC1	INSIDE
XV	494581	495640	rpa_h3ctrl_863	ECM3	PROMOTER
XV	494581	495640	rpa_h3ctrl_863	ECM3	INSIDE
XV	532294	533353	rpa_h3ctrl_864	YOR112W	INSIDE
XV	534515	535574	rpa_h3ctrl_865	AZF1	INSIDE
XV	542559	543612	rpa_h3ctrl_866	RPO31	INSIDE
XV	544242	545301	rpa_h3ctrl_867	RPO31-RPT5	DIVERGENT_PROMOTER
XV	544242	545301	rpa_h3ctrl_867	RPT5	INSIDE
XV	548917	549976	rpa_h3ctrl_868	RIO1	INSIDE
XV	552128	553187	rpa_h3ctrl_869	PFY1	INSIDE
XV	552128	553187	rpa_h3ctrl_869	PFY1	PROMOTER
XV	570098	571157	rpa_h3ctrl_870	ORT1	INSIDE
XV	570098	571157	rpa_h3ctrl_870	ORT1	PROMOTER
XV	570980	572039	rpa_h3ctrl_871	ORT1	PROMOTER
XV	585052	586102	rpa_h3ctrl_872	YOR138C	INSIDE
XV	591576	592632	rpa_h3ctrl_873	ARP8	INSIDE
XV	607020	608079	rpa_h3ctrl_874	MDM32	INSIDE
XV	619534	620589	rpa_h3ctrl_875	YOR152C-PDR5	DIVERGENT_PROMOTER
XV	619534	620589	rpa_h3ctrl_875	PDR5	INSIDE
XV	628574	629632	rpa_h3ctrl_876	NFI1	INSIDE
XV	632698	633757	rpa_h3ctrl_877	PET123	INSIDE
XV	632698	633757	rpa_h3ctrl_877	SME1	DOWNSTREAM
XV	632698	633757	rpa_h3ctrl_877	SME1	INSIDE
XV	632698	633757	rpa_h3ctrl_877	SME1-MTR10	DIVERGENT_PROMOTER
XV	636196	637255	rpa_h3ctrl_878	MTR10	INSIDE
XV	636196	637255	rpa_h3ctrl_878	YOR161C	DOWNSTREAM
XV	636196	637255	rpa_h3ctrl_878	YOR161C	INSIDE
XV	639144	640203	rpa_h3ctrl_879	YOR161C-C	INSIDE
XV	639144	640203	rpa_h3ctrl_879	YOR161C-C	PROMOTER
XV	639144	640203	rpa_h3ctrl_879	YRR1	INSIDE
XV	656951	658010	rpa_h3ctrl_880	DCS2	PROMOTER
XV	656951	658010	rpa_h3ctrl_880	DCS2	INSIDE
XV	660611	661670	rpa_h3ctrl_881	YOR175C	INSIDE
XV	668069	669128	rpa_h3ctrl_882	GAC1	INSIDE
XV	669471	670530	rpa_h3ctrl_883	GAC1	INSIDE
XV	669471	670530	rpa_h3ctrl_883	GAC1	PROMOTER
XV	699779	700833	rpa_h3ctrl_884	YOR192C	INSIDE
XV	699779	700833	rpa_h3ctrl_884	YOR192C	PROMOTER
XV	733012	734071	rpa_h3ctrl_885	RET1	INSIDE
XV	733012	734071	rpa_h3ctrl_885	RET1-PTP2	DIVERGENT_PROMOTER
XV	733012	734071	rpa_h3ctrl_885	PTP2	INSIDE
XV	736427	737486	rpa_h3ctrl_886	NPT1	INSIDE
XV	743949	745008	rpa_h3ctrl_887	STE4	INSIDE
XV	743949	745008	rpa_h3ctrl_887	SAS5	DOWNSTREAM
XV	743949	745008	rpa_h3ctrl_887	SAS5	INSIDE
XV	747311	748370	rpa_h3ctrl_888	YOR215C	INSIDE
XV	747311	748370	rpa_h3ctrl_888	YOR215C	PROMOTER
XV	747311	748370	rpa_h3ctrl_888	RUD3	INSIDE
XV	756271	757330	rpa_h3ctrl_889	MCT1	DOWNSTREAM
XV	756271	757330	rpa_h3ctrl_889	MCT1	INSIDE
XV	760454	761511	rpa_h3ctrl_890	YOR223W	INSIDE
XV	760454	761511	rpa_h3ctrl_890	RPB8	DOWNSTREAM
XV	760454	761511	rpa_h3ctrl_890	RPB8	INSIDE
XV	760454	761511	rpa_h3ctrl_890	RPB8	PROMOTER
XV	762889	763946	rpa_h3ctrl_891	YOR227W	INSIDE
XV	767329	768388	rpa_h3ctrl_892	YOR228C	INSIDE
XV	767329	768388	rpa_h3ctrl_892	YOR228C-WTM2	DIVERGENT_PROMOTER
XV	794819	795878	rpa_h3ctrl_893	DGA1	INSIDE
XV	794819	795878	rpa_h3ctrl_893	DGA1	PROMOTER
XV	794819	795878	rpa_h3ctrl_893	YOR246C	INSIDE
XV	801431	802490	rpa_h3ctrl_894	CLP1	INSIDE
XV	801431	802490	rpa_h3ctrl_894	CLP1	PROMOTER
XV	805121	806179	rpa_h3ctrl_895	SEC63	INSIDE
XV	823591	824648	rpa_h3ctrl_896	HRK1	INSIDE
XV	832649	833706	rpa_h3ctrl_897	YTM1	INSIDE
XV	836037	837096	rpa_h3ctrl_898	TPO4	INSIDE
XV	836037	837096	rpa_h3ctrl_898	TPO4-MOD5	DIVERGENT_PROMOTER
XV	837382	838441	rpa_h3ctrl_899	TPO4-MOD5	DIVERGENT_PROMOTER
XV	837382	838441	rpa_h3ctrl_899	MOD5	INSIDE
XV	861843	862902	rpa_h3ctrl_900	YOR291W	INSIDE
XV	891192	892251	rpa_h3ctrl_901	MCH5	INSIDE
XV	891192	892251	rpa_h3ctrl_901	MCH5	PROMOTER
XV	931064	932123	rpa_h3ctrl_902	SNC2-PDR10	DIVERGENT_PROMOTER
XV	931064	932123	rpa_h3ctrl_902	PDR10	INSIDE
XV	937687	938746	rpa_h3ctrl_903	SCD5	INSIDE
XV	942497	943553	rpa_h3ctrl_904	MIP1	INSIDE
XV	942497	943553	rpa_h3ctrl_904	MIP1-VMA4	DIVERGENT_PROMOTER
XV	953471	954530	rpa_h3ctrl_905	KRE5	INSIDE
XV	953471	954530	rpa_h3ctrl_905	TEA1	PROMOTER
XV	953471	954530	rpa_h3ctrl_905	TEA1	INSIDE
XV	955088	956143	rpa_h3ctrl_906	TEA1	INSIDE
XV	966702	967760	rpa_h3ctrl_907	YOR342C	INSIDE
XV	986269	987328	rpa_h3ctrl_908	PYK2	INSIDE
XV	986269	987328	rpa_h3ctrl_908	PYK2	PROMOTER
XV	986269	987328	rpa_h3ctrl_908	PUT4	INSIDE
XV	1008723	1009781	rpa_h3ctrl_909	YOR356W	INSIDE
XV	1008723	1009781	rpa_h3ctrl_909	GRD19	INSIDE
XV	1008723	1009781	rpa_h3ctrl_909	YOR356W	INSIDE
XV	1008723	1009781	rpa_h3ctrl_909	GRD19	INSIDE
XV	1012014	1013073	rpa_h3ctrl_910	VTS1	INSIDE
XV	1012014	1013073	rpa_h3ctrl_910	VTS1	DOWNSTREAM
XVI	130159	131212	rpa_h3ctrl_911	YPL222W	INSIDE
XVI	523657	524716	rpa_h3ctrl_912	SWI1	INSIDE
XVI	23361	24420	rpa_h3ctrl_913	SAM3	INSIDE
XVI	45311	46370	rpa_h3ctrl_914	KEL3	INSIDE
XVI	47754	48811	rpa_h3ctrl_915	FUM1	INSIDE
XVI	72551	73610	rpa_h3ctrl_916	VIK1	INSIDE
XVI	72551	73610	rpa_h3ctrl_916	VIK1	PROMOTER
XVI	72551	73610	rpa_h3ctrl_916	YAH1	INSIDE
XVI	86392	87451	rpa_h3ctrl_917	YPL245W	INSIDE
XVI	88843	89902	rpa_h3ctrl_918	SRP68	INSIDE
XVI	115902	116960	rpa_h3ctrl_919	YPL230W	INSIDE
XVI	115902	116960	rpa_h3ctrl_919	YPL229W	PROMOTER
XVI	120152	121211	rpa_h3ctrl_920	ALG5	INSIDE
XVI	128876	129935	rpa_h3ctrl_921	GRE1-YPL222W	DIVERGENT_PROMOTER
XVI	129369	130428	rpa_h3ctrl_922	GRE1-YPL222W	DIVERGENT_PROMOTER
XVI	132429	133488	rpa_h3ctrl_923	BOP1	PROMOTER
XVI	132429	133488	rpa_h3ctrl_923	BOP1	INSIDE
XVI	132917	133976	rpa_h3ctrl_924	BOP1	PROMOTER
XVI	132917	133976	rpa_h3ctrl_924	BOP1	INSIDE
XVI	133629	134687	rpa_h3ctrl_925	BOP1	INSIDE
XVI	137675	138734	rpa_h3ctrl_926	PCL8	INSIDE
XVI	137675	138734	rpa_h3ctrl_926	SAR1	PROMOTER
XVI	140017	141076	rpa_h3ctrl_927	BMS1	INSIDE
XVI	141259	142317	rpa_h3ctrl_928	BMS1	INSIDE
XVI	150951	152010	rpa_h3ctrl_929	LEA1	INSIDE
XVI	150951	152010	rpa_h3ctrl_929	PUS1	DOWNSTREAM
XVI	150951	152010	rpa_h3ctrl_929	PUS1	INSIDE
XVI	160662	161718	rpa_h3ctrl_930	YPL207W	INSIDE
XVI	163763	164822	rpa_h3ctrl_931	YPL206C-HRR25	DIVERGENT_PROMOTER
XVI	163763	164822	rpa_h3ctrl_931	HRR25	INSIDE
XVI	163763	164822	rpa_h3ctrl_931	YPL206C-HRR25	DIVERGENT_PROMOTER
XVI	168227	169286	rpa_h3ctrl_932	AFT2	INSIDE
XVI	216030	217089	rpa_h3ctrl_933	YPL176C	INSIDE
XVI	228274	229331	rpa_h3ctrl_934	DAP1	INSIDE
XVI	228274	229331	rpa_h3ctrl_934	DAP1	DOWNSTREAM
XVI	228274	229331	rpa_h3ctrl_934	MEX67	DOWNSTREAM
XVI	228274	229331	rpa_h3ctrl_934	MEX67	INSIDE
XVI	241794	242852	rpa_h3ctrl_935	SVS1	INSIDE
XVI	241794	242852	rpa_h3ctrl_935	SVS1	PROMOTER
XVI	255194	256253	rpa_h3ctrl_936	TGS1	INSIDE
XVI	255194	256253	rpa_h3ctrl_936	PRM4	INSIDE
XVI	279488	280547	rpa_h3ctrl_937	KES1	INSIDE
XVI	279488	280547	rpa_h3ctrl_937	KES1-YPL144W	DIVERGENT_PROMOTER
XVI	279488	280547	rpa_h3ctrl_937	YPL144W	INSIDE
XVI	280222	281278	rpa_h3ctrl_938	KES1-YPL144W	DIVERGENT_PROMOTER
XVI	280222	281278	rpa_h3ctrl_938	YPL144W	INSIDE
XVI	280222	281278	rpa_h3ctrl_938	RPL33A	PROMOTER
XVI	310345	311402	rpa_h3ctrl_939	NAN1	INSIDE
XVI	321066	322123	rpa_h3ctrl_940	MEI5	INSIDE
XVI	321066	322123	rpa_h3ctrl_940	MEI5-VPS30	DIVERGENT_PROMOTER
XVI	340569	341627	rpa_h3ctrl_941	CAR1	INSIDE
XVI	340569	341627	rpa_h3ctrl_941	YPL110C	INSIDE
XVI	357961	359020	rpa_h3ctrl_942	YPL103C	DOWNSTREAM
XVI	357961	359020	rpa_h3ctrl_942	YPL103C	INSIDE
XVI	360313	361371	rpa_h3ctrl_943	ELP4	INSIDE
XVI	362750	363809	rpa_h3ctrl_944	ATG21	INSIDE
XVI	362750	363809	rpa_h3ctrl_944	FMP14	INSIDE
XVI	369256	370315	rpa_h3ctrl_945	YPL095C	INSIDE
XVI	369256	370315	rpa_h3ctrl_945	YPL095C	PROMOTER
XVI	369256	370315	rpa_h3ctrl_945	SEC62	INSIDE
XVI	371179	372238	rpa_h3ctrl_946	NOG1	INSIDE
XVI	373643	374701	rpa_h3ctrl_947	SSU1	PROMOTER
XVI	373643	374701	rpa_h3ctrl_947	SSU1	INSIDE
XVI	381865	382924	rpa_h3ctrl_948	YPL088W	INSIDE
XVI	423948	425007	rpa_h3ctrl_949	BTS1	PROMOTER
XVI	423948	425007	rpa_h3ctrl_949	YPL068C	INSIDE
XVI	432157	433214	rpa_h3ctrl_950	ALD6	PROMOTER
XVI	432157	433214	rpa_h3ctrl_950	ALD6	INSIDE
XVI	452949	454008	rpa_h3ctrl_951	SUR1	INSIDE
XVI	452949	454008	rpa_h3ctrl_951	SUR1	PROMOTER
XVI	452949	454008	rpa_h3ctrl_951	YPL056C	INSIDE
XVI	452949	454008	rpa_h3ctrl_951	YPL056C	PROMOTER
XVI	462791	463850	rpa_h3ctrl_952	DIG1	INSIDE
XVI	474220	475279	rpa_h3ctrl_953	SSN3	INSIDE
XVI	474220	475279	rpa_h3ctrl_953	SSN3	PROMOTER
XVI	474220	475279	rpa_h3ctrl_953	YPL041C	INSIDE
XVI	483898	484955	rpa_h3ctrl_954	PMA2	INSIDE
XVI	488543	489598	rpa_h3ctrl_955	YPL033C	PROMOTER
XVI	488543	489598	rpa_h3ctrl_955	SVL3	INSIDE
XVI	495808	496867	rpa_h3ctrl_956	SUV3	INSIDE
XVI	500995	502054	rpa_h3ctrl_957	SKS1	INSIDE
XVI	506618	507676	rpa_h3ctrl_958	RAD1	INSIDE
XVI	516326	517381	rpa_h3ctrl_959	VTC3	INSIDE
XVI	516326	517381	rpa_h3ctrl_959	VTC3-CTF19	DIVERGENT_PROMOTER
XVI	518008	519065	rpa_h3ctrl_960	CTF19	INSIDE
XVI	518008	519065	rpa_h3ctrl_960	YPL017C	INSIDE
XVI	521438	522497	rpa_h3ctrl_961	SWI1	INSIDE
XVI	528470	529529	rpa_h3ctrl_962	YPL014W	INSIDE
XVI	528470	529529	rpa_h3ctrl_962	MRPS16	INSIDE
XVI	536074	537132	rpa_h3ctrl_963	YPL009C	INSIDE
XVI	550015	551074	rpa_h3ctrl_964	YPL005W	INSIDE
XVI	550015	551074	rpa_h3ctrl_964	LSP1	DOWNSTREAM
XVI	550015	551074	rpa_h3ctrl_964	LSP1	INSIDE
XVI	551765	552816	rpa_h3ctrl_965	ULA1	INSIDE
XVI	594847	595906	rpa_h3ctrl_966	RLF2	INSIDE
XVI	608349	609408	rpa_h3ctrl_967	YPR022C	PROMOTER
XVI	608349	609408	rpa_h3ctrl_967	EAF3	INSIDE
XVI	613832	614891	rpa_h3ctrl_968	CCL1	INSIDE
XVI	613832	614891	rpa_h3ctrl_968	CCL1-ATH1	DIVERGENT_PROMOTER
XVI	615890	616949	rpa_h3ctrl_969	ATH1	INSIDE
XVI	621953	623012	rpa_h3ctrl_970	YPR027C-YOP1	DIVERGENT_PROMOTER
XVI	623455	624514	rpa_h3ctrl_971	YOP1	PROMOTER
XVI	623455	624514	rpa_h3ctrl_971	YOP1	INSIDE
XVI	623455	624514	rpa_h3ctrl_971	YOP1	DOWNSTREAM
XVI	639941	640997	rpa_h3ctrl_972	ARP7	INSIDE
XVI	643826	644885	rpa_h3ctrl_973	VMA13	INSIDE
XVI	646975	648026	rpa_h3ctrl_974	ERV2	INSIDE
XVI	646975	648026	rpa_h3ctrl_974	ERV2-TIP41	DIVERGENT_PROMOTER
XVI	646975	648026	rpa_h3ctrl_974	TIP41	INSIDE
XVI	655517	656576	rpa_h3ctrl_975	YPR045C	INSIDE
XVI	679434	680493	rpa_h3ctrl_976	YPR063C-ROX1	DIVERGENT_PROMOTER
XVI	679434	680493	rpa_h3ctrl_976	ROX1	INSIDE
XVI	687957	689016	rpa_h3ctrl_977	YPR071W	INSIDE
XVI	687957	689016	rpa_h3ctrl_977	NOT5	PROMOTER
XVI	687957	689016	rpa_h3ctrl_977	YPR071W	PROMOTER
XVI	696137	697194	rpa_h3ctrl_978	OPY2	INSIDE
XVI	696137	697194	rpa_h3ctrl_978	OPY2	PROMOTER
XVI	698096	699155	rpa_h3ctrl_979	YPR078C	INSIDE
XVI	698096	699155	rpa_h3ctrl_979	YPR078C-MRL1	DIVERGENT_PROMOTER
XVI	698096	699155	rpa_h3ctrl_979	MRL1	INSIDE
XVI	702951	704010	rpa_h3ctrl_980	GRS2	INSIDE
XVI	706552	707610	rpa_h3ctrl_981	MDM36	INSIDE
XVI	706552	707610	rpa_h3ctrl_981	YPR084W	PROMOTER
XVI	706552	707610	rpa_h3ctrl_981	YPR084W	INSIDE
XVI	707579	708638	rpa_h3ctrl_982	YPR084W	INSIDE
XVI	707579	708638	rpa_h3ctrl_982	YPR084W	DOWNSTREAM
XVI	711590	712649	rpa_h3ctrl_983	SRP54	INSIDE
XVI	719157	720203	rpa_h3ctrl_984	YPR091C	PROMOTER
XVI	719157	720203	rpa_h3ctrl_984	YPR093C	INSIDE
XVI	753218	754277	rpa_h3ctrl_985	YPR114W	PROMOTER
XVI	753218	754277	rpa_h3ctrl_985	YPR114W	INSIDE
XVI	769448	770507	rpa_h3ctrl_986	CLB2	PROMOTER
XVI	774473	775531	rpa_h3ctrl_987	CLB5	INSIDE
XVI	774473	775531	rpa_h3ctrl_987	CLB5	PROMOTER
XVI	775535	776594	rpa_h3ctrl_988	CLB5	PROMOTER
XVI	781947	783006	rpa_h3ctrl_989	AXL1	INSIDE
XVI	783862	784921	rpa_h3ctrl_990	AXL1	INSIDE
XVI	811989	813048	rpa_h3ctrl_991	MEP3	INSIDE
XVI	811989	813048	rpa_h3ctrl_991	MEP3	PROMOTER
XVI	812986	814043	rpa_h3ctrl_992	VPS66	INSIDE
XVI	813983	815042	rpa_h3ctrl_993	VPS66-YPR140W	DIVERGENT_PROMOTER
XVI	813983	815042	rpa_h3ctrl_993	YPR140W	INSIDE
XVI	838667	839716	rpa_h3ctrl_994	TPO3	INSIDE
XVI	860463	861522	rpa_h3ctrl_995	YPR159C-A-GPH1	DIVERGENT_PROMOTER
XVI	860463	861522	rpa_h3ctrl_995	GPH1	INSIDE
XVI	887278	888336	rpa_h3ctrl_996	VPS4	INSIDE
XVI	899757	900808	rpa_h3ctrl_997	SEC23-SMX3	DIVERGENT_PROMOTER
XVI	910251	911310	rpa_h3ctrl_998	PZF1	INSIDE

## Sheet: RPA_H3ctrl_peaks_summary
SUPPLEMENTARY TABLE S1: ChIP binding sites and meiotic transcriptome changes identified in this study
concerned regions	n	percent
DIVERGENT_PROMOTER	213	0.121784
PROMOTER	302	0.17267
INSIDE	1123	0.642081
DOWNSTREAM	111	0.0634648
	1749	1

## Sheet: trancriptome_core_genes
SUPPLEMENTARY TABLE S1: ChIP binding sites and meiotic transcriptome changes identified in this study
Relative mRNA levels of a core set of genes controlling the process of meiosis.									Statistical analysis using the SAM (Significance Analysis of Microarrays) software.
Values: mRNA per meiotic timepoint (2,4,6 hrs in SPM) divided by mRNA at 0 hr in SPM (log2 ratios).									There is no significant difference between H3 (ctrl) and H3K56A transcriptomes.
Locus Name	H3 2h	H3 4h	H3 6h	H3K56A 2h	H3K56A 4h	H3K56A 6h	Category		Fold change	dExp	dObs	Num (r)	Denom (S+S0)
MEI4	1.69	2.465	1.31	1.47	2.71	1.585	core DSB machinery		1.08975	-0.866966	0.0532878	0.0755332	1.41746
MEI5	4.72	5.495	5.605	3.605	4.635	4.78	core DSB machinery		0.774593	-0.644428	-0.215525	-0.303452	1.40796
MRE11	0.51	0.755	0.27	0.54	0.86	0.64	core DSB machinery		1.33212	-0.550095	0.275879	0.386669	1.40159
RAD50	0.28	0.455	0.12	0.35	0.295	0.08	core DSB machinery		0.813692	-0.470739	-0.134727	-0.190518	1.41411
REC102	1.84	2.8	2.285	2.205	3.09	2.565	core DSB machinery		1.17759	-0.423243	0.137549	0.194487	1.41394
REC104	1.96	2.67	2.395	1.825	2.675	2.68	core DSB machinery		1.0414	-0.384816	0.0238996	0.0338885	1.41795
REC107	0.62	0.865	0.44	1.35	1.585	1.02	core DSB machinery		1.9023	-0.336947	0.65428	0.870438	1.33038
REC114	2.65	3.775	3.68	2.915	4.045	3.87	core DSB machinery		1.09569	-0.299675	0.0759352	0.107586	1.41681
SAE2	0.86	0.805	1.565	0.82	0.615	1.405	core DSB machinery		0.857856	-0.270415	-0.12139	-0.171749	1.41485
SPO11	1.84	3.145	2.715	2.03	3.195	2.94	core DSB machinery		1.07212	-0.231577	0.0622399	0.0882083	1.41723
XRS2	0.4	0.23	0.28	0.115	0.035	0.485	core DSB machinery		0.918445	-0.205449	-0.263212	-0.3693	1.40305
HOP1	3.76	4.185	3.405	2.59	2.79	2.12	chromosome axis		0.596985	-0.174462	-0.438036	-0.603297	1.37728
HOP2	5.37	6.075	5.58	4.45	4.96	4.585	chromosome axis		0.765848	-0.153231	-0.219636	-0.309155	1.40758
REC8	3.93	4.52	4.065	3.49	5.03	4.07	chromosome axis		1.02795	-0.121181	0.00665131	0.00943202	1.41807
RED1	1.86	2.975	2.595	2.295	2.49	2.385	chromosome axis		0.922913	-0.100385	-0.0392427	-0.055636	1.41774
ZIP1	1.89	3.225	3.08	2.505	2.825	2.67	chromosome axis		0.930392	-0.078805	-0.0261948	-0.0371423	1.41793
ZIP2	0.9	3.305	2.07	1.775	2.88	2.39	chromosome axis		1.02742	-0.0581384	0.108499	0.153581	1.4155
DMC1	3.52	4.04	2.87	2.225	2.655	2.055	DSB repair		0.596865	-0.0437341	-0.425961	-0.587583	1.37943
DNA2	0.02	0.155	0.66	-0.085	0.115	0.64	DSB repair		0.929849	-0.0286013	-0.0989361	-0.140087	1.41593
EXO1	0.23	0.785	2.3	0.11	0.585	2.29	DSB repair		0.959697	-0.0112236	-0.0599645	-0.0849871	1.41729
RAD51	0.44	0.66	0.44	0.47	0.71	0.23	DSB repair		0.976437	0.0112236	-0.0847625	-0.120066	1.4165
RAD52	0.63	0.875	0.63	0.82	1.42	0.635	DSB repair		1.55855	0.0286013	0.28402	0.397802	1.40061
RAD54	-0.55	-0.485	-0.295	-0.3	-0.34	-0.2	DSB repair		1.27515	0.0437341	0.443674	0.610608	1.37625
RFA1	1.18	0.955	0.28	1.115	0.87	0.33	DSB repair		0.9322	0.0581384	-0.035831	-0.0508011	1.4178
RFA2	1.32	1.21	0.735	0.96	1.39	0.785	DSB repair		0.955717	0.078805	-0.0418878	-0.0593841	1.41769
RFA3	0.94	1.205	0.375	1.335	0.935	0.24	DSB repair		1.05423	0.100385	-0.00327559	-0.00464503	1.41808
IME1	1.85	2.015	0.91	1.5	1.445	0.775	Master regulator of meiotic trancription		0.720154	0.121181	-0.24145	-0.339336	1.40541
IME2	1.8	2.795	3.4	2.005	2.635	3.845	Master regulator of meiotic trancription		1.09675	0.153231	0.0602405	0.0853779	1.41728
IME4	0.7	1.03	1.135	0.685	1.485	1.215	Master regulator of meiotic trancription		1.28829	0.174462	0.167822	0.236953	1.41193
NDT80	0.59	2.165	3.745	0.045	1.625	3.945	Master regulator of meiotic trancription		0.964271	0.205449	-0.0950353	-0.13458	1.4161
UME1	-0.12	0.12	0.45	0.37	0.43	0.32	Master regulator of meiotic trancription		1.48395	0.231577	0.555445	0.751894	1.35368
UME6	0.78	1.09	1.105	0.785	1.055	0.955	Master regulator of meiotic trancription		0.911362	0.270415	-0.0686657	-0.0973024	1.41705
CLB5	1.07	1.3	2.285	0.885	1.015	1.99	Other		0.811228	0.299675	-0.165239	-0.233337	1.41212
CLB6	1.33	1.735	4.73	1.29	1.35	4.57	Other		0.939498	0.336947	-0.0564597	-0.0800248	1.41738
HHF1	1.32	1.215	0.37	0.84	1.095	0.65	Other		0.797681	0.384816	-0.108049	-0.152946	1.41552
HHF2	0.88	0.65	-0.08	0.495	0.32	0.135	Other		0.610637	0.423243	-0.255673	-0.358937	1.40389
HHT1	0.39	0.115	-0.06	0.7	0.105	-0.215	Other		1.44002	0.470739	0.0887407	0.125688	1.41635
HHT2	0.06	0.175	-0.28	0.28	0.39	-0.07	Other		1.80313	0.550095	0.567619	0.766837	1.35097
SET1	0.24	0.29	0.785	0.175	0.44	0.86	Other		1.1417	0.644428	0.0863465	0.122305	1.41645
SPP1	0.38	-0.025	-0.065	0.065	-0.255	-0.44	Other		0.512805	0.866966	-0.737409	-0.964998	1.30863

## Sheet: transcriptome_all_genes
SUPPLEMENTARY TABLE S1: ChIP binding sites and meiotic transcriptome changes identified in this study
Relative mRNA expression of yeast genes during a meiotic time course (0-6 hrs in SPM).								Statistical analysis using the SAM (Significance Analysis of Microarrays) software.
Values: mRNA per meiotic timepoint (2,4,6 hrs in SPM) divided by mRNA at 0 hr in SPM (log2 ratios).								There is no significant difference between H3 (ctrl) and H3K56A transcriptomes.
Locus Name	H3 2h	H3 4h	H3 6h	H3K56A 2h	H3K56A 4h	H3K56A 6h		Fold change	Expected score (dExp)	Observed score(d)	Numerator(r)	Denominator (s+s0)
AAC1	-0.13	-0.035	-0.1	0.07	0.235	0.31		1.16831	0.170936	0.350795	0.22	0.627147
AAC3	-0.24	0.37	0.69	-0.32	0.6	0.465		0.988368	0.170803	-0.0222081	-0.01875	0.844287
AAD10	-0.13	-0.015	-0.07	-0.045	0.36	0.05		1.11199	0.170683	0.224506	0.145	0.645861
AAD14	0.09	0.185	-0.045	-0.19	0.235	0.075		0.984749	0.170547	-0.0422163	-0.0275	0.651407
AAD15	-0.05	0.01	-0.19	0.2	0.085	0.19		1.13006	0.170416	0.286289	0.17625	0.615637
AAD16	-0.02	0.11	-0.035	-0.045	0.685	0.16		1.16152	0.170244	0.258573	0.18625	0.720298
AAD3	-0.12	-0.11	-0.23	0.22	0.115	0.05		1.15774	0.170081	0.34273	0.21125	0.616374
AAD4	-0.23	-0.045	-0.015	0.04	0.18	0.11		1.11246	0.169939	0.251616	0.155	0.616018
AAD6	-0.2	0.01	0.065	-0.03	0.375	0.085		1.10535	0.169827	0.210642	0.13875	0.658702
AAH1	-1.06	-0.55	-0.6	-1.035	-1.115	-1.4		0.825054	0.169702	-0.362274	-0.335	0.924715
AAP1	-0.04	0.435	0.355	0.205	0.58	0.47		1.09321	0.16957	0.173437	0.12625	0.727931
AAR2	-0.38	-0.645	-0.97	-0.095	-0.325	-0.535		1.17348	0.169473	0.330173	0.26	0.787465
AAT1	1.03	0.45	-0.52	1.145	0.45	-0.45		1.03998	0.169302	0.0452027	0.04625	1.02317
AAT2	0.27	0.36	0.565	0.065	0.6	1.045		1.13214	0.169139	0.156652	0.12875	0.821887
ABC1	-0.13	-0.14	-0.345	-0.225	0.15	-0.235		1.05714	0.168977	0.114331	0.07625	0.666925
ABD1	0.12	0.19	-0.065	0.12	0.205	0.19		1.04703	0.168856	0.108227	0.0675	0.623687
ABF1	-0.14	-0.345	-0.71	-0.015	0.095	-0.53		1.13433	0.168698	0.245462	0.18625	0.758773
ABF2	0.27	0.475	1.67	0.1	-0.025	1.495		0.866531	0.16855	-0.197304	-0.21125	1.07068
ABM1	-0.02	-0.415	-0.61	-0.13	-0.65	-0.58		0.949469	0.168422	-0.102223	-0.07875	0.770376
ABP1	-0.47	-0.665	-0.235	-0.4	-0.3	-0.065		1.10109	0.16829	0.209472	0.15125	0.722052
ABP140	0.16	0.055	-0.325	0.15	0.05	-0.445		0.981027	0.168153	-0.0470254	-0.03375	0.717698
ABZ1	0.01	-0.045	0.51	0.025	0.49	0.875		1.19445	0.168038	0.287353	0.22875	0.796059
ABZ2	0.25	0.48	1.395	0.18	0.38	0.985		0.871207	0.167873	-0.157348	-0.145	0.921524
ACA1	-1.22	-1.94	-0.835	-1.28	-1.42	-1.505		0.949947	0.167754	-0.0483241	-0.0524999	1.08641
ACB1	0.31	1.255	2.015	0.72	1.57	2.22		1.18539	0.16763	0.190963	0.2325	1.21751
ACC1	0.97	0.165	-0.55	1.035	0.1	-0.905		0.977303	0.167472	-0.0840808	-0.08875	1.05553
ACE2	0.13	-0.45	0.785	-0.025	-0.235	1.1		1.09378	0.167349	0.0992668	0.09375	0.944425
ACF2	-0.1	-0.14	-0.245	-0.08	-0.25	0.165		1.06073	0.167212	0.123149	0.08	0.649617
ACF4	-0.23	-0.545	-0.315	-0.1	-0.675	-0.38		0.995788	0.167078	-0.0220023	-0.01625	0.738558
ACH1	-0.82	-0.32	-0.2	-0.36	0.055	-0.02		1.17486	0.166946	0.33924	0.25375	0.747995
ACK1	-0.4	-0.59	0.35	-0.67	0.03	1.07		1.28462	0.166809	0.277041	0.2675	0.96556
ACM1	0.65	0.56	1.355	0.68	0.385	1.505		1.02194	0.166698	0.0012847	0.00125003	0.973012
ACN9	-0.24	-0.21	-0.42	-0.38	-0.215	-0.325		0.991203	0.166533	-0.018662	-0.0125	0.669811
ACO1	0.25	0.08	0.4	0.415	0.11	0.045		0.973384	0.166379	-0.0589173	-0.04	0.678917
ACO2	-0.38	0.265	0.995	-0.08	-0.045	0.805		0.939421	0.166242	-0.0549947	-0.05	0.909178
ACP1	0.24	0.105	-0.015	-0.285	0.29	0.145		0.977148	0.166135	-0.0656281	-0.045	0.685682
ACT1	0.05	0.515	0.39	0.06	0.435	0.325		0.973273	0.165702	-0.0473079	-0.03375	0.713412
ACS1	-0.57	0.26	-0.625	-0.8	-0.285	-0.23		0.922776	0.166002	-0.115237	-0.095	0.824391
ACS2	-0.11	-0.175	-0.37	0.185	-0.55	-1.45		0.888381	0.165875	-0.313642	-0.29	0.92462
ADA2	0.46	-0.02	-0.065	0.065	0.09	-0.055		0.943333	0.165576	-0.101599	-0.06875	0.676681
ADD37	-0.83	-0.85	0.535	-0.615	-0.81	0.925		1.15583	0.165464	0.151303	0.16125	1.06574
ADD66	0.14	0.3	0.69	0.08	0.43	0.75		1.02825	0.165339	0.0418017	0.0325	0.777481
ADE1	-0.73	-0.69	-1.27	-1.31	-0.895	-2.225		0.817075	0.165197	-0.402836	-0.435	1.07984
ADE12	-0.65	-0.315	-0.365	-0.45	-0.46	-0.915		0.929069	0.165061	-0.158869	-0.12375	0.778942
ADE13	-1.33	-1.29	-1.42	-1.685	-1.91	-2.25		0.819709	0.164913	-0.39118	-0.45125	1.15356
ADE16	0.51	0.405	0.01	0.365	0.52	-0.02		0.990111	0.164768	-0.0203181	-0.015	0.738259
ADE17	-1.54	-1.395	-1.13	-2.105	-2.82	-2.285		0.724078	0.16461	-0.623561	-0.78625	1.2609
ADE2	-0.92	-0.5	-0.805	-0.97	-0.5	-0.845		0.988015	0.164506	-0.0265195	-0.0225	0.848431
ADE3	-0.02	-0.03	-0.1	0	0.045	-0.43		0.968004	0.164381	-0.0885575	-0.05875	0.663411
ADE4	-1.33	-0.785	-0.605	-1.035	-0.665	-0.635		1.04821	0.164226	0.107208	0.09625	0.89779
ADE5.7	-0.78	-0.68	-0.45	-0.685	-0.43	-0.265		1.08776	0.164084	0.170982	0.1325	0.774935
ADE6	-0.42	-0.235	-0.345	-0.505	-0.425	-0.815		0.891707	0.163974	-0.251388	-0.18625	0.740886
ADE8	-0.35	-0.495	-0.77	-0.625	-0.505	-0.95		0.931879	0.163884	-0.144647	-0.11625	0.803679
ADH1	-0.82	-0.88	-0.555	-1.05	-0.515	-0.675		1.00668	0.163729	0.00443413	0.00375003	0.845719
ADH2	0.31	0.26	-0.38	0.59	0.255	-0.48		1.04992	0.163537	0.0530411	0.04375	0.824832
ADH3	-0.52	-0.585	-0.07	-0.825	-0.815	-0.37		0.876386	0.163415	-0.261404	-0.20875	0.798574
ADH4	0.16	0.13	0.075	0.06	0.105	0.05		0.973806	0.163319	-0.0634756	-0.0375	0.590778
ADH5	0.21	-0.25	-0.395	-0.4	-0.735	-1.05		0.756144	0.163197	-0.539005	-0.4375	0.811681
ADH6	-0.34	-0.33	-0.355	-0.59	-0.215	-0.515		0.957901	0.163018	-0.103762	-0.07375	0.710758
ADH7	0.01	-0.11	-0.085	-0.11	0.02	0.06		1.02752	0.162879	0.0649331	0.03875	0.596769
ADI1	-0.25	-0.245	-0.335	-0.315	-0.12	-0.625		0.969795	0.162746	-0.0816869	-0.0575	0.703907
ADK1	-0.22	-0.14	-0.88	-0.495	-0.295	-0.78		0.938826	0.162649	-0.1025	-0.0825	0.804874
ADK2	0.56	0.235	0.33	0.095	0.135	0.235		0.884861	0.162524	-0.244335	-0.165	0.675304
ADO1	0.37	0.18	-0.24	-0.09	0.025	-0.315		0.880353	0.162358	-0.246124	-0.1725	0.700867
ADP1	-0.27	-0.5	-0.97	-0.245	-0.335	-0.565		1.08718	0.162249	0.189259	0.14875	0.78596
ADR1	-0.68	-0.62	-0.885	-0.5	-0.545	-0.74		1.06211	0.162158	0.125475	0.1	0.796969
ADY2	0.49	1.9	0.965	0.92	0.87	1.96		1.06451	0.162007	0.0882171	0.0987501	1.1194
ADY3	0.17	2.03	3.92	0.95	2	4.33		1.26694	0.161867	0.156054	0.29	1.85833
ADY4	0.31	0.91	2.9	0.335	0.335	2.975		0.982932	0.161695	-0.0791571	-0.11875	1.50018
AEP1	-0.17	-0.27	-0.27	-0.145	-0.45	-0.42		0.953873	0.161551	-0.11284	-0.07625	0.675736
AEP2	-0.08	-0.06	-0.1	-0.05	-0.15	-0.115		0.98755	0.161428	-0.0318136	-0.01875	0.589371
AEP3	-0.06	-0.205	0.76	-0.095	-0.195	0.98		1.05796	0.161267	0.0543346	0.04875	0.897218
AFG1	-0.18	-0.905	-1.525	-0.41	-0.82	-1.505		0.966421	0.161152	-0.0304957	-0.03125	1.02473
AFG2	0.29	0.37	0.71	0.03	0.49	0.35		0.912484	0.161038	-0.169173	-0.125	0.73889
AFG3	-0.91	-0.905	-1.245	-0.735	-0.535	-1.15		1.10187	0.160894	0.176226	0.16	0.907924
AFR1	0.13	0.27	0.235	-0.02	0.25	0.545		1.03517	0.160764	0.0503565	0.035	0.695044
AFT1	-0.79	-0.905	-0.95	-0.37	-0.515	-0.675		1.17867	0.160625	0.332792	0.27125	0.815073
AFT2	-0.08	-0.065	-0.52	0.13	0.035	-0.685		1.03931	0.160492	0.0469963	0.03625	0.771337
AGA1	-0.42	-0.385	-0.775	0.035	-0.34	-0.925		1.07867	0.160342	0.106355	0.0875	0.822717
AGA2	-0.15	0.26	0.345	0.08	0.18	0.235		0.999526	0.160209	0.0148053	0.01	0.675436
AGC1	-0.49	-0.4	-0.03	-0.375	-0.39	-0.035		1.01767	0.160068	0.0420338	0.03	0.713712
AGE1	-0.75	-1.02	-0.78	-0.655	-1.02	-0.63		1.03906	0.159896	0.0715893	0.06125	0.855575
AGE2	-0.43	-0.4	-0.145	-0.35	-0.51	-0.085		1.00737	0.159801	0.0106186	0.00750001	0.706307
AGP1	-0.88	-0.275	-0.925	-0.33	0.195	-0.58		1.24606	0.159635	0.40855	0.34125	0.835271
AGP2	-0.83	-0.835	-1.655	-0.615	-0.545	-0.91		1.17612	0.159513	0.333497	0.3125	0.937038
AGP3	-0.5	-0.29	-0.485	0.015	0.345	-0.015		1.31818	0.159382	0.583022	0.405	0.694657
AGX1	0.57	0.755	0.43	0.22	0.46	0.26		0.858384	0.159265	-0.276885	-0.20375	0.735866
AHA1	-0.05	0.22	-0.32	-0.2	0.295	-0.545		0.962125	0.159146	-0.0989516	-0.075	0.757947
AHC1	-0.23	0.1	0.325	0.305	0.42	0.23		1.13625	0.159026	0.273437	0.19	0.694858
AHC2	-0.08	-0.16	-0.59	-0.38	-0.415	-0.555		0.912618	0.15889	-0.17887	-0.13	0.726784
AHP1	-0.15	-0.31	-0.46	0.28	0.47	-0.665		1.23148	0.158765	0.307526	0.25125	0.817004
AHT1	-0.25	-0.8	-0.695	0.11	-0.415	-0.37		1.18796	0.158644	0.343399	0.2675	0.778977
AI1	-0.6	-0.855	-0.54	0.05	-0.655	-0.29		1.20268	0.158516	0.347399	0.275	0.791598
AI2	0.21	-0.045	-0.025	0.05	-0.29	-0.195		0.907014	0.158409	-0.221422	-0.14375	0.649213
AI3	-0.47	-0.935	-1.005	-0.06	-0.99	-1.09		1.06898	0.158262	0.0730734	0.0675	0.923728
AI4	-0.55	-1.035	-1.085	0.2	-0.545	-0.65		1.3137	0.158119	0.477887	0.41875	0.876253
AI5_ALPHA	-0.02	-0.145	-0.07	-0.045	0.01	-0.15		1.00891	0.157955	0.0208901	0.0125	0.598369
AI5_BETA	-0.08	-0.79	-0.705	-0.525	-1	-1.11		0.847159	0.157829	-0.302488	-0.265	0.876068
AIF1	-0.06	-0.15	-0.02	0.48	-0.085	0.5		1.23526	0.157628	0.397334	0.28125	0.707843
AIP1	0.11	-0.03	-0.49	-0.045	0.045	-0.405		0.996164	0.157492	0.00174235	0.00125001	0.717425
AIR1	-0.89	-0.645	0.935	-0.79	-0.985	0.81		0.93786	0.157325	-0.080922	-0.09125	1.12763
AIR2	0.19	0.015	0.035	0.075	-0.155	-0.19		0.91674	0.157204	-0.203575	-0.1275	0.626304
AKL1	-0.31	-0.265	-0.73	-0.035	-0.025	-0.67		1.10661	0.157025	0.18633	0.14375	0.771482
AKR1	0.31	0.355	0.705	0.115	0.115	0.89		0.974808	0.156875	-0.0780887	-0.0625	0.800371
AKR2	-0.35	-0.165	-0.6	-0.21	-0.03	-0.35		1.08761	0.156765	0.186927	0.13125	0.702147
ALA1	-0.06	-0.15	-0.35	-0.175	-0.405	-0.62		0.903041	0.156648	-0.22701	-0.16	0.704815
ALB1	-0.12	0.045	-0.175	-0.67	-0.275	-1.015		0.768646	0.156507	-0.549543	-0.4275	0.777919
ALD2	1.16	1.265	1.06	0.66	1.04	0.315		0.761426	0.156385	-0.400055	-0.3675	0.918623
ALD3	-0.45	-0.365	-0.54	-0.52	-0.355	-0.675		0.97162	0.156247	-0.0661837	-0.04875	0.736586
ALD4	-0.8	-0.415	-1.165	-0.385	-0.14	-0.79		1.17374	0.156106	0.31173	0.26625	0.854104
ALD5	-0.21	0.4	1.035	0.235	0.695	1.54		1.28101	0.15595	0.315699	0.31125	0.985908
ALD6	-0.66	-1.275	-1.62	-1.275	-1.82	-2.16		0.80972	0.155836	-0.37183	-0.425	1.143
ALE1	0.18	0.02	1.08	-0.09	-0.1	1.535		1.09686	0.155719	0.0158548	0.01625	1.02493
ALF1	0.57	0.89	0.85	0.85	1.01	0.63		1.03644	0.155574	0.0528399	0.045	0.851629
ALG1	-0.37	-0.55	-1.265	-0.605	-0.72	-0.895		0.97543	0.155437	-0.00995875	-0.00875002	0.878627
ALG11	0.1	0.085	0.075	0.045	0.035	0.055		0.978326	0.155311	-0.054363	-0.03125	0.57484
ALG12	0.08	0.23	-0.1	0.055	0.21	-0.26		0.968231	0.155164	-0.0765351	-0.05125	0.669627
ALG13	0.21	0.255	0.22	0.155	0.505	0.315		1.05799	0.15502	0.107836	0.0725	0.672319
ALG14	1.7	1.09	1.425	1.32	0.875	1.77		0.964505	0.154882	-0.0578645	-0.0625	1.08011
ALG2	0.87	0.84	0.49	0.695	0.65	0.71		0.967071	0.154754	-0.0444702	-0.03625	0.815152
ALG3	1.08	1.575	1.15	1.525	1.33	0.855		0.986541	0.154638	-0.0231273	-0.0237501	1.02693
ALG5	0.61	0.91	1.44	0.36	0.655	1.41		0.915277	0.154507	-0.137346	-0.13375	0.973821
ALG6	0.34	0.51	0.555	0.515	0.38	0.34		0.968427	0.154396	-0.0593221	-0.0425	0.716427
ALG7	0.47	0.42	0.125	0.655	0.14	0.18		0.99914	0.154248	-0.0136641	-0.01	0.731846
ALG8	0.35	0.51	0.315	0.165	0.22	-0.025		0.863655	0.154125	-0.303104	-0.20375	0.672211
ALG9	-0.41	-0.42	1.06	-0.255	-0.49	0.78		0.930679	0.154	-0.0490546	-0.04875	0.993791
ALK1	0.03	-0.64	-0.105	-0.02	-0.2	-0.175		1.04176	0.153859	0.111995	0.08	0.714317
ALK2	-0.09	0.05	1.14	0.3	0.085	1.155		1.06567	0.153713	0.1168	0.11	0.941781
ALO1	-0.64	-0.39	-0.33	0.04	-0.07	-0.2		1.20339	0.153589	0.408582	0.2825	0.691415
ALP1	0.21	-0.105	1.075	0.145	-0.585	1.325		1.01627	0.153457	-0.0715067	-0.07375	1.03137
ALR1	-0.51	-0.06	0.875	-0.29	-0.05	0.705		0.981868	0.153347	0.016489	0.015	0.909697
ALR2	-0.31	-0.025	0.54	-0.225	-0.045	0.74		1.0593	0.153218	0.0801209	0.06625	0.826875
ALT1	0.18	0.04	-0.495	0.275	0.065	-0.45		1.03037	0.153112	0.0541635	0.04125	0.761583
ALT2	0.06	0.145	-0.615	-0.09	0.255	0.02		1.09094	0.152979	0.201578	0.14875	0.737929
ALY1	0.16	-0.15	-0.58	0.05	-0.505	-0.905		0.887853	0.152841	-0.239087	-0.1975	0.82606
ALY2	-0.52	-0.04	0.13	0	0.245	0.44		1.20651	0.152724	0.38328	0.27875	0.727275
AMA1	1.39	2.97	5.02	2.275	3.685	5.145		1.23192	0.152605	0.206668	0.43125	2.08668
AMD1	-1.13	-1.11	0.405	-0.58	-1.045	0.37		1.06216	0.152467	0.138123	0.145	1.04979
AMD2	0.34	0.005	-0.285	0.29	0.035	-0.32		0.989804	0.152351	-0.0188778	-0.01375	0.728368
AME1	-0.35	-0.635	-0.35	-0.455	-0.525	-0.055		1.05414	0.152231	0.101797	0.075	0.736762
AML1	0.37	0.45	0.875	0.175	0.01	0.44		0.817953	0.152124	-0.353645	-0.2675	0.756409
AMN1	0.54	0.43	0.625	0.45	0.185	0.77		0.974681	0.152017	-0.0619315	-0.0475	0.766976
AMS1	0.01	-0.115	0.335	0.045	0.14	0.415		1.06565	0.151876	0.135278	0.0925	0.683778
ANB1	-0.08	0.66	0.865	-0.15	0.89	0.595		0.984557	0.151759	-0.0308968	-0.0275	0.890061
ANP1	-0.24	-0.395	-0.725	-0.245	-0.435	-0.59		1.01109	0.151635	0.0300935	0.0225	0.747671
ANT1	-0.18	-0.07	-0.33	-0.525	-0.4	-0.555		0.863008	0.151534	-0.323168	-0.225	0.696231
AOS1	0.12	-0.025	-0.045	-0.05	0.24	0.06		1.03728	0.151397	0.080273	0.05	0.622874
APA1	0.12	0.32	0.425	-0.045	0.005	0.57		0.952892	0.151304	-0.115603	-0.08375	0.724463
APA2	0.35	0.425	0.16	0.19	0.585	0.56		1.0804	0.151167	0.138518	0.1	0.72193
APC1	-0.4	-0.14	1.77	-0.32	-0.15	1.65		0.96128	0.151	-0.0102253	-0.0125	1.22246
APC11	0.69	1.175	2.62	0.47	1	2.675		0.977564	0.150851	-0.0627575	-0.0849999	1.35442
APC2	-0.36	-0.01	1.505	0.025	0.165	2.085		1.31564	0.150729	0.236532	0.285	1.20491
APC4	0.6	0.77	2.06	0.68	1.01	2.235		1.11117	0.150603	0.104222	0.12375	1.18737
APC5	0.12	0.245	2.33	-0.045	0.205	2.505		1.06007	0.15049	-0.00544355	-0.00749993	1.37777
APC9	0.1	0.515	1.68	0.225	0.58	1.755		1.04979	0.150334	0.0603366	0.06625	1.09801
APD1	0.42	0.615	-0.03	0.345	0.48	0.29		1.00797	0.150203	0.0372671	0.0275	0.737916
APE2	0.49	0.3	2.215	0.45	0.4	2.18		0.992593	0.150041	0.00502139	0.00625008	1.24469
APE3	0.13	0.475	0.485	0.36	0.905	0.67		1.17676	0.149917	0.270523	0.21125	0.780896
API2	-0.19	-0.375	-0.4	-0.245	-0.285	-0.225		1.03365	0.14981	0.0792355	0.0525	0.662582
APJ1	-0.27	-0.4	-0.825	-0.28	-0.64	-0.795		0.965094	0.149682	-0.0689394	-0.055	0.797802
APL1	0.24	0.045	0.06	0.445	0.125	-0.025		1.04218	0.149529	0.0746493	0.05	0.669798
APL2	0.21	0.21	-0.52	-0.165	0.235	-0.445		0.948307	0.149407	-0.0888896	-0.06875	0.773431
APL3	-0.74	-0.675	-0.395	-0.6	-0.22	0.2		1.22825	0.149279	0.376682	0.2975	0.78979
APL4	0.31	0.56	0.17	0.42	0.43	0.33		1.02131	0.149171	0.0496386	0.035	0.705097
APL5	0.7	0.355	0.35	0.305	0.26	0.365		0.91169	0.149046	-0.166426	-0.11875	0.713532
APL6	0.38	0.235	-0.06	0.055	-0.005	0.145		0.93321	0.14891	-0.136804	-0.09	0.657876
APM1	-0.35	-0.5	-0.045	-0.505	-0.495	-0.315		0.929815	0.148801	-0.146201	-0.105	0.718191
APM2	0.12	0.125	0.2	0.135	0.005	0.07		0.959625	0.148693	-0.0976373	-0.05875	0.601716
APM3	-0.07	0.035	-0.16	-0.39	-0.215	-0.245		0.895737	0.148604	-0.255531	-0.16375	0.640821
APM4	-0.44	-0.735	-1.165	-0.515	-0.44	-1.255		1.02586	0.148494	0.035824	0.0325	0.907211
APN1	0.5	0.43	0.885	0.055	0.305	0.71		0.875517	0.148342	-0.235003	-0.18625	0.792544
APN2	-0.23	-0.1	-0.6	-0.05	0.28	-0.345		1.15151	0.148207	0.278011	0.20375	0.732884
APP1	0.23	0.35	0.295	0.29	0.555	0.095		1.01831	0.148083	0.0234061	0.01625	0.694263
APQ12	-0.49	-0.42	-0.745	-0.3	-0.615	-0.95		0.976014	0.147968	-0.0651523	-0.0525	0.805805
APQ13	-0.03	0.165	0.375	0.09	0.145	0.19		0.980315	0.147829	-0.0326356	-0.02125	0.651128
APS1	-0.31	-0.465	-0.445	-0.23	-0.435	-0.29		1.04426	0.147681	0.0960233	0.06625	0.689937
APS2	-0.16	-0.42	0.06	-0.175	-0.27	0.295		1.06976	0.147565	0.129624	0.0925	0.713604
APS3	0.01	0.08	0.11	0.135	0.11	0.13		1.03099	0.147445	0.0740193	0.04375	0.591062
APT1	-0.41	0.16	-0.105	-0.63	-0.395	-0.825		0.78194	0.147338	-0.489285	-0.37375	0.76387
APT2	-0.11	0.44	0.39	-0.29	0.535	0.29		0.977338	0.147214	-0.0596605	-0.04625	0.77522
AQR1	-1.59	-1.215	-0.965	-1.185	-0.99	-0.99		1.0754	0.147081	0.154047	0.15125	0.981845
AQY1	-0.51	0.035	-0.5	-0.195	0.32	-0.55		1.10805	0.146916	0.174913	0.1375	0.786104
AQY2	-0.73	-0.27	-0.33	-0.56	-0.185	-0.34		1.03725	0.146776	0.0826149	0.06125	0.741392
ARA1	-0.12	-0.56	-1.135	-0.11	-0.73	-1.275		0.963617	0.14665	-0.0796459	-0.075	0.941668
ARA2	0.31	-0.04	-0.36	0.06	-0.16	-0.155		0.960941	0.146534	-0.0591491	-0.04125	0.69739
ARB1	-0.43	0.19	0.01	-0.33	0.34	-0.33		0.991478	0.146425	-0.0297281	-0.0225	0.756859
ARC1	0.71	1.305	0.69	0.79	1.385	1.025		1.09759	0.146317	0.1308	0.12375	0.946099
ARC15	-0.28	-0.22	-0.065	-0.235	0.015	-0.085		1.0453	0.146169	0.102126	0.065	0.636469
ARC18	-0.71	-1.025	-0.96	-0.59	-1.01	-1.045		1.01099	0.146022	0.0140819	0.0125	0.887666
ARC19	-0.57	-0.82	-0.79	-0.445	-0.94	-0.53		1.04611	0.145879	0.080772	0.06625	0.82021
ARC35	0.01	-0.265	-0.6	0.1	-0.335	-1.02		0.959635	0.145735	-0.118963	-0.1	0.840598
ARC40	-0.01	-0.055	-0.355	-0.085	0.015	-0.4		0.99292	0.145562	-0.0184427	-0.0125	0.677777
ARD1	0.88	0.885	0.64	0.43	0.565	0.26		0.804439	0.145447	-0.36349	-0.2875	0.790943
ARE1	-0.18	-0.11	-0.175	0.08	0.29	-0.165		1.12896	0.145336	0.256526	0.1675	0.652955
ARE2	-0.54	-0.135	-1.155	-0.595	-0.395	-0.745		0.990712	0.145225	0.0277794	0.02375	0.854948
ARF1	0.31	0.205	0.525	-0.065	-0.01	0.16		0.841658	0.145087	-0.356824	-0.23875	0.669097
ARF2	-0.33	-0.515	-0.53	-0.5	-0.355	-0.235		1.0473	0.144907	0.100072	0.07125	0.711988
ARF3	0.43	0.495	0.36	0.17	0.465	0.55		0.986008	0.144791	-0.0347852	-0.025	0.718697
ARG1	0.75	0.495	-0.315	0.53	0.395	-0.515		0.910868	0.144647	-0.146884	-0.13	0.885051
ARG2	0.63	0.69	0.475	0.455	0.56	0.29		0.912972	0.14453	-0.163791	-0.1225	0.747905
ARG3	-0.06	0.02	-0.29	0.155	-0.18	-0.02		1.05044	0.144399	0.109889	0.07125	0.648384
ARG4	1.49	1.19	1.79	1.41	1.135	1.665		0.945136	0.144278	-0.0598126	-0.0650001	1.08673
ARG5.6	-0.32	-0.705	-0.43	-0.495	-1.055	-0.7		0.889019	0.144172	-0.244243	-0.19875	0.81374
ARG8	-0.32	-0.71	-0.595	-0.34	-0.645	-0.65		0.997521	0.144056	-0.00324431	-0.0025	0.770578
ARG80	0.36	0.69	0.63	0.725	0.91	0.315		1.06092	0.143916	0.0835758	0.0675	0.80765
ARG81	0.24	0.245	0.695	0.155	0.05	0.525		0.92029	0.143807	-0.152652	-0.1125	0.736971
ARG82	-0.43	-0.295	-0.02	-0.34	-0.055	0.195		1.09984	0.143682	0.193985	0.13625	0.702372
ARH1	0.04	-0.09	-0.215	-0.215	0.09	-0.215		0.989105	0.143551	-0.0290558	-0.01875	0.645311
ARK1	0.04	-0.47	-0.645	0.145	-0.325	-0.545		1.05896	0.143414	0.112059	0.0875	0.78084
ARL1	0.32	0.31	-0.315	-0.04	0.16	-0.335		0.904666	0.143298	-0.180933	-0.1325	0.732314
ARL3	0.54	0.31	-0.05	0.315	0.175	-0.18		0.913311	0.143156	-0.169017	-0.1225	0.72478
ARN1	-0.39	-0.795	-0.615	-0.58	-1.105	-1.01		0.87903	0.143036	-0.261922	-0.22375	0.854262
ARN2	0.32	0.15	0.55	-0.105	-0.05	1.155		1.06234	0.142904	-0.00571938	-0.005	0.87422
ARO1	0.1	0.095	0.3	0.085	0.165	-0.06		0.947411	0.142749	-0.121117	-0.07625	0.629557
ARO10	-0.34	-0.665	0.315	-0.305	-0.195	0.345		1.0787	0.14262	0.166179	0.13375	0.804853
ARO2	0.67	0.79	0.985	0.66	0.455	0.75		0.894149	0.142464	-0.17661	-0.145	0.82102
ARO3	0.61	0.33	0.2	0.595	0.565	0.19		1.04028	0.142334	0.0706432	0.0525	0.743171
ARO4	0.87	1.5	0.72	0.7	1.35	0.395		0.888447	0.142173	-0.166389	-0.16125	0.969113
ARO7	0.51	0.58	0.51	0.2	0.405	0.455		0.906535	0.142065	-0.187618	-0.135	0.719548
ARO8	0.26	0.415	0.35	0.39	0.33	0.08		0.962352	0.141963	-0.0826087	-0.05625	0.680921
ARO80	-0.56	-0.79	-0.88	-0.41	-0.495	-0.83		1.08025	0.141841	0.152645	0.12375	0.810702
ARO9	0.01	-0.165	-0.505	0.3	0.225	0.25		1.2735	0.141729	0.522258	0.35875	0.686922
ARP1	0.02	-0.055	-0.675	0.355	0.405	-0.11		1.25723	0.141596	0.447587	0.34	0.759629
ARP10	0.4	0.01	0.745	-0.15	-0.34	0.915		0.914926	0.14147	-0.207342	-0.1825	0.880189
ARP2	0.6	0.24	-0.3	0.175	-0.045	-0.44		0.850615	0.141342	-0.272455	-0.2125	0.779945
ARP3	0.32	0.47	0.125	0.685	0.6	0.18		1.11269	0.141229	0.184758	0.1375	0.744215
ARP4	0.33	0.335	0.275	0.305	0.355	0.265		0.997389	0.141122	-0.00566626	-0.00375003	0.661817
ARP5	0.02	-0.02	-0.305	-0.03	0.105	-0.48		0.990093	0.140959	-0.03571	-0.025	0.700083
ARP6	0.19	0.245	0.625	0.145	0.325	0.55		0.990636	0.140847	-0.0137682	-0.00999999	0.726313
ARP7	0.27	0.11	0.54	0.565	0.605	0.455		1.13339	0.140733	0.240951	0.17625	0.731475
ARP8	-0.14	-0.21	-0.565	0.03	-0.34	-0.85		0.976168	0.14059	-0.0778327	-0.06125	0.786945
ARP9	-0.18	-0.045	-0.34	-0.115	-0.18	-0.505		0.963952	0.14045	-0.0861284	-0.05875	0.682121
ARR1	-0.25	-0.025	0.095	-0.12	0.125	0.22		1.07288	0.140312	0.154918	0.10125	0.653571
ARR2	0.13	-0.125	0.005	0.165	-0.06	-0.015		1.01378	0.140198	0.0321969	0.02	0.621178
ARR3	0.07	-0.13	0.04	-0.18	-0.015	-0.18		0.940727	0.140077	-0.144046	-0.08875	0.616124
ARV1	-0.27	0.23	-0.095	0.275	0.095	-0.075		1.07337	0.139938	0.158492	0.1075	0.678267
ARX1	-0.72	0.105	0.155	-0.835	0.14	0.28		1.02125	0.139782	0.0128916	0.01125	0.872659
ASC1	-0.43	0.525	0.63	-0.69	0.685	0.16		0.918812	0.139661	-0.154064	-0.1425	0.924942
ASE1	0.12	0.1	1.495	-0.005	-0.13	1.18		0.865988	0.139545	-0.164149	-0.1675	1.02041
ASF1	0.77	0.52	0.04	0.685	0.43	0.425		1.02519	0.139398	0.0668889	0.0525	0.784883
ASF2	0.53	0.67	0.585	1.09	1.23	1.205		1.40555	0.139242	0.493486	0.435	0.881485
ASG1	-0.21	-0.165	-0.72	-0.12	-0.135	-0.15		1.10957	0.139118	0.243387	0.1725	0.708747
ASG7	0.43	0.625	-0.185	0.295	0.485	0.26		1.0115	0.138986	0.0557972	0.0425	0.761687
ASH1	-0.36	-0.62	-1.025	-0.17	-0.89	-1.365		0.964209	0.138837	-0.112418	-0.105	0.934017
ASI1	-0.13	0.085	0.5	0.185	0.325	0.925		1.20494	0.138691	0.309497	0.245	0.791606
ASI2	-0.05	-0.115	-0.1	0.035	-0.105	0.105		1.05429	0.138563	0.124896	0.075	0.600499
ASI3	-0.24	-0.33	-0.615	0.08	-0.295	-0.625		1.06837	0.138418	0.114397	0.08625	0.753953
ASK1	-0.05	-0.08	-0.18	0.115	0.43	0.165		1.1994	0.138315	0.393438	0.255	0.648133
ASK10	-0.2	0.36	0.225	-0.185	0.18	0.065		0.938896	0.138206	-0.116941	-0.08125	0.694795
ASM4	-0.06	0	1	-0.085	-0.135	0.63		0.887434	0.138116	-0.153913	-0.1325	0.860878
ASN1	0.19	-0.255	-0.11	-0.62	-0.77	-0.725		0.727744	0.138006	-0.645229	-0.485	0.751671
ASN2	-0.12	-0.055	0.11	-0.17	0.22	0.075		1.03658	0.137863	0.0737345	0.0475	0.644203
ASP1	0.38	0.98	1.195	-0.1	0.545	1.035		0.829035	0.137707	-0.289161	-0.26875	0.929414
ASP3-1	-0.19	0.005	-0.08	-0.195	0.33	0.315		1.14335	0.137592	0.260906	0.17875	0.685112
ASP3-2	0.1	0.3	0.385	0.27	0.395	0.315		1.03385	0.137463	0.0724598	0.04875	0.672787
ASP3-3	-0.2	0.07	0.085	-0.095	0.255	0.175		1.06974	0.13735	0.145497	0.095	0.652935
ASP3-4	-0.23	-0.1	0.055	-0.27	0.18	0.215		1.07802	0.1372	0.147729	0.1	0.676917
ASR1	-0.05	-0.065	0.3	-0.14	-0.105	0.21		0.961711	0.137071	-0.0825876	-0.055	0.66596
AST1	-0.13	0.085	-0.135	-0.065	0.375	-0.01		1.09284	0.136947	0.180768	0.12	0.663833
AST2	0.14	0.195	-0.21	0.335	0.34	0.04		1.10802	0.136834	0.217398	0.1475	0.678478
ATC1	-1.26	-1.04	-0.74	-1.355	-1.64	-1.305		0.845722	0.136729	-0.312767	-0.315	1.00714
ATE1	-0.54	-0.445	-0.665	-0.425	-0.25	-0.32		1.10932	0.13654	0.227381	0.16375	0.720158
ATF1	0.19	0.355	0.89	0.3	0.455	0.675		0.98589	0.136447	-0.00158675	-0.00124997	0.787755
ATF2	-0.13	-0.185	0.94	-0.365	-0.445	0.625		0.860199	0.136296	-0.222772	-0.2025	0.909003
ATG1	-0.36	-0.02	0.705	0.13	0.095	0.875		1.13669	0.136186	0.2277	0.19375	0.8509
ATG10	-0.02	-0.175	-0.42	-0.21	-0.365	-0.51		0.923691	0.136028	-0.168915	-0.1175	0.695616
ATG11	-0.02	0.02	-0.405	-0.185	0.12	-0.425		0.988229	0.135882	-0.0301064	-0.02125	0.70583
ATG12	-0.18	-0.24	-0.145	-0.185	-0.225	0.085		1.04461	0.135728	0.0938358	0.06	0.639415
ATG13	0.66	0.92	0.96	0.915	0.94	1.15		1.09439	0.135597	0.130876	0.11625	0.888248
ATG14	-0.57	-0.605	0.175	0.125	-0.325	0.46		1.23245	0.135505	0.390948	0.315	0.805734
ATG15	-0.79	-0.77	-0.825	-0.03	-0.285	-0.795		1.23716	0.135365	0.388425	0.31875	0.820622
ATG16	-0.05	-0.15	-0.2	0.14	0.175	0.18		1.16749	0.135204	0.365771	0.22375	0.611722
ATG17	0.2	0.16	-0.33	0.6	0.275	-0.27		1.12151	0.135088	0.186316	0.14375	0.771539
ATG18	0.58	0.84	1.075	0.74	1.115	1.38		1.16384	0.134976	0.199314	0.185	0.928185
ATG19	0.43	0.15	-0.79	0.435	-0.155	-0.875		0.94056	0.134841	-0.103813	-0.09625	0.927145
ATG2	-0.43	-0.42	0.12	-0.375	-0.13	0.35		1.10711	0.134721	0.189888	0.14375	0.757023
ATG20	-1.1	-0.99	-0.935	-0.465	-0.495	0.045		1.39016	0.134591	0.626021	0.5275	0.842624
ATG21	0.16	0.275	-0.27	0.175	0.37	0.085		1.07829	0.134437	0.168036	0.11625	0.691817
ATG22	-0.37	-0.25	-0.73	-0.265	-0.35	-0.39		1.05045	0.134308	0.118979	0.08625	0.724915
ATG23	0.67	0.865	0.51	0.995	0.725	0.685		1.07149	0.134193	0.108302	0.09	0.831013
ATG26	-0.48	-0.555	-0.6	-0.295	-0.465	-0.305		1.09537	0.134065	0.198306	0.1425	0.718586
ATG27	-0.05	0.41	0.41	0.11	0.385	0.43		1.02358	0.133966	0.0543237	0.03875	0.713316
ATG29	-0.05	-0.295	-0.465	0.175	-0.11	-0.095		1.13874	0.133826	0.288264	0.195	0.676462
ATG3	-0.38	-0.14	1.2	-0.08	-0.065	1.47		1.14052	0.133676	0.151033	0.16125	1.06765
ATG4	-0.65	-0.35	0.645	-0.415	-0.19	1.105		1.19872	0.133552	0.216563	0.21375	0.987012
ATG5	-0.1	-0.49	-0.02	-0.565	-0.87	-0.535		0.802266	0.133415	-0.445277	-0.34	0.763569
ATG7	-0.04	0.255	0.1	0.37	0.6	0.4		1.20997	0.13328	0.381786	0.26375	0.690832
ATG8	0.14	0.34	1.305	0.34	0.2	1.295		1.00509	0.133107	0.0130058	0.0125	0.961111
ATG9	-0.35	-0.115	-0.145	0.13	-0.145	-0.395		1.04064	0.132983	0.0731405	0.05	0.683615
ATH1	-0.96	-0.94	-0.695	-0.645	-0.64	-0.015		1.23289	0.13287	0.385693	0.32375	0.839397
ATM1	-0.29	-0.55	-0.295	-0.035	-0.175	-0.325		1.10377	0.132755	0.219239	0.15	0.684185
ATO2	0.21	0.03	-0.555	0.445	-0.13	-0.61		1.01866	0.132602	0.00607955	0.005	0.822429
ATO3	-0.52	-0.25	-1.265	-0.205	-0.485	-0.955		1.04858	0.132485	0.109254	0.0975	0.892414
ATP1	-0.27	-0.235	-0.48	-0.13	-0.145	-0.5		1.03808	0.132384	0.0755426	0.0525	0.694972
ATP10	0.1	-0.12	-0.155	0.05	0.195	-0.165		1.04674	0.132253	0.098998	0.06375	0.643952
ATP11	0.11	0.09	0.325	-0.385	-0.01	0.46		0.940438	0.132071	-0.156313	-0.115	0.735702
ATP12	0.01	0.005	-0.23	-0.09	-0.005	0.135		1.04429	0.131997	0.102079	0.06375	0.624515
ATP14	-0.02	-0.235	-0.31	-0.6	-1.06	-0.525		0.778119	0.13188	-0.519188	-0.405	0.780064
ATP15	0.11	0.515	-0.11	-0.065	0.135	-0.125		0.895425	0.131726	-0.204483	-0.1425	0.69688
ATP16	-0.16	-0.385	-0.855	-0.35	-0.785	-1.385		0.855043	0.131557	-0.310681	-0.28	0.901246
ATP17	-0.06	-0.325	-0.9	-0.16	-0.545	-1.095		0.925641	0.131445	-0.148302	-0.12875	0.86816
ATP18	-0.36	-0.565	-0.77	-0.715	-0.905	-0.955		0.874255	0.13132	-0.26678	-0.22	0.824649
ATP19	-0.3	-0.565	-0.435	-0.385	-0.515	-0.195		1.03446	0.131196	0.0716979	0.05125	0.714804
ATP2	-0.39	-0.605	-1.26	-0.16	-0.845	-2.035		0.949826	0.131045	-0.181338	-0.19625	1.08224
ATP20	-0.16	0.52	-0.01	0.115	0.195	-0.23		0.944069	0.130956	-0.0931439	-0.0675	0.724685
ATP22	-0.56	-0.565	-0.8	-0.425	-0.405	-0.81		1.04844	0.130792	0.0905693	0.07125	0.78669
ATP23	-0.16	-0.385	0.14	-0.175	0.035	0.085		1.05536	0.130682	0.129508	0.0875	0.675634
ATP3	-0.24	-0.41	-0.83	-0.58	-0.655	-1.055		0.880907	0.130575	-0.244385	-0.2025	0.82861
ATP4	-0.57	-0.805	-1.305	-0.8	-1.23	-1.86		0.858695	0.130443	-0.29519	-0.3025	1.02476
ATP5	0.15	-0.105	-0.67	-0.62	-0.505	-1.255		0.756384	0.130322	-0.508074	-0.43875	0.863556
ATP6	0.15	0.19	0.015	-0.14	-0.295	-0.315		0.827651	0.130201	-0.433416	-0.27625	0.637378
ATP7	0.01	-0.385	-0.24	-0.38	-0.48	-0.515		0.880018	0.130063	-0.270668	-0.19	0.701968
ATP8	-0.2	-0.405	-0.535	-0.01	-0.7	-0.86		0.952856	0.129906	-0.133653	-0.1075	0.804319
ATR1	-0.59	-0.37	-0.31	-0.445	0.145	0.13		1.2126	0.129759	0.374846	0.275	0.733634
ATS1	0.38	0.68	0.655	0.41	0.645	0.98		1.07061	0.129602	0.0988477	0.08	0.809325
ATX1	-0.3	-0.38	0.48	-0.73	-1.12	0.21		0.809895	0.129499	-0.392893	-0.36	0.91628
ATX2	-0.58	-0.79	-0.815	-1.09	-0.965	-0.97		0.885226	0.129407	-0.242416	-0.21	0.86628
AUA1	0.1	0.135	0.735	0.1	-0.045	0.02		0.838809	0.129264	-0.311225	-0.22375	0.718932
AUR1	-0.78	-0.355	0.345	-0.05	-0.3	0.19		1.0783	0.129141	0.194227	0.1575	0.810907
AUS1	0.01	0.455	0.065	0.17	0.265	0.415		1.05339	0.129015	0.116185	0.08	0.688559
AVL9	0.42	0.22	0.395	0.275	0.24	0.65		1.02959	0.12891	0.0454387	0.0325	0.71525
AVO1	-0.13	-0.125	-0.245	-0.27	-0.285	-0.41		0.925988	0.128755	-0.179028	-0.11625	0.649338
AVO2	-0.01	0.065	-0.145	0.235	0.465	0.195		1.19231	0.128642	0.376151	0.24625	0.654657
AVT1	0.34	0.24	-0.015	0.635	0.395	0.245		1.13898	0.1285	0.250221	0.1775	0.709374
AVT2	0.17	0.145	0.58	0.14	-0.13	0		0.849777	0.128372	-0.322644	-0.22125	0.685741
AVT3	-0.08	0	0.135	0.235	0.095	-0.115		1.03071	0.128226	0.0628871	0.04	0.63606
AVT4	0.45	0.39	-0.48	0.385	0.03	-0.51		0.917076	0.128084	-0.136663	-0.11375	0.832339
AVT5	0.37	0.41	0.98	0.115	0.075	0.605		0.832629	0.127957	-0.303785	-0.24125	0.794146
AVT6	-0.69	-0.56	-0.27	-0.135	0.015	-0.495		1.1609	0.127824	0.304079	0.22625	0.74405
AVT7	0.8	0.47	-0.135	0.31	0.005	-0.325		0.802377	0.127719	-0.357356	-0.28625	0.801021
AXL1	1	1.14	2.25	1.115	1.095	2.685		1.17793	0.12761	0.0995143	0.12625	1.26866
AXL2	-0.01	-0.215	0.48	-0.135	-0.615	0.08		0.852034	0.127488	-0.302739	-0.23125	0.76386
AYR1	0.94	0.965	0.37	1.6	1.155	0.29		1.21385	0.127352	0.194629	0.1925	0.989061
AYT1	-0.12	-0.075	0	-0.09	0.235	0.15		1.09212	0.127226	0.19494	0.1225	0.628399
AZF1	-0.89	-0.755	-0.37	-0.16	-0.35	-0.22		1.21757	0.127059	0.420975	0.32125	0.76311
AZR1	-0.12	0.26	0.335	0.1	0.225	0.285		1.01825	0.126944	0.0500538	0.03375	0.674274
BAG7	0.46	-0.005	-0.04	0.66	-0.105	0.315		1.09417	0.126818	0.149852	0.11375	0.759082
BAP2	-0.9	0.135	-0.23	-0.335	0.42	-0.22		1.14417	0.126701	0.258011	0.215	0.833298
BAP3	-1.51	-1.655	-1.805	-1.385	-1.44	-1.72		1.05125	0.126582	0.094971	0.10625	1.11876
BAR1	-0.34	-0.205	-0.18	-0.315	-0.45	-0.075		0.984451	0.126466	-0.042577	-0.02875	0.675248
BAS1	0.1	0.31	0.545	-0.03	0.15	0.385		0.921255	0.126362	-0.16	-0.1125	0.703125
BAT1	-0.11	1.095	1.285	-0.085	1.325	1.53		1.12869	0.126198	0.112684	0.125	1.1093
BAT2	0.3	-0.135	0.53	0.1	0.135	0.585		1.01835	0.12608	0.0417995	0.03125	0.747617
BBC1	-0.67	-0.715	-0.79	-0.94	-0.37	-0.275		1.10845	0.125924	0.18015	0.1475	0.818762
BBP1	0.34	0.95	2.175	0.48	0.725	2.49		1.10925	0.125778	0.0451492	0.0575001	1.27356
BCD1	-0.1	-0.04	-0.49	-0.25	0.035	-0.455		0.993712	0.125667	-0.0140737	-0.01	0.710546
BCH1	0.03	0.08	-0.425	0.335	0.215	-0.21		1.12131	0.125545	0.228356	0.16375	0.717083
BCH2	-0.1	-0.15	0.32	0.1	-0.22	-0.065		0.951911	0.12541	-0.0944947	-0.06375	0.674641
BCK1	0.49	0.22	0.145	0.03	-0.06	0.12		0.869966	0.125291	-0.290226	-0.19125	0.658969
BCK2	-0.45	-0.245	-0.195	-0.185	-0.075	0.025		1.1151	0.125143	0.250643	0.16375	0.65332
BCP1	-0.38	-0.53	-0.76	-0.62	-0.565	-1.115		0.913756	0.125003	-0.190228	-0.1575	0.827952
BCY1	0.34	0.28	0.265	0.785	0.865	0.21		1.21778	0.124731	0.314352	0.24375	0.775404
BCS1	0.05	0.235	0.305	-0.175	0.425	0.275		0.997919	0.124877	-0.0231227	-0.01625	0.702774
BDF1	-0.18	0.135	-0.135	0.285	0.435	0.22		1.21678	0.124582	0.421332	0.28	0.66456
BDF2	-0.59	-0.225	-0.52	0.305	0.24	0.2		1.41892	0.124458	0.741731	0.52	0.701063
BDH1	-0.84	-1.185	-1.405	-0.885	-0.75	-1.185		1.0841	0.12433	0.160875	0.1525	0.947939
BDH2	-0.48	-0.855	-0.195	-0.045	-0.195	0.095		1.24417	0.124186	0.464807	0.34625	0.744932
BDP1	0.01	-0.1	0.43	0.02	-0.315	0.51		0.989419	0.124015	-0.0413045	-0.03125	0.756576
BDS1	0.03	0.045	-0.05	-0.075	-0.06	-0.01		0.970902	0.123907	-0.0735988	-0.0425	0.577455
BEM1	-0.31	-0.75	-0.565	-0.175	-0.645	-0.505		1.04963	0.123773	0.097467	0.075	0.769491
BEM2	0	0.125	1.37	0.05	-0.165	1.565		1.03714	0.123637	-0.0104852	-0.01125	1.07294
BEM3	0.11	0.085	0.345	0.01	-0.315	-0.115		0.846742	0.123531	-0.366304	-0.24	0.655193
BEM4	0.99	1.205	0.69	1.06	1.365	0.825		1.07638	0.123424	0.0968014	0.0912499	0.942651
BET1	0.03	-0.445	-0.81	-0.29	-0.5	-0.77		0.935492	0.123289	-0.103714	-0.08375	0.807512
BET2	-0.18	0.135	-0.285	-0.28	0.155	-0.045		1.02756	0.123143	0.058888	0.04	0.679255
BET3	-0.68	-0.785	-0.91	-0.605	-0.825	-0.815		1.01961	0.122992	0.0391309	0.0325	0.830546
BET4	0.05	0.22	0.025	0.14	0.075	0.025		0.989394	0.122879	-0.0226089	-0.01375	0.608168
BET5	0.2	0.37	1.15	-0.075	0.005	1.08		0.895173	0.122702	-0.19223	-0.1775	0.923372
BFA1	0.44	0.41	0.23	0.3	0.12	0.05		0.896054	0.122567	-0.227541	-0.1525	0.670209
BFR1	0.96	1.1	0.65	0.715	0.865	0.635		0.903535	0.122421	-0.143947	-0.12375	0.859693
BFR2	-0.83	-0.7	-0.505	-0.7	-0.895	-0.69		0.961985	0.122292	-0.0764682	-0.0625001	0.817334
BGL2	-1.33	-1.4	-1.575	-1.25	-1.31	-1.765		1.00268	0.122153	-0.00465771	-0.00499988	1.07346
BI2	-0.01	-0.205	-0.215	0.09	-0.11	0.06		1.08362	0.122023	0.188466	0.1175	0.623455
BI3	-0.44	-0.61	-1.08	0.615	-0.2	0.055		1.54988	0.121906	0.780334	0.65	0.832977
BI4	-0.65	-0.69	-0.635	0.36	-0.245	0.085		1.44358	0.121752	0.718842	0.54375	0.756425
BIG1	0.23	0.11	0.49	0.19	-0.015	0.29		0.934834	0.121628	-0.134505	-0.09125	0.678415
BIK1	0.53	0.175	0.345	0.31	0.015	0.12		0.895489	0.121509	-0.221201	-0.15125	0.683769
BIM1	0.74	0.59	1.24	0.34	0.46	0.29		0.744016	0.121376	-0.449648	-0.37	0.822865
BIO2	0.22	0.385	0.14	0.375	0.835	0.37		1.17508	0.121267	0.28269	0.20875	0.738442
BIO3	-0.11	-0.095	0.78	-0.13	-0.08	0.985		1.0566	0.121146	0.0561841	0.05	0.889932
BIO4	-0.14	0.01	0.535	-0.055	0.515	0.755		1.16405	0.12101	0.254109	0.2025	0.796902
BIO5	-0.34	-0.395	0.01	0.015	-0.1	-0.085		1.09242	0.120899	0.20973	0.13875	0.661566
BIR1	0.48	0.31	0.21	0.41	0.165	0.385		0.992606	0.120743	-0.0145111	-0.00999999	0.689128
BIT2	-0.13	-0.03	0.225	0.2	0.17	0.3		1.10903	0.120607	0.233754	0.15125	0.647047
BIT61	-0.46	0.305	0.21	-0.08	0.105	0.305		1.03347	0.120468	0.0930161	0.06875	0.739119
BLM10	0.11	0.225	-0.525	0.345	0.35	-0.105		1.13481	0.120325	0.259091	0.195	0.75263
BMH1	0.02	0.48	1.37	0.2	0.48	1.435		1.04236	0.120214	0.0611932	0.06125	1.00093
BMH2	0.55	1.025	0.67	0.635	0.915	0.935		1.04274	0.120024	0.0702499	0.0599999	0.854093
BMS1	0.16	0.395	0.685	-0.11	0.1	0.49		0.873584	0.119886	-0.254117	-0.19	0.747687
BNA1	0.69	1.23	0.975	0.81	1.365	1.13		1.08563	0.11977	0.108065	0.1025	0.9485
BNA2	0.05	-0.255	-0.265	-0.12	-0.295	-0.485		0.930995	0.119681	-0.157179	-0.1075	0.683933
BNA3	0.58	0.12	0.1	0.125	-0.105	-0.395		0.812489	0.119558	-0.408025	-0.29375	0.719932
BNA4	0.62	0.59	0.105	0.625	0.205	-0.13		0.900562	0.119439	-0.197068	-0.15375	0.780187
BNA5	-0.27	-0.06	-0.54	-0.335	-0.47	-1.065		0.860879	0.119339	-0.311255	-0.25	0.8032
BNA6	0.61	0.525	0.76	0.445	0.73	0.635		0.984839	0.119194	-0.0272092	-0.02125	0.780986
BNI1	0.18	0.26	0.405	0.065	0.56	0.8		1.13041	0.119072	0.190578	0.145	0.760843
BNI4	0.51	0.115	-0.17	0.19	-0.105	-0.265		0.887826	0.118974	-0.219663	-0.15875	0.722697
BNI5	0.3	-0.15	0.015	0.17	-0.235	0.055		0.968803	0.118855	-0.0646812	-0.04375	0.676394
BNR1	-0.02	0.38	1.74	0.2	0.395	2.18		1.20629	0.118717	0.140503	0.16875	1.20104
BNS1	0.46	-0.15	0.525	0.18	-0.45	0.36		0.879685	0.118604	-0.235545	-0.18625	0.790719
BOI1	0.16	0.49	0.145	0.16	0.68	0.395		1.08793	0.118469	0.15065	0.11	0.73017
BOI2	-0.21	0.055	0.46	-0.06	0.505	0.41		1.10006	0.118329	0.18347	0.1375	0.749443
BOP2	0.09	-0.055	-0.955	-0.285	-0.11	-0.12		1.0352	0.11822	0.126554	0.10125	0.800054
BOP3	0.05	0.035	-0.075	0.225	0.3	-0.36		1.04238	0.118051	0.0553318	0.03875	0.70032
BOR1	-0.01	-0.38	-1.06	-0.09	-0.425	-0.885		0.995275	0.11793	0.0143845	0.0125	0.86899
BOS1	-0.05	-0.005	-0.385	0.32	0.2	-0.325		1.12528	0.117781	0.22107	0.15875	0.7181
BPH1	0.14	0.1	-0.135	0.29	0.33	0.205		1.13417	0.117666	0.278951	0.18	0.645275
BPL1	-0.83	-0.69	-0.36	-0.285	-0.365	-0.285		1.15411	0.117513	0.314478	0.23625	0.751244
BPT1	-0.61	-1.1	-1.275	-0.475	-0.71	-1.335		1.07584	0.117383	0.122634	0.11625	0.947944
BRE1	0.04	0.025	-0.05	0.11	0.06	0.01		1.0292	0.117254	0.0709171	0.04125	0.581665
BRE2	-0.04	-0.125	0.335	0.125	-0.315	0.22		0.97785	0.117118	-0.0497344	-0.035	0.703738
BRE4	0.26	-0.07	0.205	-0.03	-0.065	0.015		0.917034	0.116964	-0.188242	-0.11875	0.630836
BRE5	0.07	0.275	0.28	0.015	0.39	0.255		1.009	0.116835	0.0130893	0.00874999	0.668485
BRF1	0.54	0.26	-0.125	0.475	0.37	-0.23		0.992656	0.116725	-0.0194869	-0.015	0.769747
BRL1	-0.43	-0.305	0.965	-0.345	-0.435	0.72		0.92682	0.116597	-0.0755197	-0.0725	0.960014
BRN1	-0.29	-0.27	0.38	-0.125	-0.025	0.43		1.0756	0.116445	0.153644	0.115	0.748484
BRO1	0.41	0.765	0.555	0.64	0.795	0.82		1.10216	0.116336	0.163952	0.13125	0.80054
BRP1	-0.05	0.225	0.23	-0.125	0.32	0.095		0.982786	0.116224	-0.0429779	-0.02875	0.668949
BRR1	0.39	0.085	-0.195	-0.22	0.01	-0.1		0.894903	0.116106	-0.216103	-0.1475	0.682546
BRR2	-0.08	-0.055	-0.215	-0.045	-0.1	0.02		1.03875	0.116007	0.0933717	0.05625	0.602431
BRR6	0.29	0.255	0.02	0.03	0.175	-0.105		0.920957	0.115869	-0.180176	-0.11625	0.645202
BRX1	-1.07	-0.655	-0.845	-1.12	-0.975	-1.375		0.882419	0.115737	-0.242355	-0.225	0.92839
BSC1	-1.65	-1.04	-1.355	-1.37	-0.985	-1.425		1.03126	0.115623	0.0638647	0.06625	1.03735
BSC2	0.64	0.445	0.275	0.365	0.285	0.29		0.921884	0.115496	-0.148456	-0.105	0.707278
BSC3	-0.02	0.12	0.8	0.385	0.99	1.985		1.71387	0.115369	0.600724	0.615	1.02377
BSC4	0.76	1.465	1.335	0.955	1.915	1.515		1.19943	0.115266	0.190576	0.20625	1.08225
BSC5	0.5	0.93	1.87	0.645	1.11	1.77		1.0198	0.11515	0.0513919	0.05625	1.09453
BSC6	-0.3	-0.285	0.25	-0.36	-0.04	0.96		1.22891	0.114998	0.259225	0.22375	0.863151
BSD2	-0.6	-0.7	-0.34	-0.555	-0.82	-0.17		1.02302	0.114866	0.0299845	0.02375	0.792076
BSP1	-0.04	0.11	-0.06	-0.045	-0.19	-0.54		0.880962	0.114761	-0.28961	-0.19625	0.677637
BST1	-0.66	-0.65	-0.81	-0.25	-0.585	-0.875		1.07472	0.114621	0.126147	0.1025	0.812544
BTN2	-0.02	0.03	-0.345	0.295	0.305	-0.48		1.10139	0.114483	0.150961	0.11375	0.753504
BTS1	0.53	0.92	1.29	0.785	0.815	1.46		1.06668	0.114369	0.0836521	0.08	0.956341
BTT1	0.67	0.625	0.435	0.69	0.935	0.955		1.1784	0.114246	0.259092	0.2125	0.820173
BUB1	0.17	0.015	0.21	0.12	0.01	-0.01		0.952142	0.114137	-0.11253	-0.06875	0.610946
BUB2	-0.2	-0.385	-0.27	-0.17	-0.45	-0.995		0.901021	0.114041	-0.243	-0.19	0.781892
BUB3	1.22	0.825	0.91	1.08	0.775	1.255		1.03322	0.11392	0.0416601	0.03875	0.930145
BUD13	1.06	0.945	0.53	0.345	0.87	0.485		0.851775	0.113824	-0.245731	-0.20875	0.849507
BUD14	-0.04	0.005	-0.065	0.11	-0.15	-0.525		0.934733	0.113722	-0.16869	-0.11625	0.689133
BUD16	0.03	0.12	0.065	-0.03	0.31	0.12		1.0366	0.113606	0.0733095	0.04625	0.630887
BUD17	0.5	0.44	0.565	0.225	0.455	0.395		0.924631	0.11349	-0.150729	-0.1075	0.7132
BUD19	-0.25	0.09	0.19	-0.1	0.075	0.08		0.999353	0.113383	0.00957508	0.00625	0.652736
BUD2	0.83	0.555	0.59	0.63	0.515	0.62		0.958508	0.113266	-0.0673021	-0.0525	0.780064
BUD20	-0.72	-0.415	-0.27	-0.39	-0.205	-0.25		1.08948	0.11313	0.194475	0.14	0.719887
BUD21	0.03	0.2	-0.31	0.195	0.445	0.105		1.15219	0.11301	0.298018	0.20625	0.692073
BUD22	-0.36	0.25	0.235	0.345	0.225	0.755		1.23672	0.112916	0.393436	0.3	0.762513
BUD23	0.07	-0.04	-0.365	0.08	0.04	-0.045		1.06728	0.112798	0.15777	0.1025	0.64968
BUD25	0.05	0.08	0.31	0.135	0.52	0.62		1.17011	0.112678	0.292499	0.20875	0.713678
BUD26	-0.02	-0.1	-0.285	0	-0.125	-0.19		1.01433	0.112554	0.0357175	0.0225	0.629943
BUD27	-0.56	-0.61	0.23	-0.315	-0.14	0.56		1.19374	0.112464	0.314556	0.26125	0.830536
BUD28	0.03	0.055	0.31	0.195	0.015	0.16		0.993693	0.112346	-0.00981976	-0.00625	0.636472
BUD3	-0.06	-0.325	-0.405	-0.08	-0.555	-0.23		0.990478	0.112215	-0.0265201	-0.01875	0.707012
BUD30	0.33	0.455	0.365	0.12	0.25	0.35		0.925712	0.112099	-0.159298	-0.1075	0.674835
BUD31	-0.21	0.115	0.795	0.005	0.165	0.425		0.954004	0.111942	-0.0332829	-0.02625	0.788694
BUD32	-0.02	-0.075	0.33	-0.355	0.165	0.13		0.953428	0.111835	-0.105408	-0.07375	0.699662
BUD4	-0.05	-0.605	0.165	-0.145	-0.365	0.445		1.07947	0.111723	0.134695	0.10625	0.78882
BUD5	0.09	0.14	0.74	0.335	0.21	0.715		1.04613	0.111579	0.0935295	0.0725	0.775156
BUD6	-0.2	-0.085	0	-0.12	0.12	0.18		1.08561	0.111478	0.184167	0.11625	0.631219
BUD7	-0.99	-0.99	-0.965	-0.75	-0.875	-0.685		1.09631	0.111369	0.183738	0.15875	0.864003
BUD8	0.19	0.17	0.18	0.455	0.28	-0.075		1.03083	0.111264	0.0440666	0.03	0.680788
BUD9	0.59	0.535	0.35	0.275	0.155	0.25		0.863041	0.111137	-0.285312	-0.19875	0.696605
BUG1	0.29	0.145	-0.465	0.335	0.25	-0.475		1.02892	0.111033	0.044067	0.035	0.794245
BUL1	0.02	0.415	0.26	0.295	0.385	0.15		1.02147	0.110929	0.0496133	0.03375	0.680261
BUL2	-0.25	0.05	-0.015	-0.23	-0.05	0.015		0.990482	0.110805	-0.0196234	-0.0125	0.636994
BUR2	-0.34	-0.325	-0.06	-0.345	-0.33	-0.18		0.97687	0.110657	-0.0485852	-0.0325	0.668929
BUR6	-0.89	-1.375	-1.035	-0.395	-0.735	-0.705		1.23271	0.110529	0.411963	0.36625	0.889035
BYE1	-0.76	-0.945	-0.51	-0.425	-0.775	-0.67		1.05177	0.110403	0.105533	0.08625	0.817281
BZZ1	0.16	0.255	0.34	0.2	0.425	0.335		1.03852	0.110225	0.0768096	0.05125	0.667235
CAC2	0.3	0.38	0.01	0.615	0.685	0.14		1.15458	0.110087	0.251265	0.1875	0.746225
CAD1	0.1	0.16	-0.21	0.2	0.34	-0.17		1.0616	0.109984	0.116312	0.08	0.687808
CAF120	-0.35	-0.355	1.11	-0.105	-0.02	0.83		0.993399	0.109833	0.0781733	0.075	0.959406
CAF130	0.39	0.495	0.385	0.205	0.125	0.045		0.850625	0.109727	-0.335255	-0.22375	0.667403
CAF16	-0.2	-0.215	-0.395	-0.245	-0.295	-0.095		1.02937	0.109622	0.0667906	0.04375	0.655033
CAF17	0.85	0.76	0.405	1.15	0.925	0.355		1.09909	0.109511	0.118467	0.10375	0.875775
CAF20	-0.04	-0.43	-0.895	-0.44	-0.905	-1.655		0.795872	0.109385	-0.425699	-0.40875	0.960186
CAF4	0.39	0.44	-0.135	0.36	0.845	0.325		1.16486	0.109248	0.269528	0.20875	0.774503
CAF40	-0.08	-0.085	-0.3	-0.41	-0.085	-0.355		0.939527	0.109134	-0.143939	-0.09625	0.668687
CAJ1	0.13	-0.005	-0.04	-0.095	0.095	-0.04		0.978714	0.109006	-0.051712	-0.03125	0.604308
CAK1	0.22	0.52	1.495	0.085	0.64	1.565		1.025	0.108892	0.0132497	0.01375	1.03776
CAM1	-0.09	0.265	0.51	-0.1	0.595	0.845		1.14776	0.108785	0.200736	0.16375	0.815747
CAN1	0.27	-0.075	-0.74	0.405	-0.01	-0.45		1.07867	0.108634	0.148286	0.1225	0.826107
CAP1	-0.24	-0.18	-0.635	0.105	0	-0.335		1.1467	0.108526	0.288814	0.20625	0.714129
CAP2	0.01	-0.125	-0.745	-0.015	-0.215	-0.7		0.984704	0.108458	-0.0220924	-0.0175	0.792129
CAR1	0.48	0.94	-0.23	0.55	0.925	0.01		1.03945	0.108352	0.0825377	0.07375	0.893531
CAR2	0.1	0.35	0.155	0.21	0.52	0.485		1.11895	0.108233	0.22017	0.1525	0.692647
CAT2	1.16	0.88	0.26	1.255	0.55	0.175		0.953334	0.108093	-0.085459	-0.08	0.936121
CAT5	0.11	-0.11	-1.045	-0.525	-0.4	-1.135		0.833171	0.107989	-0.280747	-0.25375	0.90384
CAT8	-0.34	-0.505	-0.585	-0.38	-0.17	0.165		1.1952	0.107854	0.36085	0.26125	0.723986
CAX4	1.22	1.245	0.575	0.865	1.005	0.23		0.834726	0.10775	-0.251788	-0.235	0.933324
CBC2	-0.11	0.39	1.705	-0.26	0.07	1.44		0.861595	0.107625	-0.164744	-0.18375	1.11537
CBF1	0.12	-0.19	-0.275	0.17	-0.025	-0.205		1.04898	0.107506	0.106736	0.07125	0.667535
CBF2	0.46	0.345	0.565	0.325	0.065	0.285		0.881383	0.107376	-0.249594	-0.17375	0.69613
CBF5	-0.53	-0.85	-0.42	-0.96	-1.24	-1.195		0.792789	0.10724	-0.448979	-0.39875	0.888125
CBK1	-0.6	-0.645	-0.865	-0.58	-0.745	-1.595		0.911653	0.107114	-0.218303	-0.2025	0.927611
CBP1	-0.36	-0.355	0.435	-0.405	-0.515	1.035		1.15109	0.107011	0.103968	0.09875	0.949812
CBP2	-0.08	-0.045	-0.18	-0.1	-0.25	-0.2		0.959566	0.106848	-0.099284	-0.06125	0.616917
CBP3	0.26	0.225	0.17	-0.045	0.22	0.085		0.933961	0.10668	-0.156368	-0.09875	0.631525
CBP4	-0.11	-0.32	-0.865	0.075	0.265	-0.775		1.17172	0.106592	0.253378	0.215	0.848536
CBP6	-0.49	-0.94	-1.135	-0.44	-1.035	-1.275		0.981322	0.10647	-0.0495561	-0.04625	0.933286
CBR1	0.21	0.16	-0.4	0.005	0.155	-0.84		0.911629	0.106361	-0.199462	-0.1625	0.81469
CBS1	-0.08	0.04	0.28	-0.08	-0.215	0.13		0.931604	0.106218	-0.154459	-0.10125	0.655515
CBS2	0.17	-0.155	0.305	-0.205	-0.195	0.255		0.923881	0.106068	-0.166833	-0.11625	0.696804
CBT1	0.11	-0.14	0.095	-0.22	0.05	0.175		0.992104	0.105956	-0.023075	-0.015	0.650053
CCA1	-0.65	-0.615	0.16	-0.65	-0.695	0.345		1.03452	0.105841	0.0298926	0.02625	0.878145
CCC1	0.06	0.36	1.805	0.105	0.4	2.165		1.15535	0.105706	0.0919641	0.11125	1.20971
CCC2	-1.41	-1.235	-0.355	-1.18	-1.185	-0.46		1.00973	0.105591	0.0438817	0.04375	0.996999
CCE1	0.19	0.01	0.22	0.065	-0.215	0.365		0.972883	0.105452	-0.0750729	-0.05125	0.68267
CCH1	-0.24	-0.36	-0.425	-0.345	-0.45	0.2		1.0882	0.105347	0.14785	0.1075	0.727086
CCL1	0.07	-0.045	0.07	0.16	0.18	0.15		1.07153	0.10524	0.164694	0.09875	0.599596
CCP1	-0.78	-0.64	0.46	0.005	-0.02	1.085		1.41989	0.10514	0.536193	0.5075	0.946488
CCR4	-0.12	-0.02	0.09	0.035	0.15	0.015		1.04377	0.105045	0.103391	0.0625	0.604503
CCT2	0.22	0.17	-0.245	-0.075	-0.015	-0.885		0.841997	0.104824	-0.355232	-0.28	0.788217
CCT3	0.29	0.25	-0.14	-0.21	-0.21	-0.025		0.859361	0.104697	-0.316715	-0.21125	0.667004
CCT4	0.06	0.345	0.435	0.035	0.05	0.285		0.917184	0.104586	-0.174302	-0.1175	0.674117
CCT5	0.27	0.8	0.84	0.23	0.88	0.825		1.00833	0.104481	0.0073587	0.00624996	0.84933
CCT6	-0.22	-0.305	-0.78	-0.2	-0.04	-0.615		1.07561	0.104383	0.146904	0.1125	0.765804
CCT7	0.28	0.255	0.085	0.075	0.18	-0.235		0.903253	0.104254	-0.2271	-0.15	0.660503
CCT8	0.13	0.3	-0.14	0.1	0.565	-0.19		1.04602	0.104134	0.0628918	0.04625	0.73539
CCW12	0.63	0.99	3.035	1	1.53	3.86		1.60313	0.104002	0.271347	0.43375	1.59851
CCW14	0.18	-1.685	-1.055	-1.14	-1.47	-1.05		0.785493	0.103878	-0.251312	-0.275	1.09426
CCZ1	-0.43	-0.38	0.02	-0.32	-0.37	-0.43		0.941116	0.103784	-0.117275	-0.0825	0.703474
CDA1	0.08	1.695	4.745	0.255	1.335	4.735		0.976209	0.103692	-0.0231591	-0.0487499	2.105
CDA2	-0.21	2.285	5.93	0.31	2.17	6.4		1.34681	0.103578	0.0841281	0.21875	2.6002
CDC1	-0.41	-0.375	-0.575	-0.295	-0.465	-0.6		1.00134	0.10347	-4.09938e-08	-2.98023e-08	0.726995
CDC10	0.04	0.445	2.865	0.08	-0.065	3.315		1.21455	0.103347	-0.00308049	-0.00499994	1.6231
CDC11	0.33	0.1	0.055	0.225	0.225	0.015		0.995503	0.10323	-0.00774551	-0.00500001	0.645536
CDC12	0.4	0.33	0.335	0.205	0.51	0.505		1.03265	0.103108	0.0551189	0.03875	0.703025
CDC123	0.3	0.165	-0.17	0.025	0.075	-0.59		0.8807	0.103012	-0.266517	-0.19625	0.736352
CDC13	0.12	0.47	0.43	0.55	1	0.605		1.24195	0.10291	0.361267	0.28375	0.78543
CDC14	0.64	0.775	1.795	0.915	1.1	1.905		1.13367	0.102799	0.163006	0.1775	1.08892
CDC15	-0.71	-0.37	0.205	-0.245	-0.025	0.385		1.1681	0.102694	0.313054	0.2475	0.790597
CDC16	0.05	0.37	2.2	0.06	0.245	2.255		1.00991	0.10259	-0.0115308	-0.015	1.30087
CDC19	0.58	0.585	0.64	0.57	0.49	-0.4		0.836781	0.102461	-0.348292	-0.28625	0.821868
CDC2	0.63	0.365	0.735	0.55	0.345	0.71		0.976399	0.102332	-0.0403818	-0.03125	0.773863
CDC20	0.12	0.385	2.52	0.315	0.375	2.92		1.217	0.102202	0.100849	0.14625	1.45019
CDC21	1.09	0.67	1.49	0.805	0.205	1.27		0.838318	0.102086	-0.247535	-0.2425	0.979659
CDC23	0.38	0.645	2.195	0.075	0.49	2.24		0.968948	0.101945	-0.0822419	-0.10375	1.26152
CDC24	-0.27	-0.245	-0.5	-0.34	-0.39	-0.345		0.988237	0.101824	-0.0218679	-0.015	0.685938
CDC25	-0.79	-0.45	-0.475	-0.395	-0.47	-0.485		1.05515	0.101703	0.121961	0.09125	0.748189
CDC26	0.26	0.62	2.44	0.28	0.285	2.625		1.0481	0.10159	-0.0236538	-0.0325	1.37399
CDC27	0.51	0.455	2.565	0.175	0.39	2.56		0.961292	0.101457	-0.0735022	-0.10125	1.37751
CDC28	0.64	0.9	1.52	0.605	1.12	1.9		1.15554	0.101385	0.133175	0.14125	1.06063
CDC3	0.83	1.35	3.295	0.815	1.02	3.68		1.16263	0.10123	0.00620764	0.00999999	1.61092
CDC31	0.06	-0.23	-0.685	-0.245	-0.485	-0.525		0.924985	0.101129	-0.131971	-0.1	0.757744
CDC33	-0.53	-0.395	-0.59	-0.725	-0.615	-0.81		0.907269	0.101013	-0.204563	-0.15875	0.776045
CDC34	-0.1	-0.315	-0.11	0.075	-0.29	0.04		1.06439	0.100896	0.133374	0.0875	0.656052
CDC36	-0.51	-0.21	0.135	-0.42	-0.365	0.135		0.988303	0.100744	-0.0218075	-0.01625	0.745156
CDC37	0.06	0.275	1.08	0.415	0.465	1.17		1.11129	0.100631	0.176903	0.15875	0.897386
CDC39	-0.08	-0.145	-0.405	0.085	-0.03	-0.28		1.07156	0.100488	0.151752	0.10125	0.667208
CDC4	-0.11	0.22	0.38	0.33	0.435	0.535		1.15143	0.100364	0.285438	0.2025	0.709436
CDC40	-0.27	-0.43	0.115	-0.51	-0.68	-0.4		0.843945	0.100206	-0.339453	-0.25125	0.740161
CDC42	0.27	0.32	0.81	0.44	0.44	0.905		1.07267	0.100085	0.120352	0.09625	0.799738
CDC43	0.36	0.31	0.47	0.335	0.04	0.165		0.898622	0.099993	-0.22211	-0.15	0.675341
CDC45	0.8	0.345	0.19	0.66	0.395	0.245		0.986045	0.0998812	-0.011376	-0.00874999	0.769165
CDC46	1.38	1.49	1.325	1.055	1.44	1.395		0.944365	0.0997607	-0.0736567	-0.07625	1.03521
CDC47	0.22	-0.18	-0.21	0.84	0.265	-0.12		1.2556	0.0996076	0.367821	0.28875	0.785028
CDC48	-0.34	0.095	-0.04	-0.15	0.415	0.325		1.17136	0.0994904	0.306946	0.21875	0.712666
CDC5	0.12	0.895	2.65	0.285	0.275	2.9		1.0655	0.0993575	-0.0349857	-0.05125	1.46488
CDC50	0.53	0.72	1.085	0.63	0.55	1.115		0.994385	0.0992447	-0.011482	-0.00999999	0.870929
CDC53	-0.15	0.035	-0.12	0.03	0.355	-0.06		1.10745	0.0991095	0.21439	0.14	0.653016
CDC54	0.31	0.235	0.54	0.18	0.095	0.42		0.931895	0.0989652	-0.140764	-0.0975	0.692647
CDC55	0.13	0.01	-0.305	0.19	0.05	-0.05		1.05914	0.0988102	0.135343	0.08875	0.655741
CDC6	0.48	0.77	0.68	0.45	0.6	0.82		0.990356	0.0987088	-0.0188993	-0.015	0.793682
CDC60	0.06	0.56	0.83	-0.155	0.325	1.075		0.99303	0.0985699	-0.0576841	-0.05125	0.888461
CDC7	0.51	0.615	0.725	0.545	0.845	1.115		1.14491	0.0984249	0.195559	0.16375	0.837345
CDC73	0.17	0.37	0.145	0.075	0.14	-0.225		0.886742	0.0983247	-0.263412	-0.17375	0.659614
CDC8	0.62	0.46	-0.05	0.595	0.315	0		0.974608	0.0982086	-0.0389958	-0.03	0.769313
CDC9	0.44	0.025	-0.185	0.025	-0.225	-0.485		0.843394	0.0980618	-0.331822	-0.24125	0.727047
CDD1	0.49	0.835	2.525	0.485	0.665	2.115		0.836386	0.0979413	-0.115876	-0.14625	1.26212
CDH1	-0.51	-0.26	1.32	0.11	-0.145	1.45		1.13542	0.0978094	0.196676	0.21625	1.09953
CDS1	0.03	-0.145	-0.83	-0.335	-0.37	-1.41		0.843734	0.0976945	-0.319516	-0.2925	0.915448
CEF1	-0.15	0.03	-0.115	0.2	0.21	-0.315		1.06854	0.0975698	0.12134	0.0825	0.679908
CEG1	0.26	0.265	0.055	0.005	0.245	0.195		0.976411	0.0974243	-0.0524685	-0.03375	0.643243
CEM1	-0.18	0.08	0.15	-0.145	0.11	0.095		1.00059	0.0973357	0.00389577	0.0025	0.641721
CEP3	0.32	0.17	-0.29	0.025	-0.255	-0.675		0.830722	0.0972342	-0.364393	-0.27625	0.75811
CET1	-0.37	-0.42	-0.38	-0.345	-0.57	-0.215		1.00998	0.0971025	0.0142036	0.00999999	0.704048
CEX1	0.38	0.32	1.415	0.32	0.615	1.44		1.04453	0.0969768	0.0659931	0.065	0.984951
CFD1	-0.39	-0.69	-0.67	-0.09	-0.565	-0.53		1.09847	0.0968492	0.1841	0.14125	0.767246
CFT1	0.09	0.155	0.16	0.01	0.26	0.34		1.04077	0.0967408	0.0795826	0.05125	0.643985
CFT2	0.03	0.42	0.16	0.16	0.27	0.025		0.969695	0.0966417	-0.0583557	-0.03875	0.664031
CGI121	0.59	0.745	0.515	0.38	0.28	0.165		0.826475	0.0965254	-0.350818	-0.25625	0.730436
CGR1	-0.74	-0.68	-0.605	-0.36	-0.33	-0.37		1.16252	0.0964177	0.325043	0.24125	0.74221
CHA1	-1.39	-1.39	-1.515	-1.13	-0.75	-1.495		1.13879	0.0962672	0.223215	0.23	1.0304
CHA4	-0.09	-0.2	-0.335	-0.015	-0.3	-0.395		0.98877	0.0961495	-0.0315744	-0.02125	0.673015
CHC1	-0.59	-0.64	-1	-0.155	-0.415	-0.91		1.13338	0.0959996	0.224024	0.1875	0.836966
CHD1	0.18	0.4	0.9	0.39	0.43	0.92		1.04349	0.0958675	0.0792141	0.065	0.820561
CHK1	0.07	0.145	0.085	0.16	0.085	-0.07		0.979715	0.0957675	-0.051414	-0.03125	0.607811
CHL1	-0.11	-0.44	-0.405	-0.325	-0.53	-0.675		0.911735	0.0956516	-0.196427	-0.14375	0.731824
CHL4	0.45	0.305	0.165	0.7	0.655	0.33		1.15532	0.0955165	0.258902	0.19125	0.738696
CHO1	-0.16	-0.59	-0.87	-0.565	-0.78	-0.635		0.93425	0.095387	-0.110865	-0.09	0.811802
CHO2	0.5	-0.035	-0.36	0.26	-0.2	-0.78		0.875519	0.0952838	-0.247581	-0.20625	0.83306
CHS1	-0.82	-1.19	-0.895	-0.73	-1.385	-0.475		1.06402	0.0951482	0.0842565	0.07875	0.934646
CHS2	-0.81	-1.115	-0.69	-0.575	-0.88	-0.68		1.07047	0.0950476	0.140934	0.12	0.851462
CHS3	-0.78	-0.645	0.545	-0.465	-0.695	0.025		0.912733	0.094946	-0.070537	-0.06375	0.903781
CHS5	-0.07	-0.46	-0.875	0.045	-0.29	-0.69		1.07584	0.0947795	0.144541	0.1175	0.812918
CHS6	-0.14	0.01	0.58	-0.08	-0.04	0.65		1.01782	0.0946633	0.0254745	0.02	0.7851
CHS7	-1.15	-1.36	-0.08	-1.065	-1.55	-0.135		0.979861	0.0945518	-0.0376226	-0.04	1.06319
CHZ1	0.32	-0.16	-0.655	0.46	-0.115	-0.515		1.0583	0.0944309	0.0972904	0.08125	0.835129
CIA1	0.17	-0.18	-0.39	-0.19	-0.16	-0.525		0.919303	0.0943123	-0.166623	-0.11875	0.712685
CIC1	-1.09	-0.75	0.59	-1.275	-1.285	0.13		0.817425	0.0941869	-0.270247	-0.295	1.09159
CIK1	0.54	0.845	1.225	0.89	1.36	1.7		1.31592	0.0940294	0.335014	0.335	0.999958
CIN1	-0.21	-0.165	0.2	0.265	-0.075	0.515		1.1728	0.0939106	0.308563	0.22	0.712984
CIN2	1.96	1.39	1.57	1.675	0.76	1.295		0.79581	0.0938172	-0.26802	-0.2975	1.10999
CIN4	-0.1	-0.295	-0.535	-0.14	-0.305	-0.805		0.956681	0.0937082	-0.105109	-0.08	0.761112
CIN5	-0.45	-0.605	-1.26	-0.95	-0.73	-1.785		0.858804	0.0936047	-0.287457	-0.2875	1.00015
CIN8	0.58	0.69	1.825	1.08	0.97	2.055		1.20613	0.0934944	0.226021	0.2525	1.11715
CIS1	0.28	-0.01	-0.49	0.19	-0.095	-0.595		0.954014	0.0933531	-0.0896209	-0.07	0.781068
CIS3	-0.83	-0.705	0.76	-0.84	-0.855	1.01		1.06615	0.0932284	0.0200268	0.0225	1.12349
CIT1	0.93	1.39	1.5	0.735	1.01	1.155		0.82652	0.0930791	-0.235455	-0.23	0.976833
CIT2	-0.2	0.075	-0.685	0.23	0.12	-0.59		1.1066	0.0929111	0.178155	0.1425	0.799864
CIT3	2.07	1.975	1.385	1.965	1.4	0.81		0.791727	0.0927842	-0.264669	-0.31375	1.18544
CKA1	0.03	-0.28	-0.74	-0.135	-0.23	-0.84		0.964745	0.0926818	-0.0666008	-0.05375	0.807047
CKA2	0.06	-0.02	-0.34	0.05	0.135	-0.64		0.988565	0.0925632	-0.0517594	-0.03875	0.748656
CKB1	0.09	0.04	-0.12	-0.17	-0.07	-0.32		0.907762	0.0924317	-0.225417	-0.1425	0.632161
CKB2	0.24	0.595	0.24	0.235	0.49	0.01		0.941682	0.0922984	-0.118375	-0.085	0.718055
CKI1	0.39	0.69	0.935	0.43	0.755	1.035		1.04257	0.0921923	0.0603113	0.05125	0.849757
CKS1	1.02	1.16	0.515	1.32	1.54	0.495		1.16774	0.092057	0.165837	0.165	0.994952
CLA4	0.47	0.745	0.425	0.605	0.705	0.365		1.00654	0.091945	0.0113751	0.00874996	0.769222
CLB1	0.04	0.35	3.095	-0.22	-0.2	3.595		1.25033	0.0918376	-0.0444036	-0.0775	1.74535
CLB2	0.12	0.2	0.525	0.19	0.175	0.41		0.983751	0.0917128	-0.0253677	-0.0175	0.689854
CLB3	0.15	0.495	2.615	0.355	0.35	2.75		1.0659	0.0915895	0.0341208	0.04875	1.42875
CLB4	-0.02	0.995	2.915	0.5	0.735	3.205		1.15436	0.091447	0.0891233	0.1375	1.54281
CLB5	1.07	1.3	2.285	0.885	1.015	1.99		0.847123	0.0913428	-0.163367	-0.19125	1.17067
CLB6	1.33	1.735	4.73	1.29	1.35	4.57		0.891128	0.0912182	-0.0752275	-0.14625	1.9441
CLC1	0.18	-0.145	-0.49	0.275	-0.075	-0.555		1.02419	0.091112	0.0323381	0.025	0.77308
CLF1	0.12	-0.04	-0.93	0.145	0.095	-0.535		1.07804	0.0910241	0.165675	0.13875	0.837483
CLG1	-0.49	0.125	0.815	0.355	0.685	1.515		1.4785	0.0909005	0.542163	0.52625	0.970649
CLN1	0.7	0	-0.005	0.475	-0.205	0.07		0.932078	0.0908066	-0.114433	-0.08875	0.775561
CLN2	0.21	0.745	0.795	0.62	0.595	0.44		0.970583	0.0906901	-0.029939	-0.02375	0.79328
CLN3	-0.5	-0.41	-0.315	-0.1	-0.29	-0.575		1.04861	0.0905813	0.0907295	0.065	0.716415
CLP1	0.12	0.17	0.99	0.065	0.14	0.895		0.963375	0.0904709	-0.0524928	-0.045	0.85726
CLU1	0.35	0.58	0.22	0.085	0.505	0.16		0.931691	0.0903439	-0.140085	-0.1	0.713851
CMC1	-0.47	-0.91	-0.675	-0.67	-1.14	-0.86		0.914159	0.0902157	-0.178827	-0.15375	0.859767
CMD1	-0.15	-0.275	-0.57	-0.115	-0.485	-0.835		0.94036	0.0900847	-0.142054	-0.11	0.774354
CMK1	-0.23	-0.47	-0.97	-0.015	-0.27	-1.125		1.06236	0.0899563	0.0733543	0.065	0.886111
CMK2	-0.5	-1.04	-0.72	-0.44	-0.62	-0.66		1.07861	0.0898457	0.165593	0.135	0.815251
CMP2	-0.11	0.1	0.155	0.475	0.595	0.32		1.25219	0.0897147	0.450467	0.31125	0.69095
CNA1	-0.4	-0.65	-0.565	-0.28	-0.585	-0.415		1.05508	0.0896268	0.113252	0.08375	0.739498
CNB1	-0.44	-0.505	0.68	-0.53	-0.135	0.375		0.964423	0.0894558	-0.00710033	-0.00624999	0.88024
CNE1	0.13	0.32	0.105	0.095	0.34	-0.045		0.973969	0.0893172	-0.0626596	-0.04125	0.658319
CNM67	0.08	0.53	2.08	0.165	0.28	2.465		1.14589	0.0892024	0.0421079	0.055	1.30617
CNN1	0.51	0.46	-0.09	0.4	0.095	-0.2		0.898506	0.089075	-0.195471	-0.14625	0.748195
CNS1	-0.14	-0.11	0.445	-0.535	-0.24	0.42		0.923586	0.088955	-0.173475	-0.1375	0.79262
COA1	-0.12	-0.01	-0.33	-0.01	0.165	-0.42		1.04122	0.0887942	0.0700622	0.04875	0.69581
COB	0.67	0.45	-0.505	-0.16	-0.415	-0.83		0.688059	0.0887025	-0.582833	-0.505	0.866457
COF1	-0.41	-0.175	0.245	0.055	-0.095	0.485		1.14417	0.0885609	0.265802	0.19625	0.738332
COG1	-0.2	-0.025	-0.415	0.05	0.055	-0.185		1.09724	0.0884356	0.211851	0.14	0.66084
COG2	-0.44	-0.29	-0.565	-0.545	-0.58	-0.75		0.91271	0.0882739	-0.192666	-0.145	0.752597
COG3	0.05	0.12	-0.29	0.35	-0.05	-0.275		1.03225	0.088166	0.0512649	0.03625	0.707111
COG4	0.42	0.445	0.465	0.095	0.065	0.04		0.815477	0.0880372	-0.426365	-0.2825	0.662577
COG5	0.24	0.305	-0.135	0.335	0.2	-0.09		1.0052	0.0878952	0.0126759	0.00875	0.690285
COG6	0.1	0.07	-0.285	0.18	-0.065	-0.03		1.03197	0.0877706	0.0765631	0.05	0.653056
COG7	0.03	-0.37	0.12	-0.14	-0.55	-0.155		0.898788	0.0876368	-0.220165	-0.15625	0.709695
COG8	-0.12	-0.455	-0.6	-0.05	-0.39	-0.49		1.03978	0.0875192	0.0832802	0.06125	0.735468
COP1	-0.3	-0.305	-0.18	-0.09	-0.215	-0.07		1.07114	0.0874162	0.161688	0.1025	0.633939
COQ1	-0.01	-0.21	-0.655	0.19	0.04	-0.455		1.11615	0.0872708	0.214805	0.1625	0.756499
COQ10	0.05	0.22	-0.355	0.145	0.335	-0.13		1.07511	0.0871371	0.153981	0.10875	0.706256
COQ2	-0.34	-0.525	-0.19	-0.52	-0.5	-0.46		0.931538	0.0870134	-0.14834	-0.10625	0.71626
COQ3	0.17	0.11	-0.29	0.075	0.155	0.025		1.04029	0.0868878	0.100803	0.06625	0.657222
COQ4	0.6	0.405	1.57	0.92	0.885	1.935		1.25758	0.0867013	0.273059	0.29125	1.06662
COQ5	0.54	0.67	1.09	0.115	0.305	0.435		0.756473	0.0865625	-0.454799	-0.36125	0.794308
COQ6	0.12	-0.205	-0.63	-0.045	-0.33	-0.585		0.953069	0.0864187	-0.0802426	-0.06125	0.76331
COQ9	-0.09	-0.34	-0.91	0.04	-0.395	-0.775		1.03411	0.0863138	0.0632738	0.0525	0.829727
COR1	0.11	0.19	0.43	0.445	0.41	0.52		1.1219	0.0861625	0.231079	0.16125	0.697812
COS1	0.09	0.075	0.02	0.025	-0.05	-0.07		0.95265	0.0860592	-0.120628	-0.07	0.580297
COS10	0.02	-0.01	-0.03	0.225	-0.075	0.08		1.04733	0.0859194	0.101696	0.0625	0.614576
COS111	-0.27	-0.515	-0.78	-0.245	-0.795	-1.125		0.925174	0.085812	-0.175423	-0.15	0.855077
COS12	0.3	0.935	1.18	1.41	1.57	2.155		1.72889	0.0856521	0.628392	0.68	1.08213
COS2	0.68	1.035	0.555	1.225	1.315	1.15		1.31441	0.085557	0.383311	0.355	0.92614
COS3	0.64	1.085	0.55	1.23	1.33	1.12		1.30753	0.0854626	0.37728	0.35125	0.931007
COS4	0.43	0.46	-0.17	0.785	0.695	0.185		1.18804	0.0853577	0.29633	0.23625	0.797252
COS5	0.91	1.05	0.18	1.13	1.07	0.35		1.07894	0.085214	0.110216	0.1025	0.929996
COS6	0.57	1.195	0.365	1.425	1.235	0.415		1.21617	0.0850595	0.243685	0.23625	0.96949
COS7	1.45	2.21	1.855	2.215	2.22	1.71		1.13335	0.0849013	0.124506	0.1575	1.265
COS8	1.02	2.25	2.03	1.59	2.755	1.65		1.17108	0.0848151	0.131987	0.17375	1.31642
COS9	0.51	1.03	0.505	0.43	0.84	0.915		1.02339	0.0847192	0.0413015	0.035	0.847426
COT1	0.5	-0.07	0.56	0.195	-0.37	0.365		0.868887	0.0845946	-0.257288	-0.2	0.777339
COX1	1.67	1.285	1.49	1.455	0.54	0.825		0.738988	0.0844694	-0.392706	-0.40625	1.03449
COX10	-0.1	-0.225	-0.305	0.02	-0.255	-0.7		0.963716	0.0843118	-0.104433	-0.07625	0.730136
COX11	-0.03	-0.245	-0.13	-0.08	-0.355	0.125		1.02177	0.0842043	0.0356964	0.02375	0.665334
COX12	-0.45	-0.67	-1.18	-0.34	-0.635	-1.03		1.04347	0.0841043	0.0839789	0.07375	0.878196
COX13	-0.71	-0.68	-1.235	-0.585	-0.62	-1.185		1.03639	0.0840018	0.0652934	0.05875	0.899785
COX14	-0.44	-0.665	-0.91	-0.605	-0.76	-0.5		1.01899	0.083863	0.0466793	0.0375	0.803354
COX15	-0.12	-0.34	-0.31	-0.425	-0.335	-0.455		0.928989	0.0837273	-0.163258	-0.11125	0.681435
COX16	0.52	0.41	0.335	0.33	0.14	0.595		0.969222	0.0836387	-0.0694199	-0.05	0.720254
COX17	-0.88	-1.45	-2.27	-1.11	-1.845	-1.965		0.943814	0.0834936	-0.0662842	-0.08	1.20693
COX18	-0.21	-0.33	0.1	-0.52	-0.335	0.21		0.977222	0.0833876	-0.0692136	-0.05125	0.740461
COX19	-0.01	0.285	-0.395	0.325	0.9	-0.105		1.27103	0.0832693	0.380273	0.31	0.815204
COX2	0.27	-0.295	-0.045	0.55	-0.925	-0.575		0.917769	0.0831368	-0.246079	-0.22	0.894022
COX20	0.02	-0.555	-1.03	-0.085	-0.205	-0.975		1.04231	0.0830238	0.0846675	0.075	0.885818
COX23	0.08	0.29	0.22	-0.18	0.1	0.04		0.896093	0.0829242	-0.246572	-0.1575	0.638758
COX3	-0.29	-0.365	-0.575	0.835	-0.03	-0.26		1.4081	0.0828065	0.542845	0.44375	0.817452
COX4	-0.09	-0.02	-0.36	-0.305	-0.33	-0.69		0.870419	0.0827129	-0.299635	-0.21375	0.713367
COX5A	-0.05	-0.145	-0.275	-0.48	-0.385	-0.525		0.859593	0.0825714	-0.336523	-0.23	0.68346
COX5B	-0.12	-0.115	0.18	-0.26	-0.015	0.325		1.02539	0.0824854	0.038119	0.02625	0.688632
COX6	-0.26	-0.58	-0.575	-0.34	-0.825	-0.975		0.901719	0.0823649	-0.222801	-0.18125	0.813507
COX7	-0.47	-0.14	-0.125	-0.655	-0.625	-0.11		0.905144	0.0822226	-0.219086	-0.16375	0.747422
COX8	-0.19	-0.55	-1.275	-0.395	-0.835	-1.585		0.892879	0.0821318	-0.20191	-0.2	0.990543
COX9	0.07	-0.05	-0.195	-0.09	-0.22	-0.11		0.957691	0.0820207	-0.0985368	-0.06125	0.621595
COY1	-0.15	-0.415	-0.195	-0.02	-0.275	-0.22		1.04154	0.0819149	0.0927975	0.06125	0.66004
CPA1	-0.3	-0.315	-0.48	-0.155	-0.395	-0.47		1.01425	0.0817901	0.0269026	0.01875	0.696959
CPA2	0.29	-0.375	-0.295	0.255	-0.74	-0.475		0.921951	0.0816369	-0.176636	-0.145	0.820899
CPD1	0.02	-0.315	0.53	-0.09	-0.185	1.095		1.16274	0.0815126	0.163232	0.14625	0.895966
CPR1	-0.16	-0.195	-0.755	-0.34	-0.33	-1.825		0.853227	0.0814031	-0.34986	-0.34625	0.989683
CPR2	0.19	0.14	0.34	0.13	0.41	0.93		1.18184	0.0812925	0.260666	0.2	0.767266
CPR3	-0.43	-0.33	-0.345	-0.75	-0.555	-0.705		0.868755	0.0811746	-0.303109	-0.22625	0.74643
CPR4	0.03	-0.265	-0.095	0.35	-0.045	-0.465		1.04719	0.0810254	0.0582825	0.0425	0.729207
CPR5	-0.08	-0.105	-0.385	-0.32	-0.13	-0.31		0.967021	0.0809078	-0.0716044	-0.0475	0.663367
CPR6	0.11	0.93	0.495	-0.05	1.135	0.88		1.11285	0.0807876	0.117047	0.1075	0.918431
CPR7	0.12	0.22	-0.05	-0.525	-0.535	-0.53		0.729755	0.0806348	-0.675934	-0.47	0.695334
CPR8	0.34	0.38	0.31	0.31	0.085	0.09		0.908039	0.0804679	-0.20678	-0.13625	0.658912
CPS1	-0.07	-1.02	-1.365	0.43	-1.025	-1.965		1.09202	0.080357	-0.0221339	-0.02625	1.18596
CPT1	0.76	0.73	0.235	0.835	0.44	0.425		0.99168	0.0802411	-0.00778333	-0.00624999	0.802998
CRC1	0.61	0.78	0.4	0.98	1.045	0.825		1.22371	0.0801568	0.313899	0.265	0.844221
CRD1	-0.23	-0.57	-0.945	-0.26	-0.29	-0.745		1.06697	0.0800088	0.139357	0.1125	0.80728
CRF1	1.24	0.965	0.815	1.885	1.29	0.675		1.23497	0.0798695	0.200609	0.2075	1.03435
CRG1	-0.62	-0.995	-0.72	-0.9	-0.965	-0.46		1.00567	0.0797416	0.00291856	0.0025	0.856587
CRH1	-1.03	-1.425	-2.045	-0.78	-1.23	-2.3		1.05099	0.0796201	0.0397937	0.0475	1.19366
CRM1	0.09	0.23	0.475	0.165	0.23	1.23		1.21883	0.0795055	0.244989	0.2075	0.846978
CRN1	-0.02	0.1	-0.11	0.11	0.165	-0.18		1.02472	0.0793862	0.0490583	0.03125	0.636997
CRP1	-0.47	-0.07	0.585	0.065	0.635	1.22		1.42012	0.07924	0.516243	0.46875	0.908002
CRR1	0.06	0.48	2.09	-0.185	0.245	2.315		1.04498	0.0791025	-0.0487111	-0.06375	1.30874
CRS5	-0.14	-0.55	-0.46	-0.515	-0.75	-0.795		0.865326	0.0789884	-0.294108	-0.2275	0.773525
CRT10	-0.02	0.02	0.05	0.03	0	-0.14		0.973503	0.0788643	-0.0677349	-0.04	0.590538
CRZ1	0.18	-0.075	-0.36	0.04	0.235	-0.03		1.08366	0.0787393	0.18471	0.125	0.676737
CTA1	0.09	-0.075	-0.995	0.35	0.285	-0.53		1.19061	0.0762661	0.311163	0.27125	0.871729
CTF13	0.37	0.16	-0.075	0.55	0.125	0.265		1.09113	0.0761504	0.172389	0.12125	0.703351
CTF18	0.9	0.51	0.425	0.705	0.38	0.43		0.937158	0.0760407	-0.101997	-0.08	0.784336
CTF19	0.09	-0.375	-0.47	-0.305	-0.795	-1.04		0.807354	0.0759187	-0.421371	-0.34625	0.821722
CTF3	0.77	0.65	0.29	1.13	0.47	0.16		1.03527	0.0757814	0.0146247	0.0125	0.85472
CTF4	0.8	0.425	0.26	0.34	-0.025	-0.11		0.790578	0.0756658	-0.429977	-0.32	0.744226
CTF8	-0.28	-0.16	0.155	-0.265	-0.14	0.58		1.10504	0.0755167	0.151519	0.115	0.758981
CTH1	-0.47	-0.4	-0.56	-0.615	-0.605	-0.755		0.9192	0.0753715	-0.179701	-0.13625	0.758205
CTI6	0.28	0.025	-0.31	0.155	0.095	-0.1		1.01887	0.0752633	0.0567644	0.03875	0.682646
CTK1	-0.24	-0.24	0.49	-0.005	0.04	0.555		1.09661	0.0751421	0.188554	0.145	0.76901
CTK2	-0.26	-0.3	-0.065	-0.25	-0.535	-0.235		0.938238	0.0750314	-0.14496	-0.09875	0.681222
CTK3	0.03	-0.215	-0.2	-0.07	-0.15	-0.43		0.958179	0.0749117	-0.0997968	-0.06625	0.663849
CTL1	-0.77	-1.505	-1.42	-0.965	-1.975	-1.79		0.889019	0.0747683	-0.231042	-0.25875	1.11992
CTM1	0.57	0.765	0.89	0.305	0.77	0.985		0.980608	0.0746758	-0.048716	-0.04125	0.846744
CTP1	0.2	0.265	1	-0.07	-0.085	0.34		0.777742	0.0745607	-0.405143	-0.32	0.789844
CTR1	0.37	0.3	0.6	-0.28	-0.315	-0.255		0.687692	0.0744321	-0.765176	-0.53	0.692651
CTR2	0.15	-0.245	-1.04	-0.085	-0.585	-1.33		0.87426	0.0743155	-0.226737	-0.21625	0.953748
CTR3	1.13	2.185	0.725	1.15	1.81	0.495		0.866449	0.07418	-0.126949	-0.14625	1.15204
CTR86	-0.43	-0.17	0.88	-0.4	-0.44	0.925		0.9826	0.0740546	-0.0499798	-0.04875	0.975394
CTR9	-0.11	-0.57	-0.67	-0.465	-0.55	-0.925		0.908775	0.0739164	-0.183953	-0.1475	0.801837
CTS1	0.43	0.605	-0.07	0.85	0.525	-0.32		1.04598	0.073802	0.0262087	0.0225	0.858495
CTS2	-0.34	0.275	4.755	0.145	0.2	5.41		1.52564	0.0737117	0.113914	0.26625	2.33728
CTT1	-0.39	-0.415	-0.31	-0.15	-0.575	0.02		1.08034	0.0735538	0.142835	0.1025	0.717609
CUE1	0.56	0.47	-0.1	0.02	0.235	-0.305		0.834717	0.0734423	-0.327196	-0.245	0.748788
CUE2	-0.21	-0.075	-0.425	-0.325	0	-0.385		1.00151	0.0733188	2.16382e-08	1.49012e-08	0.688649
CUE3	0.06	-0.005	0.165	0.13	0.425	0.68		1.21125	0.073215	0.358922	0.25375	0.706979
CUE4	0.83	0.695	0.49	0.775	1.025	0.61		1.08126	0.0731068	0.118459	0.09875	0.833622
CUE5	-0.08	0.125	-0.575	0.525	0.425	-0.375		1.22783	0.0729948	0.342225	0.27625	0.807217
CUL3	-0.46	-0.425	-0.71	-0.235	-0.4	-0.435		1.08566	0.0728669	0.180494	0.13125	0.72717
CUP1-1	-1.74	-1.83	-1.15	-1.865	-1.795	-1.34		0.963794	0.0727213	-0.0606909	-0.0699999	1.15338
CUP1-2	-1.72	-1.755	-1.17	-1.875	-1.755	-1.345		0.960039	0.0726054	-0.0721596	-0.0825001	1.1433
CUP2	-0.47	-0.73	-0.99	-0.175	-0.27	-1.35		1.09866	0.0724983	0.107223	0.09875	0.920975
CUP5	-0.48	0.01	0.58	-0.17	-0.275	0.385		0.953155	0.0723963	-0.0524507	-0.0425	0.810284
CUP9	-0.17	0.01	-0.2	-0.17	-0.115	-0.245		0.970712	0.0722956	-0.0679861	-0.0425	0.625127
CUS1	0.03	0.09	-0.205	-0.055	0.345	0.325		1.13471	0.0721595	0.260097	0.175	0.672827
CUS2	-0.08	-0.035	-0.46	-0.29	0.045	-0.43		0.984317	0.0720138	-0.0354107	-0.025	0.706001
CWC15	-0.37	-0.68	-0.515	-0.465	-0.71	-0.465		0.987901	0.0718827	-0.0247689	-0.01875	0.756998
CWC2	-0.4	-0.12	-0.06	-0.2	0.19	-0.15		1.07568	0.0717768	0.155765	0.105	0.674092
CWC21	-0.18	-0.71	-0.96	-0.395	-0.63	-1.105		0.954618	0.0716525	-0.0803398	-0.07	0.8713
CWC22	0.49	0.24	0.405	0.175	0.16	0.24		0.901766	0.0715538	-0.209306	-0.14	0.668877
CWC23	-0.54	-0.315	-0.46	0.01	0.06	-0.41		1.18127	0.0714498	0.342794	0.24375	0.711068
CWC24	-0.43	-0.92	-0.49	-0.565	-0.965	-0.975		0.904176	0.0713444	-0.196422	-0.16625	0.846393
CWC25	-0.21	-0.11	-0.235	0.32	0.275	-0.24		1.18245	0.0712078	0.329448	0.2275	0.69055
CWC27	-0.4	-0.64	-0.93	-0.325	-0.44	-0.84		1.05801	0.0710666	0.112408	0.09125	0.811777
CWH41	0.45	0.06	-0.045	0.365	-0.02	-0.26		0.938646	0.0709803	-0.131726	-0.095	0.721191
CWH43	-0.74	-1.005	-0.77	-0.705	-0.68	-0.705		1.06247	0.0708701	0.128245	0.10625	0.828493
CWP1	-1	-0.37	2.625	-0.645	-0.785	2.435		0.90345	0.0707376	-0.0380442	-0.0625	1.64282
CWP2	-0.02	-0.205	-0.26	-0.295	0.035	-0.42		0.972402	0.0706284	-0.0718236	-0.04875	0.678746
CYB2	-0.4	-1.1	-1.975	0.01	-0.635	-1.455		1.2166	0.070522	0.315862	0.34875	1.10412
CYB5	-0.6	0.21	0.01	-0.625	0.18	-0.09		0.973173	0.0704202	-0.0486925	-0.03875	0.79581
CYC1	-0.96	-1.455	-1.12	-1.28	-1.525	-1.255		0.93132	0.0703175	-0.129453	-0.13125	1.01388
CYC2	-0.1	-0.275	-0.1	-0.21	-0.21	-0.42		0.941499	0.0701897	-0.139824	-0.09125	0.652605
CYC3	-0.18	0.15	0.255	0.54	0.525	-0.04		1.16245	0.0700854	0.272044	0.2	0.735175
CYC7	-1.39	-0.765	-0.935	-0.355	0.99	0.11		1.94431	0.0699302	1.0027	0.95875	0.956171
CYC8	-0.16	0.005	1.38	0.045	0.32	1.575		1.13782	0.0698122	0.167702	0.17875	1.06588
CYK3	0.03	0.21	-0.05	0.165	0.21	-0.065		1.02176	0.0697082	0.0471578	0.03	0.636162
CYM1	-0.1	-0.095	-0.495	-0.15	0.275	-0.27		1.10106	0.0695743	0.191768	0.13625	0.710493
CYR1	0.57	-0.01	0.145	-0.22	-0.62	-0.075		0.754597	0.0694626	-0.544794	-0.405	0.7434
CYS3	0.4	0.38	0.635	0.345	0.49	0.3		0.948191	0.0693475	-0.097707	-0.07	0.716427
CYS4	0.18	-0.065	-0.33	0.08	-0.14	-0.455		0.951004	0.0692324	-0.105954	-0.075	0.707855
CYT1	-0.06	-0.03	-0.48	0.37	0.115	-0.295		1.14628	0.0691417	0.261013	0.19	0.727932
CYT2	-0.62	-0.735	-1.26	-0.56	-0.535	-1.03		1.07086	0.0690128	0.138726	0.1225	0.883037
CCS1	0.11	0.235	0.21	0.08	0.35	-0.095		0.967148	0.104929	-0.0834327	-0.055	0.659214
CSE1	0.77	1.33	1.41	0.48	1.015	1.37		0.888745	0.0786045	-0.162453	-0.16125	0.992593
CSE2	-0.39	-0.615	-0.985	-0.475	-0.73	-1.03		0.962618	0.0785034	-0.0720827	-0.06125	0.849719
CSE4	0.58	0.36	0.9	0.575	0.45	0.7		0.970923	0.0783485	-0.0362731	-0.02875	0.7926
CSF1	0.26	0.35	0.255	0.22	0.32	0.17		0.972724	0.0782084	-0.0595894	-0.03875	0.650284
CSG2	-0.33	-0.45	-0.48	-0.195	-0.105	-0.105		1.1506	0.0780997	0.320728	0.21375	0.666453
CSH1	0.18	0.16	-0.055	0.29	0.23	-0.14		1.02142	0.0779914	0.0356891	0.02375	0.665469
CSI1	0.59	0.77	0.79	0.83	0.16	1.44		1.11257	0.0778649	0.0754065	0.07	0.928302
CSI2	0.36	0.395	0.44	0.64	0.24	0.405		1.02188	0.0777266	0.0313352	0.0225	0.718043
CSL4	-0.09	-0.09	-0.245	-0.335	0.11	-0.07		1.02734	0.0776287	0.0494668	0.0325	0.657007
CSM1	1.1	1.57	2.155	0.73	1.52	1.82		0.857195	0.0775136	-0.162319	-0.18875	1.16283
CSM2	1.44	1.77	1.605	1.755	1.545	1.925		1.09099	0.0774105	0.0890893	0.1025	1.15053
CSM3	1.6	0.735	1.155	0.79	0.745	1.315		0.870044	0.077274	-0.162568	-0.16	0.984201
CSM4	1.09	1.595	0.97	1.045	1.525	1.235		1.023	0.0771643	0.0367619	0.0375	1.02008
CSN12	0.42	0.525	0.6	0.47	0.775	0.86		1.11691	0.0770375	0.178205	0.14	0.78561
CSN9	-0.14	-0.21	0.44	0.25	0.01	0.425		1.09932	0.0769404	0.204386	0.14875	0.727791
CSR1	0.17	-0.215	1.465	0.315	-0.085	1.2		0.954231	0.0768409	0.00243075	0.0025	1.02849
CSR2	-0.9	-1.055	-0.88	-0.355	-0.53	-0.605		1.22313	0.0767234	0.407902	0.33625	0.824339
CST26	0.27	0.26	-0.035	0.05	-0.075	-0.305		0.866356	0.0766173	-0.311091	-0.20625	0.662989
CST6	-0.43	-0.66	-1.075	-0.025	-0.505	-0.68		1.16206	0.0765132	0.287006	0.23875	0.831863
CST9	0.57	1.22	0.865	1.585	1.675	1.3		1.45517	0.076401	0.468836	0.47625	1.01581
DAD1	0.54	0.15	-0.31	0.315	0.025	-0.4		0.919721	0.068877	-0.141163	-0.11	0.779243
DAD2	0.84	0.425	1.2	0.58	0.205	1.36		0.966465	0.0687658	-0.0845764	-0.08	0.945891
DAD3	-0.29	-0.335	0.45	-0.18	-0.535	0.77		1.07579	0.068644	0.0654193	0.0575	0.878945
DAD4	-0.02	-0.275	-0.44	-0.12	-0.14	-0.425		1.0064	0.0685465	0.0181536	0.0125	0.688571
DAK1	0.3	0.485	0.075	0.615	1.015	0.6		1.29549	0.0684306	0.435719	0.3425	0.786058
DAK2	-0.2	-0.06	0.42	0.21	0.645	1.49		1.56663	0.0683176	0.603355	0.54625	0.905354
DAL1	0.68	0.555	1.03	0.58	0.51	1.33		1.05228	0.0681854	0.043191	0.0387501	0.897179
DAL2	0.73	0.34	0.285	0.775	0.835	0.725		1.19545	0.0680701	0.307636	0.245	0.796396
DAL3	1.23	0.555	-0.02	0.71	0.54	-0.215		0.853519	0.0679589	-0.199105	-0.1825	0.916602
DAL4	0.13	0.365	1.54	0.39	0.03	1.36		0.937702	0.0678355	-0.0622783	-0.06375	1.02363
DAL5	0.71	-0.185	1.22	0.805	-0.095	0.84		0.936449	0.0677238	-0.0507493	-0.04875	0.960605
DAL7	0.18	-0.365	-0.09	0.285	-0.15	0.18		1.10488	0.0675915	0.211172	0.1475	0.698483
DAL80	1.33	0.73	1.62	0.775	0.4	0.97		0.72632	0.0675168	-0.396813	-0.38375	0.967079
DAL81	-0.35	-0.615	-0.745	-0.185	-0.59	-0.415		1.08563	0.067379	0.171329	0.13	0.758775
DAL82	0.27	-0.03	-0.32	0.13	-0.06	-0.425		0.952863	0.0672629	-0.0956288	-0.06875	0.718926
DAM1	0.73	0.61	0.29	0.925	0.865	0.45		1.12548	0.0671524	0.186005	0.1525	0.819872
DAN1	0.43	1.56	1.75	0.545	1.72	1.775		1.05964	0.0670168	0.0645108	0.075	1.1626
DAN2	-0.75	-0.48	-0.015	-0.095	-0.035	0.48		1.30468	0.066894	0.513811	0.39875	0.776063
DAN3	0.1	0.085	0.48	0.25	0.45	0.77		1.16198	0.0668016	0.270415	0.20125	0.744227
DAN4	-0.51	-0.345	0.47	-0.3	-0.17	1.195		1.288	0.0666799	0.290391	0.2775	0.955607
DAP1	-0.41	-0.545	0.28	-0.345	-0.25	0.26		1.0475	0.066572	0.108637	0.085	0.78242
DAP2	0.1	-0.155	-0.755	0	-0.555	-0.75		0.919384	0.0664649	-0.150713	-0.12375	0.821098
DAT1	-0.66	-0.645	-0.86	-0.51	-0.4	-1.13		1.03318	0.0663519	0.0368077	0.03125	0.849007
DBF2	0.42	0.075	0.805	0.435	0.455	0.855		1.07649	0.0662245	0.138464	0.11125	0.803458
DBF20	0.39	0.375	0.995	0.06	-0.06	0.97		0.885767	0.0661142	-0.227385	-0.1975	0.868572
DBF4	0.7	0.93	0.85	0.96	0.815	0.67		0.99422	0.0660151	-0.0102994	-0.00875002	0.849562
DBP1	-0.1	0.345	-0.06	0.29	0.95	0.47		1.33086	0.0659191	0.493037	0.38125	0.773268
DBP10	-0.22	-0.09	0.305	-0.44	-0.33	-0.195		0.844487	0.0658079	-0.344842	-0.24	0.695972
DBP2	-0.82	0.06	-0.24	-0.69	0.24	-0.245		1.0547	0.0656882	0.091658	0.07625	0.831897
DBP3	-0.75	-0.475	0.905	-0.91	-0.86	0.755		0.900673	0.0655784	-0.159894	-0.17375	1.08666
DBP5	-0.01	0.56	0.63	-0.125	0.355	0.49		0.917348	0.0654476	-0.148219	-0.115	0.77588
DBP6	-0.52	-0.5	-0.51	-0.77	-0.795	-0.31		0.955806	0.0653433	-0.110573	-0.08625	0.780029
DBP7	-0.37	-0.655	-0.85	-0.615	-0.575	-0.88		0.967588	0.065191	-0.0600953	-0.04875	0.811212
DBP8	-0.09	0.07	-0.055	-0.13	-0.03	-0.59		0.900239	0.0650828	-0.244229	-0.16875	0.69095
DBP9	-0.39	-0.04	-0.235	-0.46	-0.165	-0.415		0.939608	0.0649918	-0.135733	-0.09375	0.690692
DBR1	0.02	-0.315	0.075	0.19	-0.43	0.23		1.04771	0.0648641	0.0724691	0.0525	0.724447
DCC1	-0.18	0.02	-0.355	0.07	0.115	-0.19		1.08992	0.0647253	0.193141	0.1275	0.660141
DCD1	0.33	0.39	0.315	-0.07	0.145	0.09		0.856866	0.064595	-0.33492	-0.2175	0.649409
DCG1	1.24	1.14	1.18	1.03	0.76	0.845		0.834033	0.0644803	-0.250408	-0.23125	0.923494
DCI1	0.12	-0.345	0.935	0.495	-0.285	0.89		1.06212	0.0643258	0.105329	0.0975	0.925667
DCN1	0.06	0.22	0.94	0.01	-0.165	0.79		0.902888	0.0641989	-0.1712	-0.14625	0.854262
DCP1	-0.29	-0.125	-0.925	0.54	-0.13	-0.23		1.29398	0.064103	0.464987	0.38	0.817227
DCP2	-0.41	-0.355	-0.075	0.025	-0.09	0.025		1.14084	0.0639831	0.305549	0.2	0.65456
DCR2	-0.15	0.125	-0.145	-0.175	0.015	0.05		1.00907	0.0638657	0.023721	0.015	0.63235
DCW1	-0.19	-0.51	-0.46	-0.375	-0.385	-0.48		0.984285	0.0635431	-0.0281963	-0.02	0.709312
DCS1	0.4	0.04	-0.32	0.545	0.07	-0.81		0.98323	0.0637341	-0.0908346	-0.07875	0.866961
DCS2	0.28	-0.37	-1.445	0.31	0.135	-1.15		1.1291	0.06363	0.197282	0.2075	1.05179
DDC1	0.61	0.885	1.205	0.855	1.75	1.235		1.27668	0.063423	0.285464	0.285	0.998373
DDI1	0.19	0.25	-0.61	0.06	0.53	-0.29		1.08008	0.0633119	0.145187	0.1175	0.809299
DDI2	-0.16	-0.06	0.39	0	-0.05	0.39		1.02681	0.0632098	0.0600609	0.0425	0.707615
DDI3	-0.14	-0.05	0.395	-0.01	0.015	0.375		1.02674	0.0630755	0.0624782	0.04375	0.700244
DDP1	0.39	0.23	0.685	0.155	0.13	0.5		0.907875	0.0629688	-0.178386	-0.13	0.728757
DDR2	0.73	0.87	-2.825	-0.605	-1.89	-2.42		0.456871	0.0628539	-0.585229	-0.9225	1.57631
DDR48	0.03	-0.39	-0.855	-0.62	-0.87	-1.415		0.770999	0.0627628	-0.464893	-0.4225	0.908811
DED1	-0.43	-0.16	-0.42	0.145	0.35	-0.31		1.23701	0.0626463	0.412939	0.29875	0.723472
DED81	0.31	0.89	1.13	0.46	0.8	0.995		0.972658	0.0625393	-0.0211039	-0.01875	0.888461
DEF1	-0.2	-0.31	-0.645	-0.07	-0.225	-0.635		1.04085	0.0624269	0.0754434	0.05625	0.745592
DEG1	0.14	-0.27	-0.35	-0.235	-0.55	-0.605		0.858542	0.0623133	-0.310917	-0.2275	0.731706
DEM1	-0.14	-0.08	1.03	-0.195	-0.28	0.915		0.936092	0.062213	-0.0984176	-0.0925	0.939872
DEP1	0.11	0.26	0.23	0.76	0.44	0.205		1.16928	0.0621234	0.27823	0.20125	0.723322
DER1	-0.05	-0.155	0.33	-0.055	-0.285	0.15		0.944632	0.0619859	-0.1145	-0.07875	0.687776
DFG10	-0.74	-1.09	-1.34	-0.7	-1.185	-1.34		0.994681	0.0618939	-0.0141934	-0.01375	0.96876
DFG16	-0.09	-0.195	-0.235	0.085	0.04	-0.3		1.06505	0.0617738	0.132369	0.08625	0.651589
DFG5	-1.04	-1.22	-1.52	-1.015	-1.14	-1.43		1.02448	0.0616647	0.0485923	0.04875	1.00325
DFM1	0.04	-0.03	-0.185	0.24	0.29	0.015		1.13555	0.061562	0.281538	0.18	0.639346
DFR1	0.74	0.81	0.905	0.1	0.47	0.335		0.749414	0.061422	-0.494846	-0.3875	0.783073
DGA1	-0.28	-0.42	-0.455	-0.21	-0.44	-0.435		1.01237	0.0613144	0.0251068	0.0175	0.697021
DHH1	-0.05	-0.015	0.31	0.27	0.3	0.46		1.14712	0.061204	0.290134	0.19625	0.676411
DHR2	0.52	0.605	0.52	0.2	0.18	0.29		0.835835	0.0610838	-0.347802	-0.24375	0.700831
DIA1	-0.88	-1.185	-0.455	-1.535	-1.305	-0.85		0.849553	0.060964	-0.299886	-0.2925	0.97537
DIA2	0.1	-0.15	0.38	-0.255	-0.34	0.155		0.875323	0.0608397	-0.271422	-0.1925	0.709228
DIA3	-0.84	-0.495	0.135	-0.195	0.205	0.98		1.48493	0.0607395	0.614033	0.5475	0.891646
DIA4	0.1	-0.115	-0.63	0.145	0.34	-0.35		1.14136	0.0606375	0.254027	0.195	0.767636
DIB1	-0.03	-0.42	-0.665	-0.315	-0.78	-0.665		0.898548	0.0605062	-0.204545	-0.16125	0.788336
DIC1	0.49	0.34	0.13	0.43	0.175	0.25		0.979202	0.0604077	-0.0380306	-0.02625	0.690234
DID2	-0.6	-0.88	-0.835	-0.435	-0.745	-0.88		1.04198	0.0602862	0.0767276	0.06375	0.830862
DID4	0.23	-0.065	-0.465	-0.195	-0.115	-0.415		0.920515	0.060185	-0.147856	-0.10625	0.718606
DIE2	-0.63	-0.145	-0.005	0.175	-0.26	-0.25		1.07269	0.0600546	0.152023	0.11125	0.731796
DIG1	0.1	0.145	1.345	0.275	0.245	0.795		0.897226	0.0599554	-0.0756999	-0.06875	0.908191
DIG2	0.69	0.465	1.635	0.41	0.185	1.77		0.968528	0.0598748	-0.0985228	-0.10625	1.07843
DIM1	0.18	0.065	-0.005	-0.335	-0.345	-0.495		0.787845	0.0597878	-0.533872	-0.35375	0.662612
DIN7	0.66	0.785	2.725	0.445	0.57	2.73		0.960202	0.0596835	-0.0761043	-0.10625	1.39611
DIP2	0.12	0.085	0.015	-0.26	-0.46	-0.42		0.795959	0.059559	-0.516917	-0.34	0.657746
DIP5	0.13	-0.485	-1.53	0.345	-0.335	-1.185		1.1102	0.0594473	0.169185	0.1775	1.04915
DIS3	-0.24	-0.085	-0.375	0.185	-0.03	-0.21		1.118	0.0593491	0.242284	0.16125	0.665541
DIT1	-0.2	0.13	0.57	0.26	0.115	0.61		1.08031	0.059207	0.159612	0.12125	0.759653
DIT2	-0.16	0.155	1.5	0.1	0.405	1.73		1.15013	0.0590824	0.167914	0.185	1.10175
DJP1	-0.38	-0.315	0.74	-0.305	-0.26	1.185		1.15927	0.0589464	0.146164	0.14375	0.983483
DLD1	-0.1	-0.735	-1.11	-0.095	-0.345	-1.125		1.0617	0.0588591	0.103627	0.095	0.916749
DLD2	-0.94	-0.78	-1.305	-0.845	-0.755	-1.14		1.03775	0.0587246	0.077757	0.07125	0.916316
DLD3	1.32	1.005	1.02	0.68	0.135	0.7		0.706993	0.0586379	-0.513932	-0.4575	0.890195
DLS1	0.4	0.225	0.25	0.225	0.355	0.08		0.963076	0.0585286	-0.0810062	-0.05375	0.663529
DLT1	0.04	-0.115	0.68	0.025	-0.155	0.635		0.981315	0.0584108	-0.0312683	-0.025	0.799533
DMA1	-0.2	-0.015	0.615	-0.11	-0.085	0.95		1.09324	0.0582757	0.103177	0.08875	0.860173
DMA2	-0.06	0.335	0.285	0.015	0.48	0.58		1.10385	0.05815	0.176033	0.12875	0.731395
DMC1	3.52	4.04	2.87	2.225	2.655	2.055		0.445158	0.0580344	-0.53676	-0.87375	1.62782
DML1	-0.29	-0.44	0.095	-0.535	-0.88	-0.255		0.847758	0.0579262	-0.333516	-0.25875	0.775824
DNA2	0.02	0.155	0.66	-0.085	0.115	0.64		0.973792	0.057785	-0.0533066	-0.04125	0.773826
DNF1	-0.41	-0.575	0.72	-0.44	-0.505	0.985		1.08598	0.0576803	0.0763684	0.07625	0.998449
DNF2	-0.61	-0.395	-0.305	-0.05	0.22	0.3		1.35245	0.0575662	0.634164	0.445	0.701711
DNF3	-0.39	-0.355	-0.4	-0.3	-0.145	-0.525		1.03292	0.0574632	0.0627454	0.04375	0.697263
DNL4	-0.09	-0.2	-0.5	0.205	-0.065	-0.17		1.13656	0.0573532	0.277764	0.19	0.684034
DNM1	0.03	0.09	0.345	-0.01	-0.16	0.23		0.932366	0.0572373	-0.152949	-0.10125	0.661984
DOA1	-0.01	0.51	0.09	0.21	0.63	0		1.0497	0.0571009	0.0841955	0.0625	0.74232
DOA4	-0.6	-0.56	-0.895	-0.315	-0.6	-0.875		1.04627	0.0570078	0.0813324	0.06625	0.814559
DOC1	1.65	2.54	2.395	1.4	2.835	2.205		1.01125	0.0568939	-0.0260011	-0.03625	1.39417
DOG1	-0.27	-0.185	-0.005	-0.07	0.04	-0.265		1.029	0.0567731	0.0639573	0.04125	0.644962
DOG2	0.56	0.235	0.17	0.225	-0.195	-0.115		0.830305	0.0566491	-0.375988	-0.2625	0.698161
DOM34	-0.36	-0.205	-0.485	-0.065	-0.13	-0.325		1.0913	0.056523	0.196147	0.1325	0.675515
DON1	0.44	1.245	3.555	0.555	0.96	3.545		0.976123	0.0563759	-0.0270376	-0.045	1.66435
DOP1	0.17	0.27	0.055	-0.135	0.04	-0.015		0.899013	0.0562533	-0.243708	-0.15125	0.62062
DOS2	0.44	0.17	0.64	0.23	0.23	0.49		0.942485	0.0561525	-0.103708	-0.075	0.723186
DOT1	0.87	0.58	0.325	0.44	0.16	0.235		0.834197	0.0560275	-0.310848	-0.235	0.755995
DOT5	0.17	0.195	0.49	0.215	0.185	0.265		0.962546	0.055918	-0.0712569	-0.0475	0.666602
DOT6	0.05	0.05	0.8	0.03	0.175	0.71		0.994628	0.0558265	0.00467184	0.00374998	0.802677
DPB11	0.31	0.3	0.155	0.265	0.45	0.24		1.03586	0.055721	0.0711905	0.0475	0.667224
DPB2	0.73	0.43	0.255	0.165	-0.29	-0.285		0.72315	0.0555885	-0.616995	-0.45625	0.739471
DPB3	0.53	0.38	-0.03	0.525	0.445	0.54		1.11208	0.0554747	0.213306	0.1575	0.738378
DPB4	0.19	0.41	0.12	0.3	0.565	0.51		1.12695	0.0553191	0.232649	0.16375	0.703851
DPH1	-0.43	-0.38	0.55	-0.67	-0.395	0.92		1.07707	0.0551965	0.0298241	0.02875	0.963984
DPH2	-0.23	-0.09	-0.375	0.265	0.475	-0.16		1.25912	0.0551014	0.447429	0.31875	0.712404
DPH5	0.1	-0.18	-0.71	-0.135	-0.08	-1.015		0.939918	0.0550237	-0.129753	-0.11	0.847763
DPL1	0.27	0.31	-0.52	0.07	0.54	-0.39		1.02991	0.0548811	0.0488048	0.04	0.819591
DPM1	1.26	1.245	0.88	1.295	1.215	0.53		0.949193	0.054752	-0.0884685	-0.0862501	0.974924
DPP1	-0.05	-0.335	-0.575	-0.105	-0.13	-0.63		1.01744	0.0546507	0.0319309	0.02375	0.743793
DPS1	-0.02	0.535	1.635	0.43	0.62	1.36		0.986227	0.0544964	0.0631002	0.0649999	1.03011
DRE2	-0.43	-0.055	-0.29	-0.155	0.2	-0.52		1.06286	0.0543905	0.102444	0.075	0.732108
DRS1	-0.19	-0.44	0.765	-0.2	-0.66	0.855		0.999786	0.0542738	-0.0364759	-0.035	0.959538
DRS2	0.11	-0.015	1.2	-0.285	-0.2	1.62		1.07431	0.0541692	-0.0368234	-0.04	1.08627
DSE1	-0.21	0.045	-0.55	0.035	-0.435	-0.715		0.942506	0.0540784	-0.128977	-0.1	0.775334
DSE2	0.63	0.47	0.025	0.655	-0.28	-0.65		0.815225	0.053952	-0.403458	-0.35	0.867501
DSE3	0.12	0.365	0.46	0.415	0.18	0.545		1.03685	0.05384	0.0685663	0.04875	0.710991
DSE4	0.73	0.54	0.195	0.525	0.07	0.36		0.907699	0.0537542	-0.168801	-0.1275	0.755328
DSF1	0.1	-0.005	0.05	-0.04	0.145	0.04		1.00071	0.0536539	0	0	NaN
DSF2	0.23	0.09	1.005	0.235	0.185	0.76		0.954819	0.0535559	-0.0436177	-0.03625	0.831084
DSK2	0.02	0.35	-0.12	0.23	0.445	0.19		1.11077	0.0534484	0.2243	0.15375	0.685465
DSL1	0.22	0.265	-0.115	-0.015	0.1	0.285		0.99769	0.0533715	1.1235e-08	7.45058e-09	0.663156
DSN1	0.08	0.29	0.81	0.47	0.505	0.85		1.11402	0.05329	0.201078	0.16125	0.801927
DSS1	0.15	-0.22	-0.46	-0.595	-0.91	-0.745		0.755293	0.0531885	-0.545497	-0.43	0.788272
DSS4	0.24	0.08	0.38	-0.215	-0.07	0.245		0.881024	0.0530814	-0.273033	-0.185	0.677574
DST1	0.19	0.075	-0.465	-0.015	0.035	-0.515		0.94779	0.0529575	-0.0991353	-0.07375	0.743933
DTD1	0.6	0.425	0.275	0.73	0.475	0.105		1.011	0.0528384	0.00328703	0.0025	0.760564
DTR1	0.32	1.72	4.095	0.47	1.88	3.98		0.965263	0.0527115	0.0264872	0.04875	1.84051
DUG1	-0.29	-0.18	-0.7	-0.19	0.11	-0.455		1.11132	0.052594	0.213728	0.15875	0.742766
DUG2	0.99	1.095	0.87	0.5	1.115	0.935		0.934111	0.052454	-0.112188	-0.10125	0.902505
DUG3	-0.23	-0.41	-0.17	-0.13	-0.355	-0.43		0.983933	0.0523457	-0.038599	-0.02625	0.68007
DUN1	0.74	0.595	0.36	0.775	0.595	0.225		0.986524	0.0522227	-0.0317259	-0.025	0.787999
DUO1	0.86	0.355	0.545	1.245	0.425	0.73		1.14737	0.0521294	0.184472	0.16	0.867339
DUR1.2	0.79	0.215	-0.64	0.47	0.58	-0.2		1.04833	0.0520048	0.134908	0.12125	0.898761
DUR3	-0.16	-0.22	0.21	0.435	0.52	0.655		1.37087	0.0519189	0.617448	0.445	0.720708
DUS1	-0.5	-0.19	-0.21	-0.7	-0.34	-0.31		0.931561	0.0517752	-0.154948	-0.1125	0.726048
DUS3	-0.05	0.535	1.06	-0.005	0.43	0.485		0.862459	0.0516753	-0.188461	-0.15875	0.842347
DUS4	-0.37	-0.4	-0.745	-0.355	-0.385	-0.69		1.01253	0.0515541	0.0280649	0.02125	0.757174
DUT1	1.21	0.555	0.035	0.945	0.595	0.11		0.94968	0.0514419	-0.0412989	-0.0375	0.908014
DYN1	-0.05	0.33	0.295	0.07	0.55	0.625		1.13623	0.0513092	0.226953	0.1675	0.738038
DYN2	-0.12	-0.19	-0.205	0.075	-0.35	-0.035		1.04084	0.0512153	0.0783328	0.05125	0.654259
DYN3	-0.24	-0.4	0.775	-0.27	-0.42	0.77		0.992173	0.0510894	-0.0149319	-0.01375	0.920849
DYS1	-0.08	0.17	0.55	-0.455	-0.265	0.045		0.792333	0.0509696	-0.448922	-0.32875	0.732309
EAF1	-0.02	0.33	0.645	0.08	0.2	0.53		0.967268	0.050866	-0.0486267	-0.03625	0.745475
EAF3	-0.22	-0.33	-0.885	-0.045	-0.08	-0.905		1.07942	0.0507826	0.121042	0.10125	0.83649
EAF5	-0.22	-0.425	-0.655	-0.06	-0.24	-0.585		1.07231	0.0506927	0.139875	0.10375	0.741734
EAF6	-0.16	0.115	-0.175	-0.115	0.24	-0.4		0.999603	0.0505816	-0.0196609	-0.01375	0.699357
EAF7	-0.01	-0.12	-0.32	0.305	0.095	-0.045		1.15034	0.0504848	0.306258	0.20125	0.657125
EAP1	-0.36	-0.26	0.345	0.205	0.4	0.58		1.27871	0.0503604	0.48632	0.365	0.750534
EBP2	-0.78	-0.835	-0.28	-0.78	-0.98	-0.725		0.908244	0.0502134	-0.174864	-0.1475	0.843511
EBS1	0.22	0.375	0.58	0.685	0.645	0.645		1.15712	0.0500888	0.264906	0.2	0.754984
ECI1	0.56	0.41	-0.445	0.565	0.54	-0.225		1.05541	0.0499909	0.104489	0.08875	0.849375
ECM1	-0.45	-0.2	-0.275	-1.04	-0.665	-0.77		0.788393	0.0498975	-0.490959	-0.3875	0.789271
ECM10	-0.37	-0.445	-0.135	0.06	-0.25	0.22		1.18399	0.049787	0.354297	0.245	0.691511
ECM11	2.76	4.24	4.065	2.7	4.05	4.005		0.92422	0.0496569	-0.0405005	-0.0775001	1.91356
ECM12	0.31	0.17	-0.06	-0.035	0.11	0.015		0.94026	0.0495686	-0.129105	-0.0825	0.639014
ECM13	-0.42	-0.905	-1.05	-0.605	-0.915	-1.43		0.92567	0.0494468	-0.154145	-0.14375	0.932563
ECM14	0.08	-0.28	-0.885	-0.09	-0.28	-0.87		0.967319	0.0493192	-0.0459712	-0.03875	0.84292
ECM15	-0.04	-0.635	-1.255	-0.185	-0.825	-1.33		0.936194	0.0491776	-0.105218	-0.1025	0.974165
ECM16	-0.07	0.075	0.245	-0.145	0.135	-0.055		0.94607	0.0490415	-0.123226	-0.07875	0.63907
ECM17	0.67	0.51	0.895	0.22	0.18	0.725		0.84268	0.0489229	-0.298694	-0.2375	0.795127
ECM18	-0.07	-0.07	-0.44	0.09	0.035	-0.195		1.08788	0.0487976	0.191163	0.1275	0.666971
ECM19	0	-0.365	-0.665	-0.26	-0.335	-0.915		0.926936	0.0486764	-0.149857	-0.12	0.800765
ECM2	-0.2	-0.07	-0.14	0.28	0.225	-0.03		1.16932	0.0485653	0.346244	0.22125	0.639
ECM21	-0.02	0.175	0.69	0.12	0.205	0.71		1.03103	0.0484372	0.061124	0.0475	0.777108
ECM22	-0.37	-0.585	-0.51	-0.145	-0.57	-0.4		1.06148	0.0483149	0.119596	0.0875	0.731629
ECM23	0.68	2.84	5.755	0.835	1.5	5.33		0.718821	0.0481746	-0.174925	-0.4025	2.30098
ECM25	0.19	-0.27	-0.6	-0.045	-0.485	-0.805		0.897051	0.0480594	-0.203001	-0.16375	0.806646
ECM27	0.17	0.58	1.3	0.47	0.41	0.93		0.923856	0.0479131	-0.0669706	-0.06	0.895916
ECM29	0.58	0.605	0.34	0.305	0.29	0.285		0.885429	0.0478121	-0.227743	-0.16125	0.708034
ECM3	0.14	0.435	0.15	0.23	0.195	0.18		0.97525	0.0477256	-0.045848	-0.03	0.654336
ECM30	-0.39	-0.485	-0.69	-0.01	-0.51	-0.735		1.06413	0.0476119	0.0988915	0.0775	0.783687
ECM31	-0.08	-0.515	-0.865	-0.375	-0.58	-0.96		0.924639	0.0475046	-0.136441	-0.11375	0.833692
ECM32	-0.06	0.015	0.655	-0.06	-0.115	0.555		0.957636	0.0474057	-0.0738667	-0.0575	0.778429
ECM33	0.1	0.275	0.295	0.255	0.105	-0.195		0.918767	0.0472919	-0.189061	-0.12625	0.667774
ECM34	0.75	0.97	0.85	-0.005	0.545	1.425		0.953062	0.0471906	-0.158988	-0.15125	0.951331
ECM37	0.52	0.975	2.41	0.5	0.645	1.945		0.805853	0.0470696	-0.167998	-0.20375	1.21282
ECM38	-0.12	-0.13	0.23	0.43	0.505	0.59		1.31565	0.0469474	0.54771	0.38625	0.705209
ECM4	0.43	0.21	1.175	0.28	0.185	1.18		0.974822	0.0468139	-0.0463787	-0.0425	0.916369
ECM40	0.68	0.435	-0.21	0.495	0.125	-0.04		0.928173	0.0467059	-0.103412	-0.08125	0.785695
ECM5	0.36	0.385	0.44	0.465	0.315	0.62		1.04353	0.0465959	0.075128	0.05375	0.715446
ECM7	-0.51	-0.58	-0.535	-0.51	-0.62	-0.22		1.04904	0.0464559	0.0922428	0.06875	0.745316
ECM8	0.6	1.455	3.725	0.675	1.44	3.48		0.891089	0.0463388	-0.0278505	-0.0462499	1.66065
ECM9	0.26	0.17	1.34	0.395	0.155	1.295		1.0048	0.0462006	0.0193424	0.01875	0.969376
ECO1	0.87	0.36	0.8	0.92	0.35	0.335		0.927525	0.0460675	-0.128251	-0.10625	0.828456
EDC1	-0.35	-0.715	-1.125	-0.255	-0.43	-0.975		1.08299	0.0459681	0.152762	0.1325	0.867362
EDC2	-0.94	-0.475	0.115	-0.13	0.085	0.935		1.47018	0.0458485	0.614369	0.5475	0.891158
EDC3	0.3	0.22	0.01	0.285	0.385	0.26		1.07243	0.0457075	0.15128	0.1	0.661027
EDE1	-0.07	-0.3	-0.805	-0.22	-0.3	-0.545		1.00568	0.0456017	0.0360147	0.0275	0.763577
EDS1	0.27	0.515	-0.12	0.145	0.185	-0.265		0.894568	0.0454828	-0.207098	-0.15	0.724295
EEB1	-0.32	-0.33	-0.255	-0.5	-0.34	-0.13		0.993125	0.0453452	-0.0237364	-0.01625	0.684604
EFB1	-0.78	-0.445	-0.195	-0.785	-0.465	-0.755		0.908117	0.0452474	-0.183381	-0.14625	0.797521
EFR3	0.58	0.42	-0.055	-0.105	0.03	-0.13		0.805912	0.0451366	-0.404635	-0.2875	0.710517
EFT1	-0.02	0.245	0.695	-0.145	-0.035	0.18		0.837812	0.0450285	-0.315489	-0.23	0.729027
EFT2	0.26	0.33	0.575	-0.125	0.06	0.22		0.834155	0.0449219	-0.367094	-0.2525	0.687834
EGD1	0.02	0.04	-0.555	-0.38	-0.4	-1.01		0.811996	0.0448158	-0.403055	-0.32375	0.80324
EGD2	-0.28	-0.01	-0.38	-0.695	-0.07	-0.315		0.941167	0.0447091	-0.139732	-0.1025	0.733549
EGT2	0.17	0.245	0.475	0.5	0.285	0.685		1.11495	0.0445844	0.199519	0.145	0.726749
EHD3	0	-0.455	0.215	-0.01	-0.58	-0.535		0.861704	0.0444795	-0.290086	-0.22125	0.762705
EHT1	-0.24	-0.29	-1.035	0.005	0.195	-0.94		1.16391	0.0443685	0.231915	0.20625	0.889335
EKI1	-0.21	-0.285	0.99	-0.22	-0.515	0.96		0.964081	0.044256	-0.068585	-0.0675	0.98418
ELA1	0.34	0.02	0.79	0.405	0.51	1.025		1.15459	0.0441433	0.23797	0.1975	0.829935
ELC1	-0.28	-0.065	1.57	-0.42	-0.375	1.115		0.814893	0.044011	-0.204684	-0.22625	1.10536
ELF1	0.01	-0.285	-0.64	-0.245	-0.97	-0.865		0.836848	0.0439242	-0.350565	-0.29125	0.830802
ELG1	1.01	0.815	0.905	0.615	0.585	0.725		0.855358	0.0438169	-0.241779	-0.20125	0.832372
ELM1	0.47	0.415	0.92	-0.07	0.21	1.02		0.915644	0.0436798	-0.186875	-0.16125	0.862878
ELO1	0.29	-0.115	-0.595	0.21	-0.265	-0.68		0.948789	0.0435503	-0.0965623	-0.07875	0.815536
ELP2	0.03	0.08	0.965	-0.065	0.165	1.325		1.10981	0.0434119	0.0920568	0.0875	0.9505
ELP3	-0.22	-0.005	-0.295	-0.43	-0.24	-0.16		0.949282	0.0433023	-0.116302	-0.0775	0.666366
ELP4	0.46	0.39	0.65	0.15	0.335	0.46		0.903215	0.0431695	-0.192828	-0.13875	0.719552
ELP6	-0.14	0.395	0.58	-0.49	-0.02	0.165		0.809661	0.0430429	-0.38382	-0.295	0.76859
EMG1	-0.84	-0.555	-0.445	-1.125	-1.335	-1.795		0.720628	0.0429631	-0.623212	-0.60375	0.968772
EMI1	-0.17	-0.715	-1.545	-0.21	-0.395	-1.31		1.06604	0.0428463	0.128565	0.12875	1.00144
EMI2	-0.68	-0.24	2.085	-0.565	-0.125	2.46		1.20577	0.0427278	0.103003	0.15125	1.4684
EMI5	-0.33	-0.375	-0.56	-0.5	-0.28	-0.475		1.00161	0.0426026	0.00350287	0.00250003	0.713709
EMP24	1.03	0.69	1.155	0.735	0.325	0.86		0.832894	0.0424871	-0.272956	-0.23875	0.874684
EMP46	-1.08	-1.15	-0.725	-0.79	-0.91	-0.96		1.03794	0.0423796	0.0823526	0.07375	0.895539
EMP47	-1.32	-1.505	-1.215	-1.295	-1.625	-1.2		0.99239	0.0422613	-0.0191824	-0.02	1.04262
EMP70	-0.72	-0.34	0.34	-0.515	-0.41	0.365		1.02113	0.0421073	0.0468689	0.04	0.853444
ENA1	-0.6	-0.94	-1.14	-0.69	-0.945	-1.945		0.910523	0.0419978	-0.21983	-0.225	1.02352
ENA2	-1.49	-1.135	-1.68	-0.765	-0.925	-1.985		1.11506	0.0419076	0.142534	0.1575	1.105
ENA5	-0.01	-0.06	0	-0.005	-0.205	-0.285		0.93231	0.0417698	-0.170581	-0.10625	0.622871
ENB1	-0.42	-1.07	-1.16	-0.575	-0.965	-1.33		0.966337	0.0416474	-0.05816	-0.0549999	0.945666
END3	-0.2	-0.35	-0.105	-0.2	-0.2	0.12		1.06775	0.0415341	0.142481	0.09375	0.657984
ENO1	-0.09	-0.5	-0.3	-0.325	-0.675	-1.425		0.808657	0.0414422	-0.438516	-0.38375	0.87511
ENO2	0.01	-0.285	-0.175	-0.39	-0.425	-1.22		0.790973	0.041334	-0.486043	-0.39625	0.815258
ENP1	-0.51	-0.19	-0.29	-0.53	-0.145	-0.73		0.942035	0.041239	-0.138546	-0.10375	0.748849
ENP2	-0.22	-0.355	-0.375	-0.175	-0.045	-0.325		1.07088	0.0411127	0.152798	0.10125	0.662639
ENT1	-0.41	-0.545	-1.195	-0.45	-0.295	-1.155		1.04222	0.0409567	0.0695839	0.0625	0.898197
ENT2	0.29	0.36	0.54	0.5	0.79	0.595		1.13986	0.0408604	0.231094	0.17375	0.751858
ENT3	-1.01	-1.145	-1.505	-0.295	-0.57	-0.95		1.30649	0.0407697	0.495892	0.46125	0.930143
ENT4	0.28	0.08	0.35	0.51	0.38	0.145		1.06277	0.0406807	0.117637	0.08125	0.690685
ENT5	0	-0.2	-0.67	0.07	0.055	-0.56		1.07654	0.0405731	0.141556	0.10875	0.768248
EOS1	0.47	0.97	1.42	0.79	1.025	1.525		1.08862	0.0404574	0.121017	0.12	0.991596
EPL1	-0.37	-0.465	0.555	-0.035	-0.24	0.57		1.08567	0.0403773	0.171388	0.14375	0.838742
EPS1	0.4	0.175	-0.35	0.095	-0.065	-0.15		0.927288	0.0402375	-0.120453	-0.08625	0.716048
EPT1	0.45	0.59	0.73	0.3	0.28	0.59		0.895235	0.0401276	-0.200422	-0.15	0.748421
ERB1	-0.36	-0.175	0.01	-0.33	-0.225	-0.25		0.951017	0.0399995	-0.105757	-0.07	0.661898
ERD1	0.37	0.43	0.25	0.4	0.35	0.565		1.05067	0.039887	0.0944013	0.06625	0.701792
ERD2	-0.31	-0.28	-0.725	-0.09	-0.255	-0.55		1.06964	0.0397963	0.14156	0.105	0.741738
ERF2	0.51	0.46	1.37	0.225	0.215	1.29		0.904526	0.0396732	-0.159346	-0.1525	0.957034
ERG1	-0.68	-0.945	-1.115	-0.815	-1.14	-1.43		0.918632	0.0395742	-0.170836	-0.16125	0.943886
ERG10	0.79	1.37	1.095	0.83	1.255	1.065		0.974042	0.0394578	-0.0274981	-0.02625	0.954611
ERG11	-0.19	-0.195	-0.6	-0.7	-0.36	-0.745		0.877262	0.0393682	-0.268333	-0.205	0.763975
ERG12	0.68	0.13	0.085	0.175	0.08	0.255		0.920582	0.0392657	-0.134861	-0.09625	0.713697
ERG13	0.63	1.325	1.39	0.545	1.165	1.52		0.986393	0.0391622	-0.0282156	-0.02875	1.01894
ERG2	0.44	0.345	-0.525	-0.3	-0.195	-0.715		0.762436	0.0390777	-0.451001	-0.3675	0.814855
ERG20	-0.26	-1.105	-1.615	-0.725	-1.61	-2.33		0.811542	0.0389678	-0.356725	-0.42125	1.18088
ERG24	-0.23	-0.23	-0.655	-0.09	-0.215	-0.85		1.00464	0.0388698	-0.0127327	-0.00999999	0.785381
ERG25	-0.06	0.45	0.265	-0.425	-0.19	0.16		0.825885	0.0387548	-0.383989	-0.2775	0.722678
ERG26	-0.41	-0.625	-1.14	-0.545	-0.345	-0.745		1.07516	0.0386511	0.161656	0.135	0.835106
ERG27	0.39	0.455	0.285	-0.14	0.19	0.22		0.859872	0.0385418	-0.315759	-0.215	0.680899
ERG28	-0.67	-0.905	-1.18	-0.79	-0.985	-1.395		0.946205	0.0384242	-0.110858	-0.10375	0.935883
ERG3	-1.13	-2.245	-2.32	-1.75	-2.175	-2.38		0.915807	0.0383221	-0.11559	-0.1525	1.31932
ERG4	-0.32	-0.455	-0.74	-0.555	-0.695	-0.77		0.921857	0.0381879	-0.161492	-0.12625	0.781772
ERG5	-0.37	-0.295	-1.305	-0.365	-0.23	-1.05		1.03958	0.0380796	0.0891744	0.08125	0.911136
ERG6	0.37	0.45	0.265	0.38	0.47	0.385		1.02722	0.0379843	0.0540981	0.0375	0.693185
ERG7	-0.23	-0.19	-0.385	-0.04	0.02	-0.395		1.07213	0.037862	0.144348	0.0975	0.675453
ERG8	0.09	0.255	-0.095	-0.23	0.47	-0.04		1.00392	0.0377628	-0.0174612	-0.0125	0.715874
ERG9	-0.32	-0.69	-0.09	-0.685	-1.215	-0.975		0.762255	0.0376276	-0.519483	-0.44375	0.854214
ERJ5	0.73	0.5	0.39	0.735	0.34	0.7		1.03184	0.0375174	0.0496814	0.03875	0.779971
ERO1	-0.48	0.105	0.8	-0.715	-0.405	1.2		1.02829	0.0374021	-0.0825067	-0.08625	1.04537
ERP1	0.95	0.535	0.845	0.715	0.365	0.68		0.895489	0.0372617	-0.17377	-0.1425	0.820049
ERP2	0.95	0.535	0.105	0.825	0.19	-0.01		0.899031	0.0371379	-0.173524	-0.14625	0.842824
ERP3	1.06	0.57	0.475	0.9	0.27	0.145		0.868817	0.0370154	-0.234097	-0.1975	0.843667
ERP4	0.58	0.6	0.105	0.825	0.535	0.07		1.0362	0.0369062	0.045289	0.03625	0.800416
ERP5	1.21	0.815	1.065	0.85	0.71	1.065		0.911461	0.0367829	-0.128492	-0.11625	0.904723
ERP6	0.04	-0.035	0.105	0.045	-0.045	0.09		0.996496	0.0366843	-0.00845533	-0.005	0.591343
ERR1	-0.35	-0.15	0.815	-0.2	0.125	0.385		0.959908	0.0365598	-0.00150055	-0.00125	0.833027
ERR2	-0.31	-0.15	0.745	-0.15	0.16	0.465		1.00342	0.0364457	0.0581069	0.0475	0.817459
ERR3	0.22	0.175	1.365	0.585	0.615	1.425		1.14435	0.0363319	0.221257	0.21625	0.977371
ERS1	0.99	0.8	0.185	0.93	0.655	0.29		0.972447	0.0362211	-0.0289716	-0.025	0.862914
ERV1	-0.12	-0.81	-1.165	-0.225	-0.66	-1.285		0.987165	0.0361279	-0.0198099	-0.01875	0.946496
ERV14	-0.36	-0.785	-1.535	-0.41	-0.91	-1.51		0.974608	0.036034	-0.0370083	-0.0375	1.01329
ERV15	-0.69	-1.185	-1.56	-0.855	-1.34	-1.66		0.943929	0.0359355	-0.100596	-0.105	1.04378
ERV2	0.41	0.26	0.445	0.265	0.24	0.175		0.923092	0.0358199	-0.163021	-0.10875	0.667093
ERV25	0.45	0.12	-0.26	0.615	-0.025	-0.615		0.971885	0.0357417	-0.0996152	-0.08375	0.840735
ERV29	-0.03	0.24	-0.175	0.2	0.14	-0.445		0.984926	0.0356484	-0.0486926	-0.035	0.718795
ERV41	-0.02	0.09	-0.04	0.045	-0.175	0.29		1.02904	0.0355406	0.0500267	0.0325	0.649654
ERV46	0.06	0.05	-0.215	0.105	0.145	0		1.06142	0.0354465	0.142292	0.08875	0.623718
ESA1	-0.39	-0.415	-0.145	-0.425	-0.54	0.37		1.08996	0.0353489	0.1137	0.08875	0.780562
ESBP6	-1.48	-1.455	-1.6	-0.725	-0.94	-1.15		1.25509	0.035235	0.428351	0.43	1.00385
ESC1	-0.28	-0.07	-0.135	0.06	0.31	0.015		1.16429	0.0351291	0.338067	0.2175	0.643363
ESC2	0.54	0.48	-0.155	0.505	0.535	0.875		1.20123	0.0350064	0.328371	0.2625	0.799399
ESC8	0.56	0.09	0.135	0.67	0.08	0.62		1.11824	0.0348735	0.191207	0.14625	0.764878
ESF1	-0.56	-0.55	-0.27	-0.565	-0.425	-0.545		0.97353	0.0347564	-0.0525921	-0.03875	0.736803
ESF2	-0.57	-0.39	-0.4	-0.67	-0.24	-0.32		1.02558	0.0346534	0.0443181	0.0325	0.733334
ESP1	0.48	0.26	1.305	0.26	0.29	1.175		0.936499	0.0345571	-0.0859495	-0.08	0.930779
ESS1	0.67	0.47	1.53	1.155	0.4	1.18		0.992436	0.0344463	0.0165465	0.01625	0.982076
EST1	0.64	0.47	0.255	0.975	0.87	0.245		1.16384	0.0343479	0.219906	0.18125	0.824218
EST2	0.44	0.82	1.395	0.475	0.505	1.235		0.912759	0.0342108	-0.117024	-0.11	0.939975
EST3	0.14	-0.045	-0.35	0.295	-0.055	-0.47		1.01444	0.034098	0.00847015	0.00624999	0.737884
ETR1	0.49	-0.065	-0.875	0.715	0.055	-0.745		1.09508	0.0339897	0.123608	0.11875	0.960701
ETS1-3'	-0.96	-0.885	-1.56	-0.8	-1.23	-1.165		1.02169	0.182653	0.0537061	0.0525	0.977543
ETS1-5'	-0.48	-0.44	-0.4	-0.3	-0.37	-0.37		1.04603	0.231967	0.101228	0.07	0.691511
ETS2	0.08	0.015	0.01	0.03	0.02	0.02		0.993743	0.324701	-0.0153832	-0.00875	0.568803
EUG1	0.27	0.26	0.72	0.595	0.485	0.935		1.15275	0.033867	0.240885	0.19125	0.793946
EXG1	-0.72	-1.14	-1.265	-1.58	-1.87	-2.155		0.739855	0.0337542	-0.558895	-0.62	1.10933
EXG2	0.38	0.35	0.83	0.03	-0.18	0.165		0.75181	0.0336851	-0.526283	-0.38625	0.733921
EXO1	0.23	0.785	2.3	0.11	0.585	2.29		0.960243	0.0335664	-0.0639433	-0.0825	1.29021
EXO70	0.33	0.295	0.595	-0.13	-0.175	0.69		0.883571	0.0334898	-0.265969	-0.20875	0.784864
EXO84	-0.17	0.015	-0.155	-0.135	-0.19	-0.535		0.915734	0.0333842	-0.204112	-0.1375	0.673648
FAA1	-0.08	0.51	0.37	1.105	1.2	1.4		1.73458	0.0332818	0.811374	0.72625	0.895087
FAA2	0.31	-0.04	-0.515	1.46	0.38	-0.69		1.44991	0.0331943	0.338606	0.34875	1.02996
FAA3	-0.28	-0.32	-0.19	-0.025	-0.585	-0.55		0.951796	0.033082	-0.127566	-0.0925	0.725113
FAA4	0.54	0.425	-0.3	0.925	0.75	0.025		1.21462	0.0329545	0.301275	0.25875	0.858849
FAB1	-0.58	-0.645	-0.605	-0.615	-0.71	-0.6		0.985865	0.0328653	-0.0307391	-0.02375	0.772634
FAD1	-0.13	-0.49	-0.47	-0.29	-0.5	-0.5		0.965439	0.0327526	-0.0694361	-0.05	0.720086
FAF1	-0.36	-0.17	-0.365	-0.27	0.11	-0.015		1.13173	0.0326251	0.269362	0.18	0.668246
FAL1	0.08	0.33	0.115	-0.23	0.275	0.215		0.960502	0.0325032	-0.0968313	-0.06625	0.684179
FAP1	0.11	0.465	0.41	0.08	0.33	0.135		0.921452	0.0323886	-0.161094	-0.11	0.682832
FAP7	-0.4	-0.5	-0.5	-0.8	-0.53	-0.895		0.88417	0.0322573	-0.26339	-0.20625	0.78306
FAR1	0.07	0.305	0.94	0.31	0.695	1.26		1.20176	0.0321545	0.265312	0.2375	0.895174
FAR10	-0.19	0.045	0.8	0.425	0.195	1.475		1.34795	0.0320725	0.381318	0.36	0.944094
FAR11	0.22	0.535	0.33	0.305	0.715	0.415		1.0697	0.031961	0.119112	0.0875	0.734602
FAR3	0.22	0.375	0.015	0.38	0.37	0.08		1.03996	0.0318706	0.0806	0.055	0.682382
FAR7	0.05	0.005	-0.34	0.235	0.09	-0.205		1.07314	0.0317775	0.149222	0.10125	0.67852
FAR8	0.24	0.045	-0.11	0.2	-0.195	-0.27		0.930501	0.0316883	-0.162283	-0.11	0.67783
FAS1	0.67	-0.01	-0.77	0.53	-0.315	-1.22		0.881666	0.0316017	-0.219379	-0.22375	1.01992
FAS2	0.39	0.185	-0.88	0.13	-0.105	-1.095		0.87512	0.031482	-0.202342	-0.19125	0.945181
FAT1	-0.38	0	-0.045	0.095	0.1	0.145		1.13587	0.03135	0.295893	0.19125	0.64635
FAU1	-0.1	-0.205	-0.195	-0.39	-0.295	-0.495		0.894838	0.0312154	-0.255132	-0.17	0.666322
FBA1	0.76	0.42	-0.23	-0.37	-0.84	-1.12		0.571763	0.0311021	-0.9304	-0.82	0.881342
FBP1	-0.69	-1.515	-2.235	-1.3	-1.855	-1.745		0.907762	0.0310028	-0.0961691	-0.115	1.19581
FBP26	-0.49	-0.315	0.605	-0.29	-0.465	0.61		1.00787	0.0308805	0.0155101	0.01375	0.886522
FCF1	-0.62	-0.52	-0.415	-0.62	-0.465	-0.47		0.999692	0.0307712	-4.02221e-08	-2.98023e-08	0.740945
FCF2	-0.57	-0.71	-0.7	-0.725	-0.875	-0.99		0.914918	0.0306544	-0.184083	-0.1525	0.82843
FCP1	0.28	0.275	0.23	0.535	0.365	0.215		1.06537	0.0305641	0.121122	0.0825	0.681133
FCY1	0.32	0.245	0.045	0.165	0.25	0.255		1.00865	0.0304828	0.0231837	0.015	0.647007
FCY2	-0.75	-0.7	-0.21	-0.87	-0.68	-0.42		0.949271	0.0303622	-0.0953191	-0.0775	0.813058
FCY21	-0.15	-0.205	0.015	0.105	-0.025	-0.165		1.04525	0.0302682	0.101592	0.06375	0.627512
FCY22	0.02	0.265	1.16	0.065	0.335	1.19		1.02547	0.0301655	0.0387166	0.03625	0.936292
FDH1	-0.12	-0.12	0.055	0.455	-0.28	-0.405		1.01814	0.0300468	-0.0150958	-0.01125	0.745241
FEN1	0.75	1.3	2.41	1.035	0.925	1.71		0.785882	0.0299472	-0.16927	-0.1975	1.16677
FEN2	-0.26	-0.2	-0.14	-0.185	-0.1	0.525		1.1767	0.029828	0.292259	0.21	0.71854
FES1	-0.16	-0.27	-0.885	-0.2	-0.3	-0.92		0.983306	0.0297178	-0.0317525	-0.02625	0.826706
FET3	-1.05	-1.77	-2.08	-1.58	-2.155	-2.53		0.860616	0.0296052	-0.267975	-0.34125	1.27344
FET4	-0.34	-0.405	-0.595	-0.595	-0.555	-1.19		0.86708	0.0294909	-0.303949	-0.25	0.822507
FET5	-0.08	0.335	1.505	-0.19	0.245	1.79		1.07843	0.0293693	0.0187868	0.02125	1.13111
FHL1	0.3	0.305	0.835	-0.09	0.3	0.975		0.978266	0.0292331	-0.0752922	-0.06375	0.846702
FIG1	-0.12	0.88	1.5	0.125	0.535	1.285		0.907008	0.0291314	-0.0764605	-0.07875	1.02994
FIG2	-0.44	-0.55	-0.32	-0.345	-0.305	-0.315		1.05569	0.0289994	0.124405	0.08625	0.693303
FIG4	0.22	0.335	0.23	0.235	0.35	0.14		0.99009	0.0288711	-0.0230139	-0.015	0.65178
FIN1	-0.01	0.15	0.455	0.07	0.29	0.815		1.12478	0.0287762	0.189918	0.145	0.763489
FIP1	-0.35	-0.225	-0.435	0.3	0.16	-0.265		1.23692	0.0286861	0.428336	0.30125	0.703303
FIR1	0	-0.08	0.04	0.305	0.135	-0.07		1.0785	0.0285884	0.16118	0.1025	0.635934
FIS1	0.01	-0.2	0.86	-0.12	-0.035	0.265		0.873269	0.0284877	-0.175085	-0.14	0.79961
FIT1	0.08	0.235	0.48	0.32	0.415	0.735		1.13338	0.0283965	0.229875	0.16875	0.734096
FIT2	-0.95	-2.1	-1.955	-1.49	-2.31	-2.225		0.8819	0.0282893	-0.200103	-0.255	1.27434
FIT3	-0.96	-2.08	-1.055	-0.44	-1.41	-1.14		1.15025	0.028175	0.255072	0.27625	1.08303
FKH1	0.36	-0.205	0.43	-0.185	0.28	-0.015		0.907808	0.0280709	-0.173413	-0.12625	0.72803
FKH2	-0.34	-0.26	0.25	0.295	0.1	0.33		1.19436	0.0279389	0.381256	0.26875	0.704907
FKS1	-1.17	-1.38	-1.005	-1.08	-1.455	-1.295		0.964936	0.0278265	-0.068863	-0.06875	0.998359
FKS3	1.24	2.225	2.48	1.16	1.75	2.045		0.787664	0.0277204	-0.194646	-0.2475	1.27154
FLC1	-0.89	-1.18	-0.92	-1.04	-1.36	-1.29		0.910494	0.0275566	-0.18296	-0.175	0.956495
FLC2	-1.16	-1.435	-1.815	-0.96	-0.97	-1.885		1.09219	0.0274493	0.135429	0.14875	1.09836
FLC3	-0.75	-0.95	-1.31	-0.325	-0.57	-1.435		1.12968	0.0273683	0.17658	0.17	0.962739
FLO1	-0.27	-0.385	0.335	-0.175	-0.455	-0.02		0.933886	0.0272505	-0.111324	-0.0825	0.741083
FLO10	-0.64	-0.3	0.77	-0.01	0.13	0.64		1.11696	0.0271753	0.26208	0.2325	0.887134
FLO5	0.01	0.285	1.39	0.165	0.39	1.55		1.08785	0.0270671	0.101875	0.105	1.03068
FLO8	-0.13	-0.325	-0.365	-0.145	-0.355	-0.105		1.03653	0.0269644	0.0810801	0.05375	0.662925
FLO9	-0.21	-0.115	0.24	0.165	0.28	0.665		1.23987	0.0268401	0.414321	0.29875	0.721059
FLR1	0.44	0.7	1.275	1.085	1.385	2.185		1.60603	0.0267237	0.521294	0.56	1.07425
FLX1	0.19	0.49	0.71	0.015	0.215	1.08		1.02011	0.0266026	-0.0235373	-0.02	0.849713
FMC1	-0.25	-0.565	-0.89	-0.4	-0.485	-0.65		1.0174	0.0265233	0.0540121	0.0425	0.78686
FMN1	-0.14	-0.13	-0.315	-0.205	-0.325	-0.465		0.935205	0.026421	-0.153589	-0.1025	0.667365
FMO1	0.55	0.925	1.77	0.35	1.025	1.855		1.01978	0.0263193	-0.00340237	-0.00374997	1.10216
FMP10	-0.24	-0.21	1.105	-0.185	-0.23	1.45		1.12383	0.0262126	0.0895489	0.095	1.06087
FMP12	-0.98	-1.22	-2.245	-0.555	-0.835	-1.99		1.16103	0.0260506	0.227054	0.26625	1.17263
FMP13	-0.23	-0.42	-0.455	-0.425	-0.39	-0.53		0.961242	0.0259473	-0.0850258	-0.06	0.705668
FMP14	0.04	-0.07	-0.49	-0.12	-0.235	-0.515		0.939582	0.0258511	-0.122543	-0.0875	0.714035
FMP16	1.25	0.83	1.01	0.915	0.945	0.875		0.926744	0.0257436	-0.0981395	-0.0887499	0.904324
FMP21	-0.06	0.085	0.17	-0.11	0.1	0.15		0.991054	0.0256055	-0.0219686	-0.01375	0.625892
FMP22	-0.24	-0.095	-0.515	0.07	0.04	-0.205		1.13281	0.0254931	0.278455	0.18875	0.677848
FMP23	-0.46	-1.405	-1.89	-0.44	-1.47	-1.915		0.995316	0.0253841	-0.0149767	-0.0175	1.16848
FMP24	-0.21	0.335	0.61	0.03	0.365	0.685		1.05684	0.0252583	0.108906	0.08625	0.791964
FMP25	0.16	-0.03	0.06	-0.045	0.05	-0.295		0.922799	0.0251992	-0.188404	-0.12	0.636929
FMP26	-0.39	-0.56	-1.055	-0.425	-0.72	-1.2		0.953633	0.0250981	-0.0962111	-0.085	0.883474
FMP27	-0.48	-0.62	-0.78	-0.43	-0.545	-0.41		1.07805	0.0249998	0.163749	0.12375	0.755729
FMP29	-0.6	-0.755	-1.165	-0.485	-0.82	-0.905		1.04325	0.024865	0.0894421	0.0775	0.866482
FMP30	0.27	0.095	0.44	-0.16	-0.045	0.875		1.01465	0.0247617	-0.0418279	-0.03375	0.806877
FMP31	-0.18	-0.055	1.24	-0.44	-0.335	1.24		0.939435	0.0246459	-0.127523	-0.135	1.05863
FMP32	0.22	0.36	0.235	0.26	0.495	0.495		1.08455	0.0245469	0.157778	0.10875	0.68926
FMP33	-0.85	-1.125	-0.535	-0.55	-1.185	-0.635		1.02343	0.024428	0.0392491	0.035	0.89174
FMP34	-0.19	-0.405	-0.74	-0.39	-0.19	-0.66		1.01301	0.0243199	0.031168	0.02375	0.762
FMP36	-0.28	-0.055	0.055	-0.22	0.075	0.21		1.06368	0.0241949	0.129559	0.08625	0.66572
FMP37	0.64	0.065	-0.37	0.46	-0.275	-0.67		0.874903	0.0240982	-0.236779	-0.205	0.865786
FMP38	-0.09	-0.07	0.34	-0.16	0.01	0.215		0.977096	0.0239832	-0.0425395	-0.02875	0.675843
FMP39	-0.31	-0.25	-0.28	-0.315	-0.18	-0.42		0.989297	0.0238681	-0.0282046	-0.01875	0.664784
FMP40	0.41	-0.065	0.605	0.275	-0.055	1.22		1.14492	0.0237508	0.138203	0.1225	0.88638
FMP41	0.44	0.055	-0.495	0.195	0.095	-0.445		0.961596	0.0236429	-0.0491918	-0.03875	0.787733
FMP42	0.13	0.265	-0.165	0.26	0.125	-0.14		1.00183	0.0235111	0.00555523	0.00375	0.67504
FMP43	-0.46	-0.26	0.065	-0.19	0.15	0.28		1.16413	0.0234101	0.316322	0.22375	0.707349
FMP45	-0.06	-0.205	-0.385	0.73	0.595	-0.56		1.34928	0.0233059	0.412243	0.35375	0.858111
FMP46	0.01	-0.76	-1.465	0.09	-0.405	-1.38		1.08249	0.0231962	0.125316	0.13	1.03738
FMP48	-0.31	-0.98	-1.525	0.08	-0.87	-1.69		1.09507	0.0231061	0.076955	0.08375	1.0883
FMP51	-0.59	-1.155	-1.01	-0.99	-1.205	-1.355		0.892039	0.0230181	-0.209256	-0.19875	0.949794
FMP52	0.88	1.61	0.74	0.995	1.055	0.045		0.806879	0.0229076	-0.287005	-0.28375	0.988659
FMS1	0.62	0.88	0.54	0.36	1.035	0.745		1.0304	0.0228305	0.0297179	0.025	0.841243
FMT1	0.2	0.605	0.415	0.825	1.145	0.775		1.33804	0.0227284	0.461761	0.38125	0.825644
FOB1	-0.34	-0.435	-0.66	-0.495	-0.43	-0.675		0.973295	0.0226308	-0.0551684	-0.04125	0.747712
FOL1	0.45	0.78	1.14	0.075	0.245	0.37		0.720665	0.0225092	-0.521022	-0.42	0.806107
FOL2	-0.43	-0.635	-0.235	-0.01	-0.12	0.08		1.22696	0.0223857	0.452039	0.3125	0.691312
FOL3	-0.14	-0.625	-0.575	-0.545	-0.905	-0.76		0.870692	0.0222864	-0.271205	-0.2175	0.801977
FOX2	0.59	0.575	-0.235	0.935	0.555	-0.025		1.10719	0.022157	0.15534	0.13375	0.861014
FPR1	0.28	0.38	0.25	-0.175	0.16	0.245		0.890197	0.0220583	-0.252797	-0.17	0.672476
FPR2	0.62	0.395	-0.235	0.285	-0.05	-0.595		0.818119	0.0219413	-0.349465	-0.285	0.815533
FPR3	0.26	0.445	0.145	0.825	0.785	0.285		1.22478	0.0218298	0.339018	0.26125	0.770607
FPR4	-0.06	-0.015	-0.115	-0.295	-0.045	-0.265		0.933956	0.0216619	-0.164935	-0.10375	0.629034
FPS1	-0.52	-0.395	-0.2	-0.515	0.035	0.16		1.1542	0.0215305	0.269637	0.19875	0.737103
FRE1	0.25	0.46	1.275	-0.115	-0.01	0.88		0.79483	0.0214076	-0.337874	-0.3075	0.910102
FRE2	-0.28	-0.22	0.17	0.06	0.17	0.335		1.16329	0.0212887	0.330742	0.22375	0.676509
FRE3	0.14	0.11	0.41	0.205	0.135	0.23		0.980885	0.0211669	-0.0345765	-0.0225	0.65073
FRE4	0.35	0.385	0.015	0.44	0.345	-0.125		0.989738	0.0210608	-0.0312386	-0.0225	0.720263
FRE5	-0.04	-0.7	-0.475	0.035	-0.34	0.265		1.21421	0.0209553	0.386172	0.29375	0.760672
FRE6	-0.56	-0.395	-0.065	-0.73	-0.565	-0.07		0.951914	0.0208291	-0.111421	-0.08625	0.774091
FRE7	-0.7	-0.455	-0.74	-0.615	-0.445	-0.78		1.00885	0.0207184	0.0174382	0.01375	0.788502
FRE8	-0.81	-0.945	-1.04	-0.305	-0.305	-0.845		1.2327	0.0206184	0.396376	0.335	0.845158
FRM2	0.3	0.41	0.375	0.31	0.575	0.115		0.990877	0.0205312	-0.0300914	-0.02125	0.706183
FRQ1	-0.57	-0.665	-1.225	-0.54	-0.63	-1.285		1.00447	0.020437	0.00136867	0.00125003	0.913316
FRS1	0.22	0.67	0.41	0.12	0.74	0.54		1.02486	0.0203326	0.0322842	0.025	0.774375
FRS2	-0.36	0.09	1.215	-0.535	0.16	0.955		0.918892	0.0202263	-0.0904573	-0.09125	1.00876
FRT1	-0.03	-0.275	-0.245	0.275	-0.085	-0.38		1.0744	0.0201332	0.12819	0.09	0.70208
FRT2	-0.55	-0.485	-0.405	-0.32	-0.085	0.18		1.22964	0.0200322	0.427221	0.30375	0.710991
FSF1	0.36	1.025	0.68	0.5	0.855	0.295		0.920502	0.0199363	-0.124551	-0.10375	0.83299
FSH1	-1.53	-1.045	-0.96	-1.97	-1.26	-1.365		0.878912	0.0198566	-0.247048	-0.265	1.07267
FSH2	0.08	0.415	0.39	0.335	0.615	0.32		1.07245	0.0197201	0.134801	0.09625	0.714015
FSH3	0.32	0.29	0.17	0.185	0.335	-0.035		0.95174	0.0195896	-0.111376	-0.07375	0.662169
FSP2	-0.52	-0.62	0.17	-0.415	-0.545	0.175		1.02628	0.0194969	0.0573226	0.04625	0.806836
FTH1	0.19	-0.04	0.865	-0.555	-0.445	1.27		0.978134	0.0194109	-0.183023	-0.18625	1.01763
FTR1	-0.92	-1.805	-2.19	-1.73	-1.98	-2.48		0.852665	0.0193118	-0.249655	-0.31875	1.27676
FUI1	-0.94	-1.855	-1.215	-1.315	-1.575	-0.885		1.02271	0.0192186	0.055068	0.05875	1.06686
FUM1	0.9	1.115	0.68	0.965	1.27	0.85		1.08019	0.0191236	0.106762	0.0975	0.913243
FUN12	-0.03	0.085	-0.245	-0.245	0.055	-0.005		0.998788	0.0190204	-0.00193358	-0.00125	0.646468
FUN14	0.21	0.17	-0.355	0.145	0.02	0.175		1.04554	0.0189251	0.114866	0.07875	0.68558
FUN19	-0.23	-0.375	-0.86	0.19	0.05	-0.63		1.20396	0.0188017	0.333108	0.26875	0.806796
FUN26	-0.34	-0.47	-0.645	-0.285	-0.39	-0.395		1.0612	0.0186861	0.134713	0.09625	0.714483
FUN30	-0.09	-0.16	0.375	-0.105	-0.155	0.495		1.02563	0.0186059	0.0371459	0.0275	0.740323
FUR1	0.28	1.66	2.87	0.155	1.635	2.575		0.881198	0.018485	-0.0764277	-0.11125	1.45562
FUR4	0.12	0.13	-0.065	-0.14	0.04	-0.215		0.917864	0.0183786	-0.199773	-0.125	0.625711
FUS1	0.3	-0.045	-0.175	0.375	-0.01	-0.305		1.00322	0.0182869	-0.00693201	-0.005	0.721291
FUS2	-0.62	0.025	1.25	0.27	0.125	0.98		1.04403	0.0181738	0.180304	0.18	0.998312
FUS3	0.82	0.62	0.7	0.78	0.425	0.25		0.885625	0.018092	-0.21535	-0.17125	0.795217
FYV1	-0.48	-0.445	-0.495	-0.125	-0.255	-0.37		1.1163	0.0179623	0.241766	0.1675	0.692818
FYV10	0.03	0.1	-0.415	0.335	0.395	-0.11		1.17178	0.0178522	0.314399	0.22625	0.719626
FYV12	-0.19	-0.115	0.045	-0.375	-0.145	-0.08		0.94516	0.0177327	-0.131501	-0.085	0.646385
FYV4	-0.2	-0.54	-0.58	-0.58	-0.34	-0.495		0.981806	0.0176321	-0.0321551	-0.02375	0.738608
FYV5	-0.03	0.115	0.1	-0.09	-0.045	-0.17		0.918602	0.0174896	-0.203942	-0.1225	0.600662
FYV6	-0.36	-0.92	-0.93	-0.285	-0.905	-1.17		0.988231	0.0173829	-0.0415413	-0.0375	0.902715
FYV7	-0.72	-0.74	-0.755	-0.425	-0.235	-0.56		1.16954	0.0172918	0.32276	0.24875	0.770697
FYV8	-0.23	-0.435	0.645	0.055	-0.48	0.615		1.0316	0.0171794	0.0600904	0.0525	0.873684
FZF1	-0.09	0.1	0.18	0.025	0.23	0.09		1.02667	0.0170476	0.0617295	0.03875	0.627739
FZO1	-0.12	-0.115	0.59	-0.185	-0.105	0.425		0.954749	0.0169147	-0.0717407	-0.055	0.76665
GAA1	0.42	0.5	0.685	0.16	0.13	0.175		0.809827	0.0167998	-0.407288	-0.285	0.699751
GAB1	0.73	0.795	0.385	0.625	0.635	0.27		0.930061	0.0166958	-0.120548	-0.095	0.788071
GAC1	-0.02	0.125	0.03	0.66	0.28	0.035		1.17597	0.0166025	0.297873	0.21	0.704999
GAD1	-0.15	-0.195	-0.425	0.115	0.44	-0.065		1.24885	0.0165296	0.45511	0.315	0.69214
GAL1	-0.31	0.175	0.27	0.485	0.7	0.52		1.31792	0.0164306	0.526009	0.3925	0.746185
GAL10	-0.24	0.28	0.56	0.51	0.5	1.175		1.34419	0.016352	0.468206	0.39625	0.846316
GAL11	-0.8	-1.025	-1.465	-0.78	-1.085	-1.55		0.986521	0.0162746	-0.0313412	-0.03125	0.99709
GAL2	-0.42	-0.16	-0.305	0.28	0.41	-0.09		1.29854	0.0161571	0.532004	0.37125	0.697833
GAL3	-0.32	-0.315	-0.425	-0.05	0.055	-0.4		1.12326	0.0160708	0.241867	0.16625	0.687361
GAL4	0.11	0.31	0.645	0.655	0.3	0.41		1.05156	0.0159653	0.100567	0.075	0.745771
GAL7	-0.34	-0.03	2.12	-0.045	-0.135	2.52		1.21069	0.0158788	0.104744	0.1475	1.40819
GAL80	0.34	0.375	0.74	0.305	0.29	0.525		0.935831	0.0157844	-0.113909	-0.08375	0.735239
GAL83	0.48	0.79	1.585	0.715	1.07	1.575		1.08371	0.0156687	0.123909	0.12625	1.0189
GAP1	-0.23	-1.18	-1.75	-0.04	-1.08	-1.69		1.06341	0.0155757	0.0773426	0.0875	1.13133
GAR1	-0.57	-0.08	-0.15	-0.79	-0.28	-0.69		0.858237	0.0154711	-0.310562	-0.24	0.772794
GAS1	-0.44	-0.38	0.035	-0.18	-0.54	-0.4		0.942836	0.015375	-0.116046	-0.08375	0.721696
GAS2	0.08	0.92	4.425	0.125	0.36	4.165		0.838079	0.0152241	-0.0969904	-0.19375	1.99762
GAS3	0.61	0.435	0.165	0.415	0.23	0.095		0.914961	0.0151409	-0.164842	-0.1175	0.712802
GAS4	0.05	2.07	5.665	0.745	1.975	5.28		0.797958	0.0150562	0.0231802	0.05375	2.31879
GAS5	-0.07	0.105	-0.215	-0.145	0.36	0.185		1.11182	0.0149427	0.213769	0.145	0.678304
GAT1	-0.73	-0.745	-0.665	-0.45	-0.485	-0.76		1.07306	0.014838	0.141178	0.11125	0.788013
GAT2	-0.16	-0.035	-0.475	0.6	0.375	-0.13		1.31635	0.014759	0.505403	0.37875	0.749402
GAT3	0.36	2.05	4.465	1.09	2.15	5.55		1.90875	0.0146234	0.225393	0.47875	2.12407
GAT4	-0.15	0.365	5.385	0.3	0.195	5.35		0.981883	0.0145009	0.0254176	0.0612499	2.40975
GBP2	-0.41	-0.335	0.245	0.01	0.055	0.465		1.18647	0.0144163	0.348826	0.2575	0.73819
GCD1	-0.14	0	-0.03	-0.14	-0.105	-0.16		0.960228	0.014295	-0.0981968	-0.05875	0.598289
GCD10	-0.24	0.49	0.395	-0.355	0.12	-0.035		0.84199	0.0141988	-0.305764	-0.22875	0.748126
GCD11	-0.52	-0.21	0.38	-0.58	-0.315	0.145		0.926304	0.014084	-0.125218	-0.1	0.798608
GCD14	-0.48	-0.455	-0.895	-0.675	-0.355	-0.85		0.99288	0.0139847	-0.0154084	-0.0125	0.811249
GCD2	0.29	0.325	-0.025	0.39	0.345	-0.055		1.01907	0.0138979	0.032268	0.0225	0.697286
GCD6	-0.03	0	-0.43	-0.295	-0.25	-0.45		0.910344	0.0137877	-0.193779	-0.13375	0.690219
GCD7	0.09	0.17	-0.1	0.125	0.385	-0.17		1.03948	0.0136366	0.0661679	0.045	0.680088
GCN1	0.06	0.25	-0.19	0.14	0.465	-0.065		1.0803	0.0135486	0.150349	0.105	0.698375
GCN2	-0.3	-0.29	-0.32	-0.255	-0.18	-0.38		1.01688	0.0134447	0.036008	0.02375	0.659577
GCN20	-0.03	0.04	0.025	0.13	-0.065	-0.325		0.956155	0.0133559	-0.114083	-0.07375	0.646457
GCN3	0.35	0.64	0.265	0.13	0.635	-0.02		0.920338	0.0132489	-0.169615	-0.1275	0.751702
GCN4	1.14	1.45	0.585	0.79	1.265	0.93		0.946435	0.0131453	-0.0491476	-0.0475	0.966477
GCN5	0.26	0.035	-0.17	-0.165	-0.33	-0.55		0.819894	0.013039	-0.419899	-0.2925	0.696597
GCR1	0.07	0.01	0.705	0.125	-0.065	1.255		1.15924	0.0129281	0.146514	0.1325	0.904353
GCR2	-0.1	-0.565	-0.535	-0.235	-0.51	-0.4		1.00322	0.0127963	0.0187631	0.01375	0.732822
GCV1	-1.95	-1.105	-1.375	-1.855	-0.52	-0.975		1.17697	0.0125523	0.241711	0.27	1.11704
GCV2	-1.32	-0.71	-0.76	-0.635	-0.305	-0.58		1.19982	0.012422	0.370543	0.3175	0.85685
GCV3	-1.21	-1.04	0.2	-1.395	-1.15	-0.085		0.904267	0.0123229	-0.13727	-0.145	1.05631
GCY1	-0.14	-0.585	-1.25	-0.42	-0.685	-1.575		0.903312	0.0121955	-0.178856	-0.17625	0.985432
GCS1	0.8	1.285	2.33	1.08	1.235	2.74		1.19034	0.0126713	0.123606	0.16	1.29443
GDA1	-0.12	-0.305	0.27	-0.055	-0.58	0.135		0.947709	0.0120999	-0.115407	-0.08625	0.747354
GDB1	-0.01	0.165	0.12	-0.185	-0.14	0.16		0.929412	0.0120153	-0.172214	-0.11	0.63874
GDE1	0.1	0.3	1.54	-0.35	-0.03	1.17		0.807315	0.0119191	-0.276882	-0.2875	1.03835
GDH1	-0.06	1.1	0.795	-0.16	0.89	1.065		1.00043	0.0117973	-0.0102789	-0.00999999	0.972864
GDH2	0.06	-0.165	0.43	-0.135	-0.69	0.005		0.825386	0.0116853	-0.378219	-0.28625	0.756838
GDH3	1.33	0.98	0.52	1.35	1.025	0.29		0.983567	0.0115702	-0.0422773	-0.04125	0.9757
GDI1	0.29	0.225	-0.285	0.42	0.035	-0.115		1.0175	0.0114576	0.0379894	0.0275	0.723886
GDS1	-0.33	0.38	2.375	-0.035	0.295	2.45		1.04621	0.011334	0.0508937	0.07125	1.39998
GDT1	0.44	1.225	1.295	0.915	1.62	2.105		1.43556	0.0112233	0.380377	0.42	1.10417
GEA1	0.35	0.125	0.365	0.445	0.205	0.7		1.10435	0.0111172	0.175861	0.1275	0.725006
GEA2	-0.07	-0.08	-0.435	-0.02	-0.345	-0.41		0.969155	0.0110247	-0.0683875	-0.0475	0.694571
GEF1	0.17	-0.03	-0.3	-0.035	0.05	-0.05		1.01545	0.0108994	0.0481306	0.03125	0.649276
GEM1	-0.25	-0.025	0.02	-0.1	-0.02	-0.035		1.01501	0.0107998	0.0405879	0.025	0.615947
GET1	-0.26	-0.01	0.305	-0.185	-0.165	0.13		0.951342	0.0106822	-0.0927951	-0.06375	0.686997
GET2	-0.03	0.08	0.215	0.095	0.33	0.365		1.09907	0.0105753	0.200663	0.13125	0.65408
GET3	0.7	0.81	0.325	0.695	0.79	0.505		1.02428	0.0104918	0.0481459	0.03875	0.804845
GFA1	0.51	0.98	3.295	0.86	0.895	2.765		0.807237	0.0103784	-0.0447053	-0.06625	1.48193
GFD1	-0.38	-1.055	0.13	-0.325	-0.86	-0.55		0.906772	0.010285	-0.123351	-0.1075	0.871499
GFD2	0.13	0.295	0.225	-0.085	0.105	-0.305		0.852508	0.0101865	-0.355496	-0.23375	0.657531
GGA1	-0.53	-0.605	-0.5	-0.27	-0.25	-0.195		1.15919	0.0100773	0.328228	0.23	0.700732
GGA2	0.67	0.695	0.805	0.805	0.675	0.925		1.0479	0.00995373	0.0711393	0.05875	0.825844
GGC1	0.09	0.135	0.415	-0.075	-0.035	0.14		0.895795	0.00983574	-0.234419	-0.1525	0.650545
GIC1	0.47	0.725	0.895	0.57	0.9	0.855		1.04438	0.00971609	0.0704539	0.05875	0.833878
GIC2	0.87	0.365	-0.085	0.495	0.245	-0.3		0.87117	0.00956576	-0.215035	-0.1775	0.825449
GID7	-0.44	-0.435	-0.255	-0.205	-0.255	0.18		1.15796	0.00946624	0.306436	0.2125	0.693457
GID8	-0.06	-0.185	0.335	0.065	-0.2	0.295		1.01054	0.00933125	0.0249873	0.0175	0.700356
GIM3	-0.38	-0.085	0.23	-0.27	-0.005	0.495		1.0904	0.00923105	0.151066	0.11375	0.752982
GIM4	0.18	0.155	1.045	0.16	0.01	0.91		0.942297	0.00913701	-0.0861764	-0.075	0.870308
GIM5	-0.22	0.25	0.3	-0.41	0	0.67		1.01514	0.00907534	-0.0217799	-0.0175	0.803492
GIN4	0.83	0.485	-0.035	0.305	-0.285	-0.475		0.732662	0.00896557	-0.530343	-0.43375	0.817868
GIP1	-0.79	0.23	3.14	-0.3	0.31	3.67		1.36434	0.00887024	0.151719	0.275	1.81256
GIP2	0.86	0.74	0.03	1.49	1.4	0.365		1.40492	0.00873051	0.411911	0.40625	0.986256
GIP3	-0.1	0.115	0.02	-0.21	-0.14	-0.525		0.860309	0.00861004	-0.340052	-0.2275	0.669016
GIP4	0.18	0.57	0.54	0.56	0.94	0.4		1.12638	0.00848237	0.1933	0.1525	0.78893
GIR2	-0.59	-0.82	-1.005	-0.865	-1.01	-1.385		0.889862	0.00832952	-0.230887	-0.21125	0.91495
GIS1	-0.47	-0.135	1.185	0.045	-0.07	1.075		1.03766	0.00821713	0.117376	0.1175	1.00106
GIS2	-0.75	-0.3	-0.42	-0.82	-0.355	-0.555		0.960272	0.00811972	-0.0831477	-0.065	0.781742
GIS3	-0.29	0.1	0.445	0.1	0.445	0.59		1.16169	0.00797948	0.29112	0.22	0.755703
GIS4	0.26	0.215	-0.105	0.35	0.05	-0.125		0.985737	0.00790106	-0.0347943	-0.02375	0.682584
GIT1	-0.52	-0.865	-0.845	-1.835	-2.1	-2.135		0.621169	0.00778678	-0.874062	-0.96	1.09832
GLC3	-0.57	-0.42	-0.865	-0.015	0.115	-0.555		1.2637	0.00768486	0.446485	0.35	0.783901
GLC7	0.04	0.12	0.975	0.19	0.215	0.95		1.03009	0.00759976	0.0638154	0.055	0.861861
GLC8	0.17	-0.16	0.005	-0.01	0.005	-0.04		0.986495	0.00749531	-0.0242843	-0.015	0.617682
GLE1	0.19	0.015	0.095	0.01	0.055	0.265		1.00668	0.00737577	0.0119928	0.00749999	0.625375
GLE2	0.23	0.59	1.005	0.3	0.265	0.885		0.928676	0.00727206	-0.111916	-0.09375	0.837685
GLG1	-0.09	-0.425	-0.18	0.205	-0.195	0.13		1.15517	0.00716867	0.308715	0.20875	0.676189
GLG2	1.4	1.26	0.53	0.875	1.105	0.455		0.849942	0.00709093	-0.197152	-0.18875	0.957384
GLK1	-0.67	-0.73	-0.82	0.015	-0.28	-0.67		1.23757	0.00699352	0.403386	0.32125	0.796385
GLN1	-0.26	-0.785	0.905	-0.63	-0.525	0.77		0.943661	0.00688728	-0.0596857	-0.06125	1.02621
GLN3	-0.34	-0.07	-0.185	0.285	0.015	-0.41		1.09915	0.00673967	0.170535	0.12125	0.710997
GLN4	-0.5	-0.355	-0.705	-0.34	-0.575	-0.64		1.0002	0.00666502	0.00165143	0.00125	0.756918
GLO1	0.08	-0.345	-1.35	0.05	-0.38	-1.285		0.993035	0.00655958	0	0	NaN
GLO2	0.52	0.47	0.04	0.375	0.705	0.485		1.0989	0.00642127	0.178032	0.13375	0.75127
GLO3	0.36	0.075	0.04	0.13	-0.29	0.165		0.924044	0.00632146	-0.172435	-0.1175	0.681418
GLO4	0.99	0.875	0.14	0.695	0.9	0.05		0.932138	0.0062547	-0.101284	-0.09	0.888595
GLR1	0.01	-0.3	-0.695	0.06	-0.11	-0.7		1.04298	0.00617373	0.074336	0.05875	0.79033
GLT1	0.16	0.005	0.095	0.575	0.425	0.585		1.27298	0.00607602	0.478746	0.33125	0.691912
GLY1	-0.98	-0.89	-0.16	-0.695	-0.735	-0.285		1.0332	0.00598174	0.0921417	0.07875	0.854661
GMH1	-0.11	0.175	-0.37	-0.015	0.055	-0.43		0.984708	0.00587274	-0.0299559	-0.02125	0.709376
GNA1	0.11	0.37	2.175	0.44	0.335	2.195		1.03923	0.00575619	0.0625603	0.07875	1.25878
GND1	-0.07	0.48	2.16	-0.67	-0.085	1.82		0.780667	0.00562874	-0.289711	-0.37625	1.29871
GND2	0.22	0.4	0.255	0.25	0.64	0.19		1.04505	0.00551717	0.0724577	0.05125	0.707309
GNP1	-1.86	-1.29	0.05	-1.065	-0.785	0.425		1.25047	0.00545099	0.368154	0.41875	1.13743
GNT1	-0.11	-0.045	-0.02	0.03	-0.175	-0.135		0.983344	0.00537009	-0.0433811	-0.02625	0.605102
GON7	0.27	0.015	-0.315	-0.025	0.03	-0.265		0.95421	0.00528209	-0.0836862	-0.0575	0.68709
GOR1	0.24	-0.275	-0.715	0.095	-0.475	-0.915		0.91739	0.00517526	-0.158431	-0.13625	0.859996
GOS1	0.29	0.385	-0.06	0.19	0.335	0.12		1.00025	0.00508519	0.0110508	0.00750001	0.678688
GOT1	0.57	0.41	0.38	0.185	0.045	0.51		0.897938	0.00498518	-0.216328	-0.155	0.716506
GPA1	0.52	0.19	0.26	1	0.33	0.3		1.15003	0.00481885	0.209797	0.165	0.786476
GPA2	0.19	-0.65	-1.365	-0.09	-0.53	-1.54		0.939893	0.00468682	-0.079901	-0.08375	1.04817
GPB1	-0.54	-0.425	-0.455	-0.165	0.05	-0.345		1.17469	0.00456948	0.342937	0.24	0.699837
GPB2	0.05	-0.205	-0.56	0.055	-0.125	-0.52		1.02014	0.00443101	0.0422656	0.03125	0.739372
GPD1	-0.49	-0.31	0.13	0.5	0.49	0.93		1.58428	0.00435268	0.82316	0.6475	0.786603
GPD2	-0.84	-0.605	-0.79	-0.555	-0.06	-0.485		1.20038	0.00426529	0.359372	0.28375	0.789572
GPG1	0.32	-0.255	-0.26	0.15	-0.3	-0.545		0.919878	0.00415884	-0.165217	-0.125	0.75658
GPH1	0.42	-0.06	-0.905	0.315	0.16	-0.805		1.02674	0.00397939	0.0582558	0.05375	0.922654
GPI1	0.19	0.295	-0.09	0.145	0.18	0.12		1.00422	0.00384894	0.0193637	0.0125	0.645536
GPI10	0.29	0.2	-0.27	-0.345	-0.475	-0.51		0.763927	0.00372736	-0.538409	-0.3875	0.719713
GPI11	0.26	0.21	0.88	0.105	0.09	1.165		1.03613	0.00362815	0.00282717	0.0025	0.884277
GPI12	-0.07	-0.13	0.705	0.005	-0.045	0.795		1.04697	0.00355439	0.0752625	0.0625	0.830427
GPI13	-0.06	0.465	0.28	0.14	0.435	0.31		1.03069	0.00344235	0.0709193	0.05	0.705026
GPI14	-0.08	0.1	0.155	0.18	0.245	0.75		1.21023	0.0033454	0.347941	0.25	0.718512
GPI15	0.2	-0.055	-0.395	0.08	-0.07	-0.305		0.986393	0.00324814	-0.0161073	-0.01125	0.698443
GPI16	-0.13	0.105	0.16	0.46	0.14	0.095		1.10688	0.00312944	0.20957	0.14	0.668036
GPI17	0.13	-0.025	-0.27	0.01	-0.15	-0.15		0.975175	0.00300724	-0.0485027	-0.03125	0.644294
GPI18	-0.59	-1.185	-1.79	-0.555	-1.095	-1.83		1.01534	0.0028802	0.019356	0.02125	1.09785
GPI19	0.14	0.105	0.895	0.3	0.38	1.095		1.12539	0.00273042	0.184707	0.15875	0.859468
GPI2	0.55	0.655	0.39	0.565	0.72	0.2		0.986198	0.00264763	-0.0357953	-0.0274999	0.768256
GPI8	0.51	0.505	1.87	0.21	0	1.845		0.900076	0.00255106	-0.180465	-0.2075	1.14981
GPM1	-0.04	0.31	-0.465	-0.285	-0.47	-1.1		0.764376	0.00248175	-0.498885	-0.415	0.831855
GPM2	-0.21	-0.625	-0.505	-0.15	-0.5	-0.54		1.0244	0.00231568	0.0504433	0.0375	0.743408
GPM3	0.45	0.405	0.78	0.375	0.125	1.34		1.09461	0.00220294	0.0574169	0.05125	0.892594
GPR1	-0.64	-0.68	-0.46	-0.605	-0.675	-0.595		0.98429	0.00208152	-0.0308054	-0.02375	0.77097
GPT2	-0.33	-0.555	-0.605	0.085	-0.22	-0.275		1.19531	0.00193575	0.379144	0.27	0.71213
GPX1	0.57	-0.06	0.55	0.07	-0.77	-0.06		0.732578	0.00183565	-0.562491	-0.455	0.808902
GPX2	-0.66	-0.58	-0.05	-0.36	-0.3	0.25		1.15694	0.00171342	0.284644	0.22	0.772896
GRC3	0.18	0.115	0.465	-0.24	-0.54	0.455		0.849684	0.00160086	-0.346952	-0.27125	0.781808
GRE1	-0.35	-0.09	-0.115	0.155	-0.06	-0.595		1.02392	0.00149845	0.018864	0.01375	0.728903
GRE2	-0.5	-0.925	-1.245	-0.955	-0.98	-1.545		0.890734	0.0013915	-0.209105	-0.2025	0.968415
GRE3	-0.12	-0.03	-0.57	0.28	0.01	-0.905		1.05092	0.00123485	0.031243	0.02625	0.840187
GRH1	0.41	0.815	1.2	0.89	1.365	1.61		1.32826	0.00113305	0.364083	0.36	0.988786
GRR1	-0.58	-0.435	0.785	-0.275	-0.34	1.21		1.19317	0.00105289	0.201514	0.20625	1.0235
GRS1	-0.23	-0.05	-0.44	-0.345	-0.04	-0.665		0.95358	0.000973894	-0.112453	-0.0825	0.73364
GRS2	0.11	-0.065	-0.1	0.24	0.09	-0.19		1.03875	0.000858141	0.0749328	0.04875	0.650583
GRX1	-0.04	-0.37	-0.82	0.06	-0.205	-0.77		1.0554	0.000754756	0.0963231	0.07875	0.817561
GRX2	-0.44	-0.445	-0.955	-0.29	-0.11	-0.535		1.14965	0.000662485	0.291159	0.22625	0.777068
GRX3	-0.22	0.585	0.73	0.315	0.845	1.255		1.28097	0.00051486	0.362869	0.33	0.90942
GRX4	-0.16	-0.215	-0.455	-0.215	-0.09	0.005		1.09135	0.000430403	0.20168	0.1325	0.656982
GRX5	-0.56	-0.325	0.73	-0.49	-0.29	1.085		1.1248	0.00031118	0.115112	0.115	0.999031
GSC2	-0.75	-1.16	-0.225	-1.11	-1.425	0.15		1.01642	0.000208742	-0.0611338	-0.0624999	1.02235
GSF2	-0.41	-0.71	-1.31	-0.35	-0.575	-1.27		1.03732	0.00012305	0.062901	0.05875	0.934007
GSG1	0.25	0.28	0.42	0.01	0.065	0.48		0.938088	-6.19544e-20	-0.142348	-0.09875	0.693722
GSH1	-0.62	-0.405	-0.415	-0.28	-0.26	-0.44		1.07601	-0.00012305	0.162399	0.115	0.708134
GSH2	0.35	0.675	0.305	0.525	0.48	0.295		0.990989	-0.000208742	-0.0102457	-0.00749999	0.732014
GSM1	0.25	0.095	-0.06	0.3	0.025	-0.16		0.982714	-0.00031118	-0.0450079	-0.03	0.666549
GSP1	-0.07	0.41	0.03	0.055	0.41	-0.215		0.982976	-0.000430403	-0.0417693	-0.03	0.718231
GSP2	0.29	0.315	0.49	0.615	0.44	0.56		1.10087	-0.00051486	0.180043	0.13	0.722051
GSY1	0.03	0.65	0.98	0.815	1.765	2.055		1.85406	-0.000662485	0.691172	0.74375	1.07607
GSY2	0.16	-0.145	-0.37	0.6	0.575	-0.06		1.30806	-0.000754756	0.483048	0.3675	0.760794
GTB1	-0.68	-0.845	-1.125	-0.63	-0.72	-1.11		1.02925	-0.000858141	0.0538953	0.0475	0.881339
GTO1	0.78	0.41	0.325	0.75	0.39	0.17		0.965795	-0.000973894	-0.065927	-0.05125	0.777374
GTO3	-0.5	-0.67	-0.77	-0.24	-0.255	-0.865		1.10669	-0.00105289	0.180998	0.145	0.801113
GTR1	-0.4	-0.36	-0.59	-0.135	-0.255	-0.63		1.06043	-0.00113305	0.11261	0.0825	0.732618
GTR2	0.14	0.13	0.325	0.09	0.035	0.225		0.957032	-0.00123485	-0.0968076	-0.06125	0.632698
GTS1	-0.16	-0.315	0.26	-0.23	-0.02	0.54		1.10176	-0.0013915	0.167296	0.12625	0.75465
GTT1	0.38	0.045	-0.09	0.275	0.125	0		1.00654	-0.00149845	0.0242084	0.01625	0.671256
GTT2	-0.48	0.17	-0.01	-0.39	0.835	0.61		1.32284	-0.00160086	0.398441	0.34375	0.862738
GTT3	0.32	0.255	0.81	0.51	0.145	0.935		1.04751	-0.00171342	0.0626222	0.05125	0.818399
GUA1	-0.51	0.04	-0.115	-0.9	-0.005	-0.485		0.888663	-0.00183565	-0.251617	-0.20125	0.799825
GUD1	0.46	0.525	0.36	1.01	1.12	0.665		1.32858	-0.00193575	0.437965	0.3625	0.827692
GUF1	-0.31	-0.32	-0.08	-0.48	-0.53	-0.41		0.889803	-0.00208152	-0.25536	-0.1775	0.695098
GUK1	0.82	0.525	2.04	0.15	-0.09	1.16		0.635301	-0.00220294	-0.505884	-0.54125	1.06991
GUP1	-0.06	0.235	0.485	-0.095	-0.035	0.065		0.872707	-0.00231568	-0.267253	-0.18125	0.678197
GUP2	0.25	0.825	1.38	0.22	0.475	1.175		0.885602	-0.00248175	-0.153999	-0.14625	0.949684
GUS1	0.56	0.425	-0.06	0.42	0.235	-0.125		0.927919	-0.00255106	-0.132453	-0.09875	0.74555
GUT1	0.07	-0.64	-0.93	-0.195	-0.32	-0.745		1.01711	-0.00264763	0.0713898	0.06	0.840457
GUT2	-1.07	-1.35	-0.235	-0.765	-1.32	-0.285		1.03364	-0.00273042	0.0724075	0.07125	0.984013
GVP36	0.35	0.57	0.545	0.32	0.655	0.44		0.992611	-0.0028802	-0.0169063	-0.0125	0.739371
GWT1	0.81	0.37	-0.11	0.94	0.01	0.03		0.99484	-0.00300724	-0.0261347	-0.0225	0.860925
GZF3	-0.15	-0.23	-0.42	-0.08	-0.7	-0.96		0.878439	-0.00372736	-0.293734	-0.235	0.800043
GYL1	-0.72	-0.805	-0.725	-0.395	-0.865	-0.545		1.07559	-0.00312944	0.137366	0.11125	0.809879
GYP1	-0.16	-0.165	-0.485	0.05	-0.245	-0.705		0.99745	-0.00324814	-0.0300086	-0.0225	0.749784
GYP5	-0.01	-0.145	-0.35	-0.04	0.09	-0.23		1.05638	-0.0033454	0.123974	0.08125	0.655378
GYP6	0.35	0.205	-0.165	0.415	0.09	0.285		1.06874	-0.00344235	0.143566	0.1	0.696543
GYP7	-0.57	-0.76	-1.19	-0.225	-0.685	-1.16		1.08241	-0.00355439	0.124162	0.1125	0.906074
GYP8	0.11	0.1	0.83	-0.065	0.055	1.495		1.17951	-0.00362815	0.11457	0.11125	0.971023
HAA1	0.57	0.45	0.305	0.245	0.24	0.315		0.906432	-0.00384894	-0.19008	-0.13125	0.6905
HAC1	-0.68	-0.685	0.455	-0.185	-0.085	0.705		1.23103	-0.00397939	0.376163	0.33625	0.893894
HAL1	0.11	0.04	-0.03	0.185	-0.04	-0.505		0.933289	-0.00415884	-0.171574	-0.12	0.699407
HAL5	-0.02	-0.26	-0.85	-0.165	-0.375	-0.66		0.976247	-0.00426529	-0.0220512	-0.0175	0.79361
HAL9	0.19	-0.06	-0.715	0.15	-0.285	-1.02		0.922948	-0.00435268	-0.162737	-0.1425	0.875646
HAM1	0.44	0.225	0.74	-0.12	-0.13	0.045		0.74404	-0.00443101	-0.564398	-0.4025	0.713149
HAP1	-1.29	-1.51	-1.7	-1.225	-1.18	-1.405		1.08652	-0.00456948	0.164228	0.1725	1.05037
HAP2	0.12	0.01	-0.445	0.385	0.42	0.08		1.22792	-0.00468682	0.420399	0.3	0.713607
HAP3	0.11	-0.13	0.245	-0.21	-0.235	0.28		0.940228	-0.00481885	-0.14067	-0.0975	0.693112
HAP4	-0.23	0.03	0.785	-0.19	-0.035	0.59		0.948038	-0.00498518	-0.0663504	-0.055	0.828932
HAP5	-0.46	-0.29	-0.435	-0.235	0.2	-0.155		1.1863	-0.00508519	0.359371	0.24875	0.692182
HAS1	-0.82	-0.325	-0.19	-0.975	-0.575	-1.015		0.825229	-0.00517526	-0.364649	-0.3075	0.843277
HAT1	-0.08	-0.14	-0.395	-0.22	-0.31	-0.56		0.925138	-0.00528209	-0.171239	-0.11875	0.693477
HAT2	0.47	0.35	0.38	0.395	0.695	0.54		1.08603	-0.00537009	0.147097	0.1075	0.730811
HBS1	0.38	0.465	1.01	0.17	0.305	0.765		0.888383	-0.00545099	-0.188733	-0.15375	0.814642
HBT1	-0.58	-0.38	-0.29	-0.205	-0.07	-0.47		1.08811	-0.00551717	0.17818	0.12625	0.708553
HCA4	-0.04	-0.115	-0.105	0.075	0.005	0.16		1.09103	-0.00562874	0.209757	0.125	0.595928
HCH1	-0.1	0.625	0.06	-0.205	-0.04	-0.475		0.787935	-0.00575619	-0.437925	-0.32625	0.744991
HCM1	0.37	0.41	0.46	1.055	0.68	0.4		1.20069	-0.00587274	0.281136	0.22375	0.795878
HCR1	0.66	1.37	1.135	0.92	1.275	0.97		0.987769	-0.00598174	0	0	NaN
HCS1	0.26	0.09	-0.06	0.16	-0.04	0.005		0.969747	-0.00607602	-0.065267	-0.04125	0.632019
HDA1	0.29	-0.005	0.035	0.075	-0.08	0.025		0.946547	-0.00617373	-0.119583	-0.075	0.627181
HDA2	-0.06	0.15	0.495	0.16	0.215	0.67		1.08729	-0.0062547	0.155494	0.115	0.739579
HDA3	-0.09	-0.075	0.135	0.015	-0.07	0.57		1.11554	-0.00632146	0.192861	0.13625	0.706469
HEF3	0.02	0.27	1.515	0.2	0.39	1.64		1.08194	-0.00642127	0.0997323	0.10625	1.06535
HEH2	-0.7	-0.935	-1.105	-0.535	-0.81	-1.07		1.05122	-0.00655958	0.0919725	0.08125	0.883416
HEK2	0.76	0.475	0.605	0.67	0.55	0.81		1.0364	-0.00666502	0.0600426	0.0475	0.791104
HEM1	-0.93	-0.96	-1.325	-0.825	-0.805	-1.45		1.02658	-0.00673967	0.0351709	0.0337501	0.959603
HEM12	-0.1	-0.31	-0.56	-0.075	-0.09	-0.125		1.11349	-0.00688728	0.251362	0.17	0.676314
HEM13	0.04	0.135	0.18	-0.03	0.14	-0.05		0.950264	-0.00699352	-0.121042	-0.07375	0.609295
HEM14	-0.05	-0.315	-0.06	0.27	0.045	-0.24		1.09525	-0.00709093	0.184962	0.125	0.675816
HEM15	0.77	0.775	0.765	0.665	0.52	1.08		1.0029	-0.00716867	-0.0133275	-0.01125	0.844121
HEM2	0.06	0.145	-0.435	-0.01	0.445	-0.38		1.06043	-0.00727206	0.0934841	0.07125	0.762162
HEM3	0.08	-0.015	0.275	-0.225	0.155	-0.1		0.916691	-0.00737577	-0.194968	-0.1275	0.653953
HEM4	0.63	0.895	1.565	0.77	0.91	1.885		1.1238	-0.00749531	0.112635	0.11875	1.05429
HES1	0.42	1.115	1.445	0.335	0.95	1.3		0.92099	-0.00759976	-0.099806	-0.09875	0.98942
HFA1	0.74	0.675	0.495	0.515	0.49	0.265		0.887067	-0.00768486	-0.211802	-0.16	0.755422
HFD1	-0.35	-0.535	-1.43	-0.125	-0.69	-1.24		1.04018	-0.00778678	0.0672438	0.065	0.966632
HFI1	-0.34	-0.35	-0.08	-0.255	-0.48	-0.355		0.94778	-0.00790106	-0.116758	-0.08	0.685176
HFM1	1.61	2.59	2.695	2.005	2.835	2.75		1.14064	-0.00797948	0.119198	0.17375	1.45766
HGH1	0.03	0.035	0.01	-0.46	-0.515	-0.66		0.755	-0.00811972	-0.617392	-0.4275	0.692429
HHF1	1.32	1.215	0.37	0.84	1.095	0.65		0.913497	-0.00821713	-0.0844135	-0.08	0.947716
HHF2	0.88	0.65	-0.08	0.495	0.32	0.135		0.887994	-0.00832952	-0.154207	-0.125	0.8106
HHO1	0.92	1.22	2.115	1.35	1.445	2.22		1.14416	-0.00848237	0.160447	0.19	1.18419
HHT1	0.39	0.115	-0.06	0.7	0.105	-0.215		1.048	-0.00861004	0.0471183	0.03625	0.769341
HHT2	0.06	0.175	-0.28	0.28	0.39	-0.07		1.1207	-0.00873051	0.231664	0.16125	0.696052
HIF1	0.61	0.455	1.46	1.06	0.765	1.5		1.14509	-0.00887024	0.202332	0.2	0.988473
HIM1	-0.08	1.315	4.185	-0.39	0.435	4.295		1.00539	-0.00896557	-0.133591	-0.27	2.0211
HIP1	-1.31	-1.13	-0.5	-0.91	-1.16	0.14		1.20031	-0.00907534	0.254654	0.2525	0.991542
HIR1	0.69	0.47	0.595	0.175	0.09	0.22		0.791101	-0.00913701	-0.44711	-0.3175	0.710116
HIR2	0.15	-0.03	0.05	0.355	0.27	0.115		1.10754	-0.00923105	0.223343	0.1425	0.638031
HIR3	0.3	0.095	0.54	0.06	-0.03	0.935		1.03799	-0.00933125	0.00925186	0.00749998	0.810645
HIS1	0.82	0.96	1.67	-0.035	0.41	1.185		0.706759	-0.00946624	-0.475258	-0.4725	0.994197
HIS2	1	0.905	-0.185	0.525	0.655	-0.05		0.865667	-0.00956576	-0.16329	-0.1475	0.903299
HIS3	0.32	0.395	0.025	-0.125	0.195	-0.275		0.848808	-0.00971609	-0.341771	-0.23625	0.691252
HIS4	-0.48	-0.36	-0.275	-0.175	-0.32	-0.595		1.00791	-0.00983574	0.00878378	0.00624999	0.711538
HIS5	0.33	-0.06	-0.39	-0.24	-0.17	-0.445		0.872032	-0.00995373	-0.253998	-0.18375	0.72343
HIS6	-0.4	-0.17	-0.21	-0.025	0.04	0.345		1.21925	-0.0100773	0.42633	0.285	0.668496
HIS7	0.39	0.285	0.125	-0.185	0.04	-0.165		0.822567	-0.0101865	-0.425073	-0.2775	0.652829
HIT1	-0.84	-0.695	0.525	-0.565	-0.755	0.37		0.984944	-0.010285	0.0156445	0.015	0.958802
HKR1	-1.21	-1.305	-1.405	-0.955	-0.99	-1.295		1.09584	-0.0103784	0.173112	0.17	0.982024
HLJ1	0.09	0.36	0.135	-0.015	0.465	0.125		1.00328	-0.0104918	-0.00365019	-0.0025	0.684895
HLR1	0.14	0.51	0.4	0.23	0.19	0.19		0.919285	-0.0105753	-0.162383	-0.11	0.677411
HMF1	0.49	0.235	-0.44	0.305	-0.085	-0.465		0.903713	-0.0106822	-0.16503	-0.1325	0.802886
HMG1	-0.28	-0.13	-0.455	0.31	0.33	-0.51		1.21114	-0.0107998	0.323608	0.24875	0.768676
HMG2	1.22	1.775	1.585	1.63	2.245	1.74		1.24856	-0.0108994	0.219524	0.25875	1.17869
HMI1	0.25	0.23	0.7	0.05	-0.095	0.37		0.855079	-0.0110247	-0.293874	-0.21375	0.727352
HMLALPHA1	0.24	0.485	0.11	-0.025	0.35	0.28		0.959605	-0.0111172	-0.0831924	-0.0575	0.691169
HMLALPHA2	-0.38	-0.55	-0.245	-0.275	-0.275	-0.165		1.07573	-0.0112233	0.16847	0.115	0.682613
HMO1	-0.94	-1.255	-1.245	-0.85	-0.885	-1.665		1.02095	-0.011334	0.00999681	0.00999999	1.00032
HMRA1	-0.75	-1.1	-1.35	-0.525	-0.785	-0.81		1.15989	-0.0114576	0.300571	0.27	0.89829
HMRA2	-0.38	-0.535	-0.25	-0.255	-0.235	-0.18		1.0821	-0.0115702	0.182849	0.12375	0.676788
HMS1	-0.63	0.115	1.71	-0.155	0.51	2.475		1.48012	-0.0116853	0.306402	0.40875	1.33403
HMS2	0.46	0.54	0.255	0.275	0.725	0.355		1.0237	-0.0117973	0.0337091	0.025	0.74164
HMT1	-1.16	-0.84	-0.695	-1.44	-1.24	-1.42		0.825367	-0.0119191	-0.361291	-0.35125	0.972207
HMX1	-0.1	-0.015	0.405	0.165	0.055	0.5		1.07711	-0.0120153	0.151688	0.1075	0.708692
HNM1	0.19	-0.145	-1.065	-0.165	-0.185	-1.02		0.92665	-0.0120999	-0.0960944	-0.0875	0.910563
HNT1	0.23	0.725	0.74	0.36	0.84	0.835		1.06576	-0.0121955	0.103133	0.085	0.824179
HNT2	0.51	0.34	0.355	-0.02	0.085	0.585		0.915104	-0.0123229	-0.190539	-0.13875	0.728199
HNT3	-0.42	-0.235	-1	-0.085	-0.29	-0.64		1.09857	-0.012422	0.198467	0.16	0.806179
HO	0.16	0.14	1.085	0.105	0.19	0.46		0.859796	-0.0125523	-0.192749	-0.1575	0.817124
HOC1	-0.32	-0.625	-1.05	-0.28	-0.615	-1.3		0.983014	-0.0126713	-0.0550599	-0.05	0.908103
HOF1	0.12	-0.3	0.765	-0.03	-0.33	0.725		0.962922	-0.0127963	-0.0634663	-0.055	0.866602
HOG1	-0.07	-0.23	-0.69	0.06	0.145	-0.255		1.16381	-0.0129281	0.323238	0.235	0.727019
HOL1	-0.52	-0.535	0.42	-0.315	-0.405	0.505		1.06784	-0.013039	0.122429	0.105	0.857637
HOM2	0.83	1.25	0.905	0.66	1.265	0.53		0.914442	-0.0131453	-0.143914	-0.1325	0.920689
HOM3	0.29	0.195	0.095	-0.005	-0.055	-0.33		0.846518	-0.0132489	-0.373097	-0.2425	0.649965
HOM6	0.4	0.065	0.365	0.015	-0.34	-0.405		0.764102	-0.0133559	-0.557085	-0.39	0.700073
HOP1	3.76	4.185	3.405	2.59	2.79	2.12		0.421979	-0.0134447	-0.565188	-0.9625	1.70297
HOP2	5.37	6.075	5.58	4.45	4.96	4.585		0.494794	-0.0135486	-0.316255	-0.7575	2.39522
HOR2	-0.03	0.905	1.02	-0.185	0.73	0.995		0.940728	-0.0136366	-0.0933946	-0.08875	0.95027
HOR7	-0.82	-0.975	-2.215	-0.76	-0.985	-2.405		0.997364	-0.0137877	-0.0284844	-0.035	1.22874
HOS1	0.32	0.225	-0.06	-0.025	0.05	0.025		0.922126	-0.0138979	-0.169584	-0.10875	0.641277
HOS2	-0.2	-0.44	0.365	-0.425	-0.27	-0.195		0.88504	-0.0139847	-0.207389	-0.15375	0.741359
HOS3	-0.2	-0.46	-0.32	-0.2	-0.285	-0.185		1.05071	-0.014084	0.116719	0.0775	0.663988
HOS4	-0.26	0.025	2.19	-0.155	-0.02	1.93		0.902813	-0.0141988	-0.0382498	-0.05	1.3072
HOT1	0.4	0.42	0.82	0.36	0.495	0.905		1.02627	-0.014295	0.0374766	0.03	0.8005
HOT13	0.81	1.095	0.755	0.43	0.45	-0.03		0.713504	-0.0144163	-0.553262	-0.4525	0.817876
HPA2	0.29	0.21	-0.33	-0.025	0.07	-0.79		0.86491	-0.0145009	-0.287868	-0.22875	0.794635
HPA3	1.22	0.775	0.4	0.975	0.685	-0.06		0.869884	-0.0146234	-0.217324	-0.19875	0.914533
HPC2	0.13	0.11	-0.19	-0.01	0.06	-0.025		0.992161	-0.014759	-0.00999692	-0.00625	0.625193
HPF1	-0.38	-0.62	0.55	-0.125	-0.055	1.195		1.33113	-0.014838	0.383623	0.36625	0.954714
HPR1	-0.02	-0.005	-0.165	0.065	-0.02	0.025		1.04519	-0.0149427	0.109611	0.065	0.593005
HPT1	-0.75	-1.17	-1.755	-0.875	-1.355	-2.405		0.909947	-0.0150562	-0.20477	-0.24	1.17205
HRB1	-0.34	-0.475	-0.61	-0.12	-0.395	-0.7		1.04157	-0.0151409	0.0697139	0.0525	0.753078
HRD1	-0.07	0.095	-0.65	0.005	0.31	-0.105		1.14079	-0.0152241	0.282121	0.20875	0.739931
HRD3	-0.02	-0.09	-0.845	-0.255	0.045	-0.595		1.01414	-0.015375	0.0468658	0.0375	0.800157
HRK1	-0.35	-0.305	0.68	-0.215	-0.22	0.655		1.02349	-0.0154711	0.056399	0.04875	0.864377
HRP1	-0.14	0.03	0.205	0.585	0.48	0.625		1.3322	-0.0155757	0.561496	0.39875	0.710156
HRQ1	0.32	0.2	0.59	0.015	0.02	0.695		0.947171	-0.0156687	-0.124952	-0.095	0.760293
HRR25	0.2	0.465	2.235	0.27	0.605	2.34		1.06716	-0.0157844	0.0613139	0.07875	1.28437
HRT1	0.28	0.44	0.175	0.115	0.415	0.29		0.987053	-0.0158788	-0.0275782	-0.01875	0.679886
HRT3	0.4	0.305	-0.01	0.33	0.1	-0.135		0.932155	-0.0159653	-0.14425	-0.1	0.693243
HSC82	-0.06	1.05	0.985	0.06	1.045	1.09		1.03752	-0.0160708	0.0563628	0.055	0.975822
HSD1	0.36	0.32	0.05	0.18	0.22	-0.08		0.9292	-0.0161571	-0.153889	-0.1025	0.666063
HSE1	-0.03	0.03	-0.55	0.065	0.31	-0.61		1.06992	-0.0162746	0.099825	0.07875	0.788881
HSF1	-0.15	-0.035	0.16	0.325	0.615	0.405		1.27881	-0.016352	0.494667	0.3425	0.692385
HSH155	0.11	-0.035	-0.3	-0.095	0.005	-0.25		0.977538	-0.0164306	-0.0438956	-0.02875	0.654963
HSH49	-0.27	-0.625	-0.955	-0.565	-1.125	-1.5		0.831115	-0.0165296	-0.357138	-0.335	0.938013
HSL1	0.19	-0.115	0.005	-0.045	-0.095	0.13		0.983341	-0.0166025	-0.0357727	-0.0225	0.628972
HSL7	0.16	0.385	1.2	0.075	0.075	0.515		0.792882	-0.0166958	-0.321088	-0.27	0.840891
HSM3	0.01	-0.045	-0.125	-0.02	0.22	-0.015		1.06354	-0.0167998	0.140182	0.08625	0.615273
HSP10	-0.69	-0.57	-0.205	-0.86	-0.535	-0.365		0.954626	-0.0169147	-0.0934081	-0.07375	0.789546
HSP104	-0.28	-0.52	-0.86	-0.355	-0.095	-0.895		1.05989	-0.0170476	0.0959346	0.07875	0.820871
HSP12	0.6	0.98	1.075	1.01	1.385	1.7		1.34568	-0.0171794	0.362876	0.36	0.992075
HSP150	-1.65	-1.785	-1.815	-2.365	-1.565	-1.83		0.957919	-0.0172918	-0.104426	-0.1275	1.22096
HSP26	-0.89	-0.475	0.16	-1.65	-0.615	-0.305		0.82367	-0.0173829	-0.348231	-0.34125	0.979952
HSP30	-0.94	-0.495	-0.725	-0.96	-0.41	-0.7		1.01638	-0.0174896	0.0268591	0.0225	0.837704
HSP31	-0.09	0.105	0.785	0.095	0.07	1.045		1.09351	-0.0176321	0.118116	0.1025	0.867794
HSP32	0.67	0.13	0.22	0.905	0.33	-0.21		1.02969	-0.0177327	0.00150076	0.00125	0.832913
HSP33	0.7	0.26	0.13	0.8	0.29	-0.385		0.962013	-0.0178522	-0.114325	-0.09625	0.841899
HSP42	-0.02	0.24	-0.39	0.115	0.465	-0.08		1.12187	-0.0179623	0.230518	0.1675	0.726625
HSP60	-0.87	-0.41	-0.35	-0.47	-0.105	-0.085		1.16542	-0.018092	0.320586	0.2425	0.756426
HSP78	-0.21	-0.27	-0.72	-0.495	-0.215	-0.685		0.96733	-0.0181738	-0.0638486	-0.04875	0.763524
HSP82	0.38	1.425	1.155	0.365	1.57	1.44		1.10492	-0.0182869	0.0977561	0.10375	1.06132
HST1	-0.06	0.35	1.175	0.4	0.43	1.565		1.20645	-0.0183786	0.234794	0.2325	0.990231
HST2	0.35	0.395	-0.05	1.145	0.9	0.05		1.34187	-0.018485	0.405088	0.35	0.864009
HST3	0.26	0.41	1.39	0.54	0.475	1.57		1.10834	-0.0186059	0.131448	0.13125	0.998491
HST4	0.12	0.53	1.945	-0.04	0	1.435		0.769062	-0.0186861	-0.266743	-0.3	1.12468
HSV2	0.47	0.275	-0.015	0.1	0.345	0.2		0.979467	-0.0188017	-0.0309062	-0.02125	0.687565
HTA1	1.12	1.475	0.275	1.055	1.58	0.655		1.06683	-0.0189251	0.101865	0.105	1.03078
HTA2	1.45	1.54	0.685	1.43	1.53	0.58		0.979321	-0.0190204	-0.0317673	-0.03375	1.06241
HTB1	0.56	0.36	-0.235	0.305	0.16	-0.035		0.939523	-0.0191236	-0.0856593	-0.06375	0.744227
HTB2	1.98	1.9	0.75	1.515	1.295	0.985		0.800385	-0.0192186	-0.184352	-0.20875	1.13234
HTD2	-0.02	-0.115	-0.705	0.195	-0.38	-0.975		0.971287	-0.0193118	-0.0933982	-0.08	0.856548
HTL1	-0.41	-0.61	-0.595	-0.075	-0.68	-0.455		1.07595	-0.0194109	0.132547	0.10125	0.763879
HTS1	0.25	0.405	-0.005	-0.15	0.19	-0.23		0.86359	-0.0194969	-0.306121	-0.21	0.686003
HTZ1	0.18	0.28	0.72	0.305	0.33	0.365		0.957161	-0.0195896	-0.0621322	-0.045	0.724262
HUA1	-0.38	0	0.2	0.355	0.56	0.62		1.35051	-0.0197201	0.583581	0.42875	0.734688
HUA2	0.68	0.125	-0.405	1.105	0.485	-0.315		1.20381	-0.0198566	0.23482	0.21875	0.931563
HUB1	0.31	0.32	-0.195	-0.055	0.215	-0.145		0.923438	-0.0199363	-0.150733	-0.105	0.696597
HUG1	-0.03	-0.3	-0.15	0.565	0.1	0.155		1.26311	-0.0200322	0.470155	0.325	0.691261
HUL4	1.25	2.085	3.585	1.195	2.075	3.975		1.18381	-0.0201332	0.0485045	0.08125	1.6751
HUL5	0.16	0.555	0.41	0.1	0.595	0.45		1.00674	-0.0202263	0.00677919	0.005	0.737551
HUR1	-1.14	-1.03	-0.21	-1	-0.83	-0.3		1.02378	-0.0203326	0.0680477	0.0625001	0.918474
HUT1	0.71	0.925	0.99	0.275	0.71	0.48		0.803681	-0.020437	-0.352794	-0.29	0.822008
HVG1	-0.43	-0.19	0.185	0.25	0.085	0.335		1.20119	-0.0205312	0.393705	0.27625	0.701668
HXK1	-0.49	-0.475	-0.97	-0.615	-0.07	-0.96		1.06038	-0.0206184	0.0850781	0.0725	0.852158
HXK2	-0.42	-0.645	-0.345	-1.125	-1.285	-1.065		0.739344	-0.0207184	-0.592119	-0.51625	0.871868
HXT1	-0.67	-0.89	-0.755	-0.595	-0.8	-0.93		1.00021	-0.0208291	-0.00299347	-0.0025	0.83515
HXT10	-0.54	-0.565	2.86	-0.625	-0.19	3.07		1.13496	-0.0209553	0.0724327	0.125	1.72574
HXT11	-0.19	-0.32	0.045	-0.86	-0.645	0.23		0.906701	-0.0210608	-0.246447	-0.2025	0.821679
HXT13	-0.03	0.055	0.08	0.065	0.005	-0.005		0.992835	-0.0211669	-0.017255	-0.01	0.579543
HXT14	-0.21	1.805	5.605	0.005	1.22	5.7		1.04233	-0.0212887	-0.0279595	-0.06875	2.45892
HXT15	-0.05	-0.12	-0.045	-0.085	-0.295	0.205		1.0143	-0.0214076	0.0152436	0.01	0.656013
HXT16	0.14	0.01	0.125	-0.1	-0.2	0.265		0.953767	-0.0215305	-0.118113	-0.0775	0.65615
HXT17	-0.02	0.235	0.655	0.085	0.31	0.295		0.955575	-0.0216619	-0.062122	-0.045	0.724381
HXT2	-0.75	-1.395	-1.345	-1.17	-2.03	-2.285		0.799856	-0.0218298	-0.430195	-0.49875	1.15936
HXT3	-0.12	-0.25	0.42	-0.18	-0.42	0.585		1.0076	-0.0219413	-0.0201028	-0.01625	0.808346
HXT4	-0.22	-0.71	-0.555	-0.12	-0.74	-0.655		1.0011	-0.0220583	-0.00942686	-0.00750002	0.795601
HXT5	-1.81	-1.78	-1.89	-1.445	-1.75	-1.905		1.04627	-0.022157	0.0804337	0.0949999	1.1811
HXT6	-1.05	-1.295	-1.265	-1.77	-2.13	-2.14		0.758061	-0.0222864	-0.530693	-0.6075	1.14473
HXT7	-1.07	-1.4	-1.335	-1.92	-2.15	-2.19		0.758877	-0.0223857	-0.525893	-0.61375	1.16706
HXT8	-0.19	-0.265	0.8	0.145	0.12	1.03		1.17631	-0.0225092	0.26675	0.2375	0.890348
HXT9	-0.3	-0.215	0.065	0.195	0.41	0.595		1.3398	-0.0226308	0.585098	0.4125	0.705009
HYM1	0.09	0.275	3.1	0.42	0.125	3.11		1.01804	-0.0227284	0.0297056	0.0475	1.59903
HYP2	-0.18	0.035	-1.005	-0.31	0.095	-0.605		1.03719	-0.0228305	0.0981505	0.0825	0.840546
HYR1	0.48	0.64	0.14	0.34	0.43	0.185		0.93963	-0.0229076	-0.10517	-0.07625	0.725016
HYS2	0.57	-0.055	0.015	0.595	-1.01	-0.785		0.804782	-0.0230181	-0.457071	-0.4325	0.946241
IAH1	-0.26	-0.57	-0.89	-0.315	-0.38	-0.935		1.01542	-0.0231061	0.027332	0.0225	0.823212
IBD2	0.32	0.605	0.115	0.06	0.435	0.18		0.933016	-0.0231962	-0.127888	-0.09125	0.713513
ICE2	-0.56	-0.12	0.195	0.035	-0.145	0.35		1.12296	-0.0233059	0.244762	0.18125	0.740516
ICL1	-0.21	-0.03	0.85	-0.165	0.255	1.01		1.09743	-0.0234101	0.135921	0.1225	0.901261
ICL2	1.31	1.28	0.585	1.01	1.015	0.525		0.873904	-0.0235111	-0.165336	-0.15625	0.945044
ICT1	0.19	0.5	1.99	0.41	0.525	2.08		1.06222	-0.0238681	0.0702775	0.08375	1.1917
ICY1	-0.38	-1.215	-1.93	-0.92	-1.62	-1.97		0.856786	-0.0239832	-0.21186	-0.24625	1.16233
ICY2	0.09	-0.045	-0.87	-0.09	-0.415	-1.15		0.876944	-0.0240982	-0.232378	-0.2075	0.892942
ICS2	0.25	0.205	0.82	-0.13	-0.15	0.25		0.784033	-0.0236429	-0.436206	-0.32625	0.747927
ICS3	0.03	0.255	-0.07	0	0.16	-0.285		0.945055	-0.0237508	-0.127663	-0.085	0.665817
IDH1	0.74	1.045	0.525	0.54	0.895	0.42		0.915599	-0.0241949	-0.135937	-0.11375	0.836787
IDH2	0.24	0.55	0.63	0.32	0.65	0.52		1.01133	-0.0243199	0.0232624	0.0175	0.752286
IDI1	0.29	-0.06	-0.565	-0.085	-0.48	-0.995		0.819495	-0.024428	-0.365469	-0.30625	0.837963
IDP1	0.91	0.53	0.435	0.83	0.53	0.075		0.92953	-0.0245469	-0.134089	-0.11	0.820352
IDP2	-0.38	-0.91	-1.59	-0.705	-0.805	-1.825		0.937424	-0.0246459	-0.107348	-0.11375	1.05963
IDP3	-0.11	-0.695	-1.205	0.19	-0.515	-1.32		1.08832	-0.0247617	0.0923797	0.09125	0.987771
IDS2	0.01	-0.075	0.845	0.165	0	0.855		1.03732	-0.024865	0.0707897	0.06	0.847581
IES1	-0.14	-0.125	0.065	0.18	-0.11	0.275		1.10305	-0.0249998	0.209782	0.13625	0.649484
IES2	-0.19	-0.375	-0.65	-0.285	0.045	-0.135		1.14554	-0.0250981	0.297137	0.21	0.706745
IES3	-0.17	-0.605	-0.935	-0.235	-0.555	-1.23		0.963283	-0.0251992	-0.0870382	-0.0775	0.890414
IES4	0.23	0.01	0.56	-0.055	0.055	0.42		0.932386	-0.0252583	-0.132109	-0.095	0.719106
IES5	-0.91	-1.135	-0.475	-1.04	-1.15	-0.75		0.935193	-0.0253841	-0.115369	-0.105	0.910121
IES6	0.07	0.025	0.405	0.065	0.155	0.325		1.00476	-0.0254931	0.0168561	0.01125	0.667412
IFA38	0.36	0.39	1.095	0.275	-0.045	0.74		0.846335	-0.0256055	-0.260085	-0.21875	0.841071
IFH1	-0.63	-0.66	-0.745	-0.695	-0.9	-0.88		0.937839	-0.0257436	-0.133881	-0.11	0.821626
IFM1	-0.04	-0.38	0.185	-0.265	-0.63	-0.03		0.891665	-0.0258511	-0.234132	-0.1725	0.736762
IGO1	-0.71	-0.82	-1.41	-0.485	-0.615	-1.53		1.0625	-0.0259473	0.0790388	0.0775	0.98053
IGO2	-0.14	-0.365	-0.165	-0.075	-0.39	0.07		1.05209	-0.0260506	0.101721	0.06875	0.675868
IKI1	-0.33	-0.35	-0.56	-0.435	-0.275	-0.305		1.03596	-0.0262126	0.0807011	0.05625	0.697016
IKI3	0.29	-0.155	-0.105	-0.24	-0.34	-0.175		0.869642	-0.0263193	-0.291988	-0.19625	0.672117
IKS1	0.04	0.5	0.755	0.21	0.765	1.315		1.23667	-0.026421	0.277264	0.24875	0.897158
ILM1	0.85	0.765	0.58	0.93	0.56	1.13		1.09529	-0.0265233	0.123117	0.10625	0.862998
ILS1	-0.1	-0.105	0.085	-0.315	-0.51	-0.355		0.838007	-0.0266026	-0.398069	-0.265	0.665714
ILV1	-0.03	0.06	0.02	0.26	-0.1	-0.16		0.997446	-0.0267237	-0.019404	-0.0125	0.644197
ILV2	0.08	0.23	-0.06	0.05	0.285	-0.335		0.965946	-0.0268401	-0.0903273	-0.0625	0.691928
ILV3	0.34	1.125	0.855	0.47	0.845	0.41		0.88083	-0.0269644	-0.173804	-0.14875	0.855851
ILV5	-0.39	0.13	0.51	-0.35	0.01	0.1		0.902333	-0.0270671	-0.161174	-0.1225	0.76005
ILV6	0.48	0.82	1.47	0.37	0.96	1.325		0.972963	-0.0271753	-0.0294125	-0.02875	0.977476
IMD1	-0.48	-0.2	0.2	-0.135	0.54	0.88		1.39312	-0.0272505	0.533502	0.44125	0.827082
IMD2	-0.25	-0.1	0.26	-0.035	0.565	0.93		1.34982	-0.0273683	0.480635	0.3875	0.806225
IMD3	-0.23	-0.045	-0.055	-0.455	-0.015	-0.44		0.913274	-0.0274493	-0.211261	-0.145	0.686354
IMD4	-0.55	-0.025	0.09	-0.755	-0.055	-0.165		0.924095	-0.0275566	-0.157871	-0.1225	0.775951
IME1	1.85	2.015	0.91	1.5	1.445	0.775		0.784948	-0.0277204	-0.232717	-0.26375	1.13335
IME2	1.8	2.795	3.4	2.005	2.635	3.845		1.16458	-0.0278265	0.0745015	0.1225	1.64426
IME4	0.7	1.03	1.135	0.685	1.485	1.215		1.12613	-0.0279389	0.134686	0.13	0.965211
IMG1	0.32	0.375	0.935	0.63	0.285	0.755		0.999367	-0.0280709	0.0123702	0.00999999	0.808396
IMG2	-0.33	-0.28	-0.455	-0.55	-0.215	-0.305		1.0016	-0.028175	-0.00178944	-0.00124997	0.698527
IMH1	-0.32	-0.06	-0.455	-0.045	-0.215	-0.535		1.00893	-0.0282893	0.0140523	0.01	0.711627
IML1	-0.42	-0.22	-0.005	-0.19	-0.25	0.3		1.09608	-0.0283965	0.178103	0.12625	0.70886
IML2	-0.22	-0.25	-0.665	-0.38	-0.04	-0.78		0.997991	-0.0284877	-0.0208905	-0.01625	0.777863
IML3	0.35	0.24	0.165	0.15	0.25	0.68		1.07084	-0.0285884	0.113952	0.08125	0.713017
IMP1	0.31	0.305	0.325	0.065	0.17	0.28		0.927566	-0.0286861	-0.16367	-0.10625	0.649171
IMP2	-0.56	-0.49	0.06	-0.565	-0.4	-0.145		0.972442	-0.0287762	-0.0397562	-0.03	0.754601
IMP2'	0.37	0.37	1.105	0.42	0.54	0.96		1.00026	-0.0288711	0.0219569	0.01875	0.853947
IMP3	-0.66	-0.625	-0.78	-0.95	-1.045	-1.21		0.85015	-0.0289994	-0.326276	-0.285	0.873493
IMP4	-0.63	-0.735	-0.115	-0.935	-0.695	-0.26		0.938639	-0.0291314	-0.123698	-0.1025	0.828632
INH1	-0.41	-0.085	-0.645	-0.185	-0.335	-0.115		1.07824	-0.0292331	0.176769	0.12625	0.714211
INM1	-0.57	-0.39	-0.45	-0.495	-0.295	-0.315		1.0504	-0.0293693	0.10741	0.07625	0.709897
INO1	1.73	1.35	0.535	1.565	0.955	0.025		0.831576	-0.0294909	-0.244171	-0.2675	1.09554
INO2	-0.79	-1.06	-1.25	-0.66	-0.745	-1.15		1.0814	-0.0296052	0.149163	0.13625	0.91343
INO4	0.21	0.08	-0.195	0.16	0.33	0.035		1.07623	-0.0297178	0.162262	0.1075	0.662508
INO80	0.13	0.03	0.16	-0.02	0.305	-0.095		0.982358	-0.029828	-0.0503225	-0.0325	0.645834
INP1	0.55	0.905	1.285	0.61	0.89	1.41		1.03888	-0.0299472	0.0447031	0.0425	0.950717
INP2	0.16	-0.025	-0.17	-0.22	0.015	-0.24		0.931514	-0.0300468	-0.158676	-0.1025	0.645969
INP51	-0.14	-0.415	0.81	-0.275	-0.43	0.915		1.00987	-0.0301655	-0.0118497	-0.01125	0.949393
INP52	0.55	0.465	0.8	0.38	0.41	0.78		0.957328	-0.0302682	-0.0784782	-0.06125	0.780472
INP53	-0.13	-0.12	0.32	-0.1	0.145	1.045		1.2498	-0.0303622	0.306424	0.255	0.832182
INP54	-0.4	-0.22	-0.715	-0.265	0.045	-0.69		1.08002	-0.0304828	0.136917	0.10625	0.776017
IOC2	0.45	0.725	1.395	0.845	1.105	1.725		1.24128	-0.0305641	0.273194	0.27625	1.01119
IOC3	-0.01	0.01	0.81	0.21	-0.215	0.325		0.89852	-0.0306544	-0.156141	-0.1225	0.784547
IOC4	-0.21	-0.31	-0.19	-0.165	-0.35	-0.135		1.0111	-0.0307712	0.0232045	0.015	0.646428
IPI1	-0.35	-0.555	-0.775	-0.845	-0.675	-0.85		0.897757	-0.0308805	-0.212983	-0.1725	0.809924
IPI3	-0.3	-0.09	0.13	-0.64	-0.525	-0.435		0.799873	-0.0310028	-0.467857	-0.335	0.716031
IPK1	-0.3	-0.89	-1.075	-0.295	-1.015	-1.39		0.952213	-0.0311021	-0.113759	-0.10875	0.955969
IPL1	0.91	1.575	1.51	1.305	1.93	1.71		1.21208	-0.0312154	0.212991	0.2375	1.11507
IPP1	1.16	0.835	0.795	0.66	0.53	0.765		0.847468	-0.03135	-0.245915	-0.20875	0.848871
IPT1	-0.7	-0.905	-0.695	-0.375	-0.66	-1.105		1.0367	-0.031482	0.0467659	0.04	0.855324
IQG1	-0.3	-0.38	1.025	-0.255	-0.815	1.02		0.960713	-0.0316017	-0.0939063	-0.09875	1.05158
IRA1	0.13	0.07	-0.285	0.125	-0.015	-0.325		0.978236	-0.0316883	-0.0476396	-0.0325	0.682205
IRA2	-0.04	-0.17	0.685	-0.08	-0.455	0.555		0.9274	-0.0317775	-0.13654	-0.11375	0.83309
IRC10	-0.67	0.24	2.81	-0.1	0.38	3.565		1.5342	-0.0318706	0.214205	0.36625	1.70981
IRC11	0.38	0.56	1.185	-0.025	0.53	0.755		0.845458	-0.031961	-0.250232	-0.21625	0.864198
IRC12	-0.26	-0.055	-0.045	0.12	0.315	0.32		1.21559	-0.0320725	0.430882	0.27875	0.646929
IRC13	-0.13	-0.105	-0.385	-0.19	-0.625	-0.525		0.892107	-0.0321545	-0.251302	-0.18	0.716268
IRC14	-0.12	0.275	0.39	-0.055	0.18	-0.205		0.892456	-0.0322573	-0.225771	-0.15625	0.692073
IRC15	0.07	0.015	-0.395	0.535	0.19	-0.14		1.17708	-0.0323886	0.306237	0.22375	0.730643
IRC16	0.14	0.09	0.165	0.045	0.065	-0.085		0.937751	-0.0325032	-0.154445	-0.0925	0.59892
IRC18	-0.45	1.82	5.535	-0.525	1.17	4.83		0.627323	-0.0326251	-0.150927	-0.3575	2.36869
IRC19	0	0.255	0.045	-0.16	0.045	-0.305		0.884292	-0.0327526	-0.276916	-0.18	0.650017
IRC2	0.14	0.185	0.095	0.195	0.035	0.285		1.01879	-0.0328653	0.0378479	0.02375	0.627512
IRC20	0.09	0.035	0.26	0.14	-0.065	0.44		1.02987	-0.0329545	0.0480971	0.0325	0.675717
IRC21	-0.01	0.23	-0.265	0.14	0.195	-0.275		1.01875	-0.033082	0.0377506	0.02625	0.695353
IRC22	0.71	0.7	0.24	0.455	0.54	0.08		0.89717	-0.0331943	-0.186502	-0.14375	0.770768
IRC23	-0.24	-0.09	-0.235	-0.105	-0.085	-0.185		1.03198	-0.0332818	0.0766941	0.0475	0.619344
IRC24	0.43	0.5	0.12	0.825	0.895	0.195		1.19135	-0.0333842	0.268986	0.21625	0.803945
IRC25	0.61	0.325	0.37	0.375	0.38	0.34		0.959115	-0.0334898	-0.0744738	-0.0525	0.704946
IRC3	-0.02	-0.095	0.035	-0.195	-0.34	-0.32		0.877788	-0.0335664	-0.30638	-0.19375	0.632384
IRC4	0.25	0.35	0.34	0.325	0.495	0.64		1.10377	-0.0336851	0.183222	0.13	0.709521
IRC5	0.68	0.375	0.245	0.655	0.655	0.41		1.07747	-0.0337542	0.138314	0.105	0.759143
IRC6	0.08	0.125	-0.205	-0.105	-0.035	-0.21		0.939057	-0.033867	-0.137567	-0.0875	0.636054
IRC7	0.04	-0.135	-0.78	-0.34	-0.17	-1.385		0.869538	-0.0339897	-0.278715	-0.255	0.914912
IRC8	0.24	0.52	1.545	0.17	0.335	1.12		0.851051	-0.034098	-0.175242	-0.17	0.970089
IRC9	-0.12	-0.235	-1.03	0.32	-0.03	-0.64		1.1871	-0.0342108	0.301973	0.25875	0.856866
IRE1	-0.19	-0.485	-0.23	-0.295	-0.55	-0.275		0.965388	-0.0343479	-0.076803	-0.05375	0.699843
IRR1	2.49	2.11	1.805	1.955	1.58	1.45		0.734559	-0.0344463	-0.284336	-0.355	1.24852
IRS4	0.28	0.525	1.955	0.32	0.46	1.685		0.908236	-0.0345571	-0.065844	-0.07375	1.12007
ISA1	-0.59	-0.485	-0.42	-0.2	0.225	0.075		1.30913	-0.0346534	0.564581	0.39875	0.706276
ISA2	-0.33	-0.26	-0.22	-0.29	-0.25	-0.365		0.984546	-0.0347564	-0.0362045	-0.02375	0.655996
ISC1	0.09	0.22	0.62	0.575	0.42	0.455		1.09073	-0.0348735	0.176847	0.13	0.7351
ISC10	-0.32	0.195	2.9	-0.265	0.08	3.525		1.38334	-0.0350064	0.0822936	0.14125	1.71642
ISD11	-0.61	-1.015	-1.58	-0.435	-0.95	-1.415		1.0595	-0.0351291	0.100971	0.10125	1.00276
ISF1	1.08	0.62	-0.235	0.65	0.485	-0.015		0.901432	-0.035235	-0.0966055	-0.08625	0.892807
ISM1	0.26	0.255	0.365	0.02	0.035	0.04		0.86918	-0.0353489	-0.312663	-0.19625	0.627672
ISN1	0.32	0.335	0.02	-0.025	0.3	0.02		0.934623	-0.0354465	-0.142063	-0.095	0.668719
ISR1	0.14	0.285	0.985	0.095	0.225	1.335		1.08679	-0.0355406	0.0659042	0.06125	0.929378
IST1	0.2	0.12	-0.21	0.1	0.185	-0.065		1.01575	-0.0356484	0.0420251	0.0275	0.654371
IST2	-0.59	-0.91	-1.345	-0.275	-0.385	-1.625		1.12596	-0.0357417	0.138903	0.14	1.0079
IST3	-0.53	-0.95	-1.075	-0.41	-1.04	-0.85		1.04055	-0.0358199	0.0719686	0.06375	0.885804
ISU1	0.71	0.125	0.385	-0.135	0.055	-0.305		0.746988	-0.0359355	-0.552777	-0.40125	0.725881
ISU2	-0.01	0.505	0.41	0.04	0.455	0.465		1.00808	-0.036034	0.018706	0.01375	0.735059
ISW1	0.65	0.475	0.675	0.39	0.305	0.415		0.87822	-0.0361279	-0.235387	-0.1725	0.732835
ISW2	-0.27	-0.09	1.09	-0.26	-0.275	0.955		0.939263	-0.0362211	-0.0796876	-0.0775	0.972548
ISY1	-0.21	-0.28	-0.34	0.025	-0.11	-0.34		1.07358	-0.0363319	0.153176	0.10125	0.661006
ITC1	-0.24	-0.235	-0.345	-0.19	-0.205	-0.395		1.006	-0.0364457	0.0113931	0.00750001	0.658293
ITR1	0.54	-0.21	-0.96	-0.03	-0.475	-1.25		0.813902	-0.0365598	-0.288314	-0.28125	0.975499
ITR2	0.67	1.08	2.21	0.735	0.81	1.935		0.883145	-0.0366843	-0.103325	-0.12	1.16138
ITS1	-0.75	-0.745	-0.885	-0.58	-0.775	-0.825		1.03113	0.411147	0.060564	0.05	0.825573
ITS2	1.31	0.87	0.605	0.495	0.44	0.515		0.76082	0.281782	-0.392966	-0.33375	0.849309
ITT1	0.1	-0.165	-0.08	0.185	-0.055	-0.38		0.989281	-0.0367829	-0.038599	-0.02625	0.68007
IVY1	0.04	-0.225	-0.405	0.445	0.445	0.29		1.35898	-0.0369062	0.634758	0.4425	0.697116
IWR1	0.37	0.28	1.02	0.14	0.42	1.455		1.11689	-0.0370154	0.0914747	0.08625	0.942884
IXR1	-1.15	-1.31	-0.56	-0.66	-0.715	-0.24		1.2198	-0.0371379	0.392854	0.35125	0.894097
IZH1	0.09	0.035	-0.865	-0.29	-0.58	-0.935		0.827359	-0.0372617	-0.312337	-0.26625	0.852444
IZH2	-0.02	0.365	0.9	0.025	-0.015	0.635		0.887143	-0.0374021	-0.183672	-0.15	0.816672
IZH3	-0.73	-0.72	-0.7	-0.42	-0.535	-0.57		1.10109	-0.0375174	0.202493	0.15625	0.771632
IZH4	0.28	-0.07	-0.12	0.2	-0.07	0.505		1.10605	-0.0376276	0.192908	0.13625	0.706296
JAC1	-0.39	-0.52	-0.61	-0.695	-0.805	-0.535		0.924425	-0.0377628	-0.166564	-0.12875	0.772975
JEM1	0.49	0.285	0.155	0.2	-0.035	-0.075		0.860185	-0.037862	-0.313452	-0.21	0.669959
JEN1	-0.43	-0.485	-1.14	-0.52	-0.55	-1.105		0.97759	-0.0379843	-0.0342641	-0.03	0.87555
JHD1	0.26	0.115	0.105	0.04	0.055	0.115		0.952708	-0.0380796	-0.111008	-0.0675	0.608066
JHD2	-1.07	-0.665	0.565	-0.625	-0.745	0.73		1.08848	-0.0381879	0.126848	0.1325	1.04456
JID1	-0.25	0.01	-0.505	-0.175	0.115	0.095		1.13632	-0.0383221	0.283251	0.195	0.688436
JIP3	0.11	0.315	0.38	0.225	0.355	0.505		1.05239	-0.0384242	0.101695	0.07	0.688331
JIP4	-0.2	-0.215	-0.245	0.26	0.485	0.005		1.28653	-0.0385418	0.519511	0.3525	0.678522
JIP5	-0.24	-0.415	-0.29	-0.125	-0.16	-0.12		1.093	-0.0386511	0.209878	0.135	0.643229
JJJ1	-0.05	0.25	1.135	0.17	0.405	1.465		1.16042	-0.0387548	0.180149	0.17625	0.978359
JJJ2	-0.28	-0.285	1.02	-0.39	-0.51	1.055		0.972351	-0.0388698	-0.0734547	-0.075	1.02104
JJJ3	-0.28	-0.25	-0.33	-0.03	0.05	0.04		1.16843	-0.0389678	0.367771	0.23	0.625389
JLP1	-0.14	-0.15	-0.21	-0.345	-0.24	-0.47		0.913623	-0.0390777	-0.210638	-0.13875	0.658712
JLP2	0.45	0.475	0.21	0.24	0.23	0.215		0.918961	-0.0391622	-0.166604	-0.1125	0.675254
JNM1	0.22	0	-0.135	0.23	0.26	-0.14		1.04967	-0.0392657	0.0988692	0.06625	0.670077
JSN1	-0.87	-0.91	-1.295	-0.5	-0.635	-1.005		1.14575	-0.0393682	0.261721	0.23375	0.893128
KAE1	-0.16	-0.3	-0.34	-0.03	0.07	-0.495		1.06902	-0.0394578	0.123279	0.08625	0.699635
KAP104	0.19	0.24	0.34	0.12	0.16	0.53		1.01317	-0.0395742	0.0146129	0.00999999	0.684328
KAP114	0.04	0.095	-0.01	0.3	0.16	0.47		1.15755	-0.0396732	0.308442	0.20125	0.652473
KAP120	0.12	0.465	-0.07	0.225	0.54	-0.04		1.03976	-0.0397963	0.0721259	0.0525	0.727894
KAP122	0.4	0.63	1.615	0.325	0.635	2.055		1.14875	-0.039887	0.0827482	0.0925	1.11785
KAP123	0.16	0.325	0.11	-0.225	0.1	0.055		0.891451	-0.0399995	-0.256398	-0.16625	0.648405
KAP95	0.2	0.73	0.26	0.435	0.84	0.35		1.08226	-0.0401276	0.139217	0.10875	0.781157
KAR1	0.27	0.425	1.68	0.4	-0.24	1.725		0.958445	-0.0402375	-0.108909	-0.1225	1.12479
KAR2	-0.44	-0.155	0.445	-0.01	0.015	0.42		1.0863	-0.0403773	0.188647	0.14375	0.762005
KAR3	0.45	0.5	1.165	0.67	0.585	1.315		1.09241	-0.0404574	0.124976	0.11375	0.910178
KAR4	0.9	1.555	1.41	1.16	1.785	1.43		1.10795	-0.0405731	0.118956	0.1275	1.07183
KAR5	0.31	0.1	0.805	0.14	0.13	1.57		1.21876	-0.0406807	0.162443	0.15625	0.961877
KAR9	0.54	0.595	1.25	0.76	0.75	0.68		0.942386	-0.0407697	-0.056397	-0.04875	0.864407
KCC4	0.74	0.45	0.155	0.665	0.17	0.22		0.946739	-0.0408604	-0.0946242	-0.0725	0.766189
KCS1	0.46	0.185	0.025	0.7	0.14	0.76		1.19649	-0.0409567	0.302074	0.2325	0.769678
KEG1	0.23	0.42	0.18	0.315	0.47	0.01		0.99837	-0.0411127	-0.0126011	-0.00875001	0.694386
KEL1	-0.2	-0.7	-0.605	-0.06	-0.525	-0.25		1.11182	-0.041239	0.222411	0.1675	0.753109
KEL2	0.06	0.395	1.055	0.03	0.365	0.92		0.956925	-0.041334	-0.0558792	-0.04875	0.872417
KEL3	0.39	0.54	0.18	-0.095	0.41	0.385		0.933344	-0.0414422	-0.141307	-0.1025	0.725374
KEM1	0.16	-0.005	-0.295	-0.105	0.075	-0.165		0.986305	-0.0415341	-0.0208844	-0.01375	0.658386
KES1	0.82	0.625	0.68	0.345	0.515	0.3		0.834263	-0.0416474	-0.317191	-0.24125	0.760583
KEX1	-0.09	0.105	-0.02	0.04	0.28	0.335		1.12557	-0.0417698	0.25666	0.165	0.642873
KEX2	-0.93	-0.745	0.185	-0.615	-0.805	0.15		1.02348	-0.0419076	0.0605502	0.055	0.908337
KGD1	-0.84	-0.98	-0.005	-0.695	-0.89	-0.09		1.01133	-0.0419978	0.0419945	0.0375	0.892973
KGD2	0.01	0.07	1.045	-0.015	0.13	0.915		0.970602	-0.0421073	-0.0267632	-0.02375	0.887414
KHA1	-0.32	-0.375	-0.58	-0.24	-0.285	-0.275		1.078	-0.0422613	0.172793	0.11875	0.68724
KIC1	-0.02	0.265	0.205	0.06	0.515	0.245		1.0728	-0.0423796	0.134877	0.0925	0.685812
KIN1	-0.2	-0.28	-0.25	-0.205	-0.17	-0.34		1.00322	-0.0424871	0.00582551	0.00375	0.64372
KIN2	0.1	0.72	0.535	0.24	1.01	0.775		1.14284	-0.0426026	0.199523	0.1675	0.839501
KIN28	0.14	0.2	0.56	-0.05	0.155	0.78		1.01516	-0.0427278	-0.00483877	-0.00375	0.774989
KIN3	0.59	-0.28	0.085	0.39	-0.105	-0.04		0.959751	-0.0428463	-0.0491763	-0.0375	0.762562
KIN4	0.07	-0.075	1.2	-0.07	-0.06	1.08		0.948925	-0.0429631	-0.0636593	-0.06125	0.962153
KIN82	-0.16	-0.51	-1.045	0.31	-0.295	-1.05		1.14791	-0.0430429	0.184478	0.17	0.921518
KIP1	1	1.155	1.52	0.825	1.32	1.365		0.969018	-0.0431695	-0.0411005	-0.04125	1.00364
KIP2	-0.11	-0.4	-0.445	-0.05	-0.18	-0.545		1.03364	-0.0433023	0.0630386	0.045	0.713848
KIP3	0.02	0.32	0.75	0.495	0.885	0.865		1.22923	-0.0434119	0.351667	0.28875	0.82109
KKQ8	-0.22	-0.215	1.15	0.205	0.2	1.575		1.2716	-0.0435503	0.304448	0.31625	1.03877
KNH1	0.02	-0.235	1.515	-0.29	-0.82	1.055		0.779858	-0.0436798	-0.30461	-0.33875	1.11208
KNS1	-1.13	-0.82	-0.92	-0.27	-0.555	-0.95		1.18643	-0.0438169	0.314652	0.27375	0.870008
KOG1	-0.3	-0.125	0.005	-0.33	-0.355	-0.175		0.927786	-0.0439242	-0.167067	-0.11	0.658418
KRE1	-0.36	-0.21	0.435	-0.385	0.15	0.68		1.1206	-0.044011	0.174754	0.145	0.829737
KRE11	-0.23	-0.56	0.295	-0.69	-0.945	-1.075		0.695604	-0.0441433	-0.651702	-0.55375	0.849698
KRE2	0.02	-0.585	-1.26	-0.56	-1.34	-1.56		0.778681	-0.044256	-0.401024	-0.40875	1.01926
KRE27	-0.06	0.115	-0.285	-0.29	-0.175	-0.62		0.86833	-0.0443685	-0.303226	-0.21375	0.704921
KRE29	0.26	0.38	1.84	-0.13	-0.055	1.1		0.709144	-0.0444795	-0.37042	-0.39125	1.05623
KRE33	-0.15	-0.025	0.07	-0.21	-0.215	-0.615		0.858972	-0.0445844	-0.340739	-0.23375	0.686009
KRE5	-0.35	-0.4	-0.715	-0.39	-0.535	-0.8		0.960652	-0.0447091	-0.0842413	-0.065	0.771594
KRE6	-1.01	-0.815	0.75	-0.615	-0.86	1.02		1.12946	-0.0448158	0.136982	0.155	1.13154
KRE9	-0.27	-0.025	-0.01	-0.22	0.245	0.36		1.13714	-0.0449219	0.248458	0.1725	0.694283
KRI1	-0.13	-0.175	-0.205	-0.015	-0.035	-0.01		1.07953	-0.0450285	0.18896	0.1125	0.595363
KRR1	0.07	0.305	-0.07	-0.27	0.03	-0.32		0.861632	-0.0451366	-0.322215	-0.21625	0.671136
KRS1	0.4	0.435	0.27	-0.035	0.33	0.225		0.902526	-0.0452474	-0.214489	-0.14625	0.681853
KSP1	-0.11	-0.19	0.205	-0.135	-0.07	0.25		1.02443	-0.0453452	0.0522654	0.035	0.66966
KSS1	-0.18	-0.235	-0.66	0	-0.04	-0.52		1.09056	-0.0454828	0.174364	0.12875	0.738398
KTI11	-0.76	-1.105	-1.255	-0.75	-1.13	-1.675		0.955663	-0.0456017	-0.108843	-0.10875	0.999149
KTI12	-0.34	-0.225	-0.255	-0.84	-0.4	-0.72		0.839241	-0.0457075	-0.379514	-0.285	0.750961
KTR1	-0.02	-0.295	0.555	-0.095	-0.62	0.275		0.889114	-0.0458485	-0.210387	-0.17	0.808033
KTR2	-1.19	-0.94	-1.43	-1.37	-0.905	-1.38		0.989049	-0.0459681	-0.0237456	-0.0237501	1.00019
KTR3	0.64	0.49	0.925	0.495	0.375	1.03		0.980675	-0.0460675	-0.046279	-0.03875	0.837313
KTR4	-0.33	-0.545	-0.61	-0.255	-0.235	-0.52		1.07937	-0.0462006	0.164172	0.11875	0.723328
KTR5	0.4	0.42	0.5	0.55	0.575	0.465		1.05174	-0.0463388	0.0931409	0.0675	0.724709
KTR6	-0.05	-0.35	-0.265	-0.15	-0.6	-0.47		0.916334	-0.0464559	-0.194921	-0.13875	0.711827
KTR7	-0.17	-0.23	-0.075	-0.045	-0.24	0.05		1.04348	-0.0465959	0.0951067	0.06	0.630871
LAA1	0.11	-0.27	-0.185	0.045	-0.115	-0.355		0.986468	-0.0467059	-0.0296771	-0.02	0.673921
LAC1	0.23	-0.08	-0.42	0.155	-0.24	-0.15		0.998733	-0.0468139	0.0123289	0.00874999	0.709715
LAG1	0.27	0.2	0.13	0.355	0.105	0.215		1.01492	-0.0469474	0.0290724	0.01875	0.64494
LAG2	-0.21	-0.28	0.14	0.12	-0.305	0.285		1.08563	-0.0470696	0.159113	0.1125	0.707047
LAP3	1.18	0.835	0.225	1.05	0.74	0.17		0.943291	-0.0471906	-0.0764847	-0.07	0.915216
LAP4	-0.21	-0.22	-0.64	0.01	0.18	-0.36		1.1647	-0.0472919	0.310203	0.225	0.725332
LAS1	0.23	0.245	0.215	-0.555	-0.05	-0.085		0.794351	-0.0474057	-0.499535	-0.345	0.690642
LAS17	-0.1	-0.275	-0.505	0.315	0.34	-0.09		1.28438	-0.0475046	0.512367	0.36125	0.705062
LAS21	0.47	0.52	0.29	0.47	0.385	0.615		1.03587	-0.0476119	0.0654408	0.0475	0.725847
LAT1	0.21	0.585	1.2	0.485	0.6	0.935		0.978682	-0.0477256	0.00713271	0.00624999	0.876244
LCB1	-0.52	-0.245	0.225	-0.305	0.08	0.38		1.12341	-0.0478121	0.227761	0.17375	0.762861
LCB2	0.17	-0.045	-0.48	0.12	0.09	-0.11		1.06989	-0.0479131	0.16313	0.11375	0.697298
LCB3	0.32	0.25	0.215	0.445	0.455	0.18		1.05801	-0.0480594	0.10852	0.07375	0.679598
LCB4	-0.17	-0.2	0.225	-0.24	-0.345	0.36		0.997278	-0.0481746	-0.0272511	-0.02	0.733914
LCB5	0.52	0.685	1.25	0.36	0.455	1.79		1.10783	-0.0483149	0.0368165	0.0375	1.01856
LCD1	0.48	0.45	1.37	0.45	0.72	1.49		1.07511	-0.0484372	0.0924248	0.09	0.973765
LCP5	-0.59	-0.315	-0.095	-0.67	-0.15	-0.155		1.00688	-0.0485653	0.0083755	0.00624999	0.746224
LDB16	0.47	0.63	0.515	0.45	0.73	0.605		1.03432	-0.0486764	0.0558569	0.0425	0.760873
LDB17	-0.15	0.04	0.705	-0.165	0.1	0.56		0.973344	-0.0487976	-0.0314512	-0.025	0.794881
LDB18	-0.06	0.03	-0.16	-0.345	-0.26	0.05		0.943839	-0.0489229	-0.139331	-0.09125	0.654914
LDB19	-0.51	-0.16	-0.215	-0.05	-0.05	-0.22		1.09588	-0.0490415	0.211949	0.14125	0.666435
LDB7	0.55	0.435	-0.015	0.55	0.55	-0.015		1.02334	-0.0491776	0.0374811	0.02875	0.767054
LEA1	-0.32	-0.715	-0.815	-0.735	-0.795	-1.005		0.898192	-0.0493192	-0.204371	-0.17125	0.837938
LEE1	0.03	-0.1	-0.42	-0.225	-0.205	-0.78		0.893024	-0.0494468	-0.241339	-0.18	0.745838
LEM3	0.08	0.11	0.215	-0.18	-0.165	0.14		0.90216	-0.0495686	-0.23928	-0.1525	0.637327
LEO1	0.35	0.03	0.335	0.115	-0.035	0.14		0.913091	-0.0496569	-0.18935	-0.12375	0.653551
LEU1	-0.06	1.965	2.155	0.615	2.155	3.315		1.64168	-0.049787	0.334562	0.50625	1.51317
LEU2	0.27	0.035	-0.565	-0.02	-0.09	-0.49		0.931255	-0.0498975	-0.111737	-0.085	0.760717
LEU3	-0.06	0.03	0.24	0.07	0.255	0.325		1.08037	-0.0499909	0.169237	0.11	0.649976
LEU4	0.44	0.24	-0.235	0.5	0.38	-0.085		1.06178	-0.0500888	0.11608	0.0875	0.753794
LEU5	-0.64	-0.825	-0.965	-0.305	-0.56	-0.835		1.12134	-0.0502134	0.220561	0.1825	0.827435
LEU9	-0.1	0.49	-0.115	-0.245	0.205	-0.29		0.895219	-0.0503604	-0.206373	-0.15125	0.732896
LGE1	-0.51	-0.38	-0.34	-0.025	0.375	0.23		1.3655	-0.0504848	0.651593	0.4525	0.694452
LHP1	-0.52	-0.225	0.595	-0.73	-0.5	0.54		0.926305	-0.0505816	-0.147133	-0.135	0.917539
LHS1	0.23	0.195	0.665	-0.16	0.085	0.925		0.990061	-0.0506927	-0.0722867	-0.06	0.830028
LIA1	-0.3	0.225	0.15	-0.715	0	-0.625		0.796369	-0.0507826	-0.455932	-0.35375	0.775884
LIF1	0.02	-0.13	-0.735	0.05	-0.325	-0.545		0.997264	-0.050866	0.00805267	0.00625001	0.776141
LIN1	0.76	0.9	0.735	0.49	0.625	0.74		0.902454	-0.0509696	-0.166735	-0.135	0.80967
LIP1	0.19	0.155	-0.03	0.195	0.205	0.015		1.01754	-0.0510894	0.0398223	0.025	0.627789
LIP2	-0.29	-0.165	-0.36	-0.295	-0.1	-0.485		0.992435	-0.0512153	-0.0237938	-0.01625	0.682951
LIP5	-0.56	-0.58	-0.99	-0.585	-0.685	-1.1		0.966475	-0.0513092	-0.0702475	-0.0599999	0.854122
LOC1	-0.48	-0.68	-0.715	0.01	-0.335	-0.34		1.21673	-0.0514419	0.40791	0.3025	0.741586
LOS1	-0.22	0.19	0.175	-0.11	0.025	0.1		0.972761	-0.0515541	-0.0496445	-0.0325	0.654654
LOT5	-0.57	-0.515	0.415	-0.845	-0.385	0.59		1.03265	-0.0516753	0.00804445	0.00750001	0.932321
LOT6	0.48	0.32	0.695	0.355	0.26	0.66		0.960963	-0.0517752	-0.0733786	-0.0549999	0.749536
LPD1	-0.29	-0.245	-0.345	-0.32	-0.095	-0.245		1.03831	-0.0519189	0.0840361	0.055	0.654481
LPE10	-0.43	-0.6	0.365	-0.225	-0.45	0.6		1.11205	-0.0520048	0.170906	0.1475	0.863047
LPP1	0.78	0.545	0.4	0.715	0.24	0.19		0.90312	-0.0521294	-0.1876	-0.145	0.772922
LRE1	0.19	-0.08	-0.395	0.175	0.17	-0.075		1.09255	-0.0522227	0.202102	0.13875	0.686534
LRG1	0.33	0.26	-0.005	0.155	-0.005	0.19		0.954998	-0.0523457	-0.0941612	-0.06125	0.65048
LRO1	0.33	0.44	1.325	0.535	0.665	1.565		1.14289	-0.052454	0.170853	0.1675	0.980377
LRP1	-0.71	-0.73	-0.41	-0.555	-0.565	-0.445		1.04191	-0.052594	0.0930089	0.07125	0.766055
LRS4	0.54	0.915	0.5	0.375	0.86	0.815		1.02041	-0.0527115	0.0287524	0.02375	0.826017
LSB1	0.13	0.085	0.025	0.17	0.055	-0.04		0.991399	-0.0528384	-0.022772	-0.01375	0.603811
LSB3	0.22	0.125	-0.19	0.225	0.38	-0.22		1.04764	-0.0529575	0.0812374	0.0575	0.707802
LSB5	0.65	0.55	0.28	0.865	0.81	0.695		1.18028	-0.0530814	0.278924	0.2225	0.797707
LSB6	-0.16	-0.02	-0.295	0.335	0.515	0.11		1.29036	-0.0531885	0.524755	0.35875	0.683652
LSC1	0.17	0.215	0.625	0.175	0.535	0.86		1.11702	-0.05329	0.178921	0.14	0.782467
LSC2	0.63	0.725	0.985	0.59	0.59	0.91		0.953034	-0.0533715	-0.0751355	-0.0625001	0.831831
LSG1	-0.25	-0.07	-0.255	-0.065	-0.215	-0.47		0.974648	-0.0534484	-0.0650846	-0.04375	0.672202
LSM1	0.23	0.115	-0.53	-0.29	-0.04	-0.685		0.864298	-0.0535559	-0.266112	-0.2075	0.779748
LSM12	0.15	0.05	0.205	-0.17	0.06	-0.025		0.910788	-0.0536539	-0.218799	-0.135	0.617006
LSM2	-0.16	-0.315	-0.16	-0.235	-0.505	-0.235		0.947169	-0.0537542	-0.126646	-0.085	0.67116
LSM3	0.46	0.27	0.19	0.395	0.215	0.085		0.960658	-0.05384	-0.0829743	-0.05625	0.677921
LSM4	-0.06	-0.125	-0.395	0.395	0.055	-0.06		1.18596	-0.053952	0.354712	0.2425	0.683654
LSM5	0.19	0.06	0.08	-0.3	-0.19	0.155		0.896712	-0.0540784	-0.252684	-0.16625	0.657936
LSM6	-0.62	-0.885	-0.89	-0.305	-0.95	-0.97		1.03873	-0.0541692	0.0489069	0.0425	0.868998
LSM7	0.44	0.29	0.25	0.54	0.295	0.72		1.11735	-0.0542738	0.196799	0.14375	0.730442
LSM8	-0.01	-0.355	-0.87	0.06	-0.12	-0.795		1.06529	-0.0543905	0.113947	0.095	0.833724
LSP1	-0.56	-0.33	-0.84	0.3	0.565	-0.29		1.49331	-0.0544964	0.714748	0.57625	0.806228
LSR1-3'	1.25	0.815	0.59	0.48	0.425	0.49		0.774017	0.201256	-0.37728	-0.315	0.834923
LSR1-5'	-0.7	-0.73	-0.725	-0.51	-0.655	-0.66		1.05196	0.202773	0.104757	0.0825	0.787535
LSR1-mid	1.32	0.875	0.63	0.5	0.45	0.55		0.762454	0.228263	-0.388501	-0.33125	0.852637
LST4	-0.2	-0.17	0.175	-0.21	-0.48	-0.07		0.908906	-0.0546507	-0.205755	-0.14125	0.686496
LST7	-0.68	-0.775	-1.2	-0.505	-0.87	-1.055		1.03377	-0.054752	0.0632136	0.05625	0.889841
LST8	0.04	-0.2	-0.585	-0.335	-0.38	-0.84		0.875061	-0.0548811	-0.261734	-0.2025	0.773686
LTE1	0.55	0.62	0.91	0.005	0	0.295		0.719448	-0.0550237	-0.590762	-0.445	0.753265
LTP1	0.63	0.815	0.515	0.675	0.655	0.435		0.962912	-0.0551014	-0.0621604	-0.04875	0.784262
LTV1	-0.75	-0.76	-0.97	-0.86	-0.79	-1.085		0.964788	-0.0551965	-0.0734733	-0.06375	0.867662
LUC7	0.59	0.895	1.015	0.85	1.29	1.28		1.20208	-0.0553191	0.24787	0.23	0.927906
LUG1	0.03	0.07	1.395	-0.62	-0.005	0.6		0.730259	-0.0554747	-0.39111	-0.38	0.971592
LYP1	-0.32	-0.225	0.34	-0.35	-0.365	0.42		0.994024	-0.0555885	-0.0286411	-0.0225	0.785584
LYS1	-0.7	-0.89	-0.745	-0.595	-0.79	-0.935		1.00421	-0.055721	0.00448861	0.00375003	0.835453
LYS12	-0.1	0.155	-0.045	-0.23	0.115	0.025		0.984398	-0.0558265	-0.0389901	-0.025	0.641189
LYS14	0.54	0.445	0.06	0.11	0.31	-0.44		0.834969	-0.055918	-0.351202	-0.26625	0.75811
LYS2	0.17	0.38	1.16	0.195	0.56	0.595		0.90611	-0.0560275	-0.106679	-0.09	0.843655
LYS20	-0.07	0.015	-0.375	-0.385	-0.23	-1.195		0.818168	-0.0561525	-0.41824	-0.345	0.824886
LYS21	0.64	0.75	0.235	0.51	0.835	0.43		1.0255	-0.0562533	0.0471815	0.0375	0.794804
LYS4	-0.7	-0.54	-0.625	-0.895	-0.47	-0.425		1.01788	-0.0563759	0.0236801	0.01875	0.791805
LYS5	0.75	0.38	0.05	0.725	0.17	-0.16		0.93117	-0.056523	-0.137552	-0.11125	0.808785
LYS9	-0.46	-0.44	-0.55	-0.735	-0.805	-1.125		0.836214	-0.0566491	-0.371638	-0.30375	0.817327
MAC1	-0.59	-0.64	-1.27	-0.35	-0.695	-1.315		1.03069	-0.0567731	0.0375742	0.035	0.93149
MAD1	-0.08	0.195	-0.02	0.355	0.58	0.285		1.22449	-0.0568939	0.411703	0.28125	0.683138
MAD2	0.12	0.04	0.38	0.02	0.125	0.565		1.03797	-0.0570078	0.0601295	0.0425	0.706808
MAD3	-0.06	0.17	0.82	0.43	0.455	0.965		1.16915	-0.0571009	0.276495	0.23	0.831842
MAE1	0.22	0.04	0.13	0.33	0.06	-0.215		0.970583	-0.0572373	-0.0799833	-0.05375	0.672015
MAF1	-0.11	-0.09	-0.855	0.145	0.01	-0.695		1.09109	-0.0573532	0.156238	0.12875	0.824062
MAG1	0.3	0.24	-0.335	0.16	0.16	-0.44		0.944538	-0.0574632	-0.108083	-0.08125	0.751739
MAG2	0.16	-0.055	-0.265	-0.14	0.035	-0.51		0.928994	-0.0575662	-0.162039	-0.11375	0.70199
MAK10	-0.01	-0.035	-0.56	-0.03	-0.135	-0.535		0.981582	-0.0576803	-0.0323764	-0.02375	0.733559
MAK11	0.07	-0.1	-0.435	-0.095	-0.31	-0.68		0.904535	-0.057785	-0.210206	-0.155	0.737374
MAK16	-0.77	-0.765	-0.745	-1.045	-1.175	-1.345		0.837507	-0.0579262	-0.353973	-0.32125	0.907554
MAK21	-0.06	-0.35	-0.235	-0.32	-0.63	-0.565		0.869117	-0.0580344	-0.304887	-0.2175	0.713378
MAK3	0.47	0.415	0.6	0.13	0.305	0.425		0.892658	-0.05815	-0.220185	-0.15625	0.70963
MAK31	0.29	0.225	-0.255	0.24	0.095	-0.63		0.920989	-0.0582757	-0.178409	-0.13875	0.777708
MAK32	0.05	0.46	0.48	-0.07	0.49	1.3		1.21097	-0.0584108	0.204941	0.1825	0.890499
MAK5	-0.41	-0.425	0.41	-0.48	-0.815	-0.125		0.836975	-0.0585286	-0.303344	-0.24875	0.820025
MAL11	0.02	-0.05	0.05	-0.065	0.015	-0.27		0.945346	-0.0586379	-0.137427	-0.085	0.61851
MAL12	0	-0.585	-0.715	-0.295	-0.81	-0.65		0.922732	-0.0587246	-0.140084	-0.11375	0.812011
MAL13	0.21	-0.045	0.03	-0.09	0.015	-0.22		0.918386	-0.0588591	-0.195287	-0.1225	0.627281
MAL31	-0.43	-0.475	-0.275	-0.075	0.16	0.185		1.27835	-0.0589464	0.537981	0.3625	0.673816
MAL32	-0.06	-0.605	-0.5	-0.31	-1.075	-0.66		0.876754	-0.0590824	-0.266096	-0.22	0.826769
MAL33	0.2	0.43	0.425	0.23	0.365	0.12		0.939847	-0.059207	-0.125248	-0.085	0.678655
MAM1	-0.14	2.89	3.645	0.34	1.81	3.805		0.904683	-0.0593491	-0.0593116	-0.11	1.85461
MAM3	-0.86	-0.775	-0.545	-0.44	-0.435	-0.025		1.22651	-0.0594473	0.410938	0.32	0.778707
MAM33	-1.11	-0.72	-0.53	-0.335	-0.34	-0.455		1.19884	-0.059559	0.384217	0.3075	0.80033
MAP1	0.02	0.3	1.52	0.05	0.255	1.205		0.905277	-0.0596835	-0.0819792	-0.0825	1.00635
MAP2	0.51	0.37	-0.24	0.42	0.565	-0.165		1.03202	-0.0597878	0.0567982	0.045	0.792279
MAS1	-0.26	-0.185	-0.24	-0.23	0.03	0.06		1.09957	-0.0598748	0.213439	0.13625	0.638357
MAS2	-0.1	-0.32	-0.005	-0.365	-0.235	-0.365		0.912074	-0.0599554	-0.203427	-0.135	0.663628
MAS6	-0.34	0.14	0.59	0.04	0.62	0.445		1.12033	-0.0600546	0.224787	0.17875	0.795196
MATALPHA1	0.17	0.485	0.015	-0.04	0.385	0.28		0.990654	-0.060185	-0.0160018	-0.01125	0.703045
MATALPHA2	-0.37	-0.56	-0.245	-0.245	-0.17	-0.165		1.09973	-0.0602862	0.219452	0.14875	0.677824
MBA1	-0.39	-0.215	-0.48	-0.21	-0.175	-0.31		1.06443	-0.0604077	0.144755	0.0975	0.673552
MBB1	0.3	-0.08	0.19	0.16	-0.05	0.125		0.966597	-0.0605062	-0.0673363	-0.04375	0.649724
MBF1	-0.96	-0.475	-0.785	-0.655	-0.105	-0.285		1.20319	-0.0606375	0.365157	0.29375	0.804449
MBP1	-0.26	-0.32	0.525	0.01	-0.12	0.31		1.02252	-0.0607395	0.0835777	0.06375	0.762763
MBR1	-0.24	-0.225	-0.84	-0.08	-0.155	-1.015		1.02393	-0.0608397	0.0162433	0.01375	0.846502
MCA1	-0.62	-0.685	-0.905	-0.57	-0.715	-1.095		0.980136	-0.060964	-0.0501025	-0.0425	0.848262
MCD1	0.33	-0.085	0.105	-0.105	-0.62	-0.58		0.760051	-0.0610838	-0.564673	-0.41375	0.732725
MCD4	0.78	0.55	0.29	0.355	0.2	0.185		0.844675	-0.061204	-0.300281	-0.22	0.732647
MCH1	0.75	1.47	0.66	0.615	1.28	0.92		0.974399	-0.0613144	-0.0170253	-0.01625	0.954464
MCH2	-0.02	0.77	0.62	0.71	1.545	1.28		1.52671	-0.061422	0.57038	0.54125	0.948929
MCH4	-0.1	-0.015	-0.25	0.195	0.18	0.04		1.14405	-0.061562	0.311974	0.195	0.625051
MCH5	-0.74	-0.4	0.39	-0.72	-0.555	0.45		0.996401	-0.0616647	-0.0205554	-0.01875	0.912171
[truncated: 4,549 more rows]
